# Supplementary material for: Understanding the bacterial compositional network associations between oral and gut microbiome within healthy Koreans
Source: J Oral Microbiol. 2023 Mar 3;15(1):2186591. doi: 10.1080/20002297.2023.2186591 (PMC9987756; doi:10.1080/20002297.2023.2186591)
Supplement: Supplemental Material [file ZJOM_A_2186591_SM1954.zip]

Archive with 13 entries (12 files):
- Supplementary files/
- Supplementary files/Supplementary Figure 1.jpg
- Supplementary files/Supplementary Figure 2.jpg
- Supplementary files/Supplementary Figure 3.jpg
- Supplementary files/Supplementary Table 1.xlsx
- Supplementary files/Supplementary Table 2.xlsx
- Supplementary files/Supplementary Table 3.xlsx
- Supplementary files/Supplementary Table 4.xlsx
- Supplementary files/Supplementary Table 6.xlsx
- Supplementary files/Supplementary Table 7.xlsx
- Supplementary files/Supplementary Table 8.xlsx
- Supplementary files/Supplementary_information_final_ver..docx
- Supplementary files/Supplementary_Table_5.xlsx
