# Supplementary material for: Understanding the bacterial compositional network associations between oral and gut microbiome within healthy Koreans
Source: J Oral Microbiol. 2023 Mar 3;15(1):2186591. doi: 10.1080/20002297.2023.2186591 (PMC9987756; doi:10.1080/20002297.2023.2186591)
Supplement: Supplemental Material [file ZJOM_A_2186591_SM1954.zip › Supplementary files/Supplementary Table 1.xlsx]

## Sheet: Sheet1
Supplementary Table 1. Clinical data and NGS statistics results of all participants in this study.
Sample name	Sampling site	Sex	Age	KO type	KG type	KOGA type	Total reads	Demultiplexed reads	Denoised reads	Merged readds	Non-chimeric reads
g_subject_1	Gut	Male	22	S	B	SB	19427	5578	4835	4032	3775
o_subject_1	Oral	Male	22	S	B	SB	20040	6508	5855	4019	3675
g_subject_2	Gut	Male	22	S	B	SB	179753	143130	141251	132345	108187
o_subject_2	Oral	Male	22	S	B	SB	341414	250221	248720	238626	201182
g_subject_3	Gut	Male	22	S	B	SB	172427	130893	128739	119960	101391
o_subject_3	Oral	Male	22	S	B	SB	158163	115758	114787	111913	105964
g_subject_4	Gut	Male	23	H	B	HB	19412	4703	4312	3510	3409
o_subject_4	Oral	Male	23	H	B	HB	151169	108796	107789	102404	93080
g_subject_5	Gut	Male	23	H	P	HP	21948	7860	6965	5363	4817
o_subject_5	Oral	Male	23	H	P	HP	22369	4797	4305	3431	3350
g_subject_6	Gut	Male	23	H	P	HP	54500	48451	47283	43407	35721
o_subject_6	Oral	Male	23	H	P	HP	53104	39307	38169	35281	29473
g_subject_7	Gut	Male	23	H	B	HB	189747	68314	64043	44637	30863
o_subject_7	Oral	Male	23	H	B	HB	157244	47442	45245	28278	22511
g_subject_8	Gut	Male	24	H	B	HB	31296	22520	21021	18370	16645
o_subject_8	Oral	Male	24	H	B	HB	42313	32259	30335	26709	23673
g_subject_9	Gut	Male	24	H	B	HB	21936	16100	15387	13727	9835
o_subject_9	Oral	Male	24	H	B	HB	62179	46239	45317	43280	39468
g_subject_10	Gut	Female	24	H	B	HB	52453	43435	40324	32169	20153
o_subject_10	Oral	Female	24	H	B	HB	61314	27971	26907	24801	22902
g_subject_11	Gut	Male	24	S	P	SP	278586	196296	194814	179230	143328
o_subject_11	Oral	Male	24	S	P	SP	68346	27228	26318	23699	22488
g_subject_12	Gut	Male	25	H	B	HB	145984	40334	38800	28148	16620
o_subject_12	Oral	Male	25	H	B	HB	114185	41382	39750	25895	21157
g_subject_13	Gut	Male	25	H	B	HB	173210	58820	54981	40451	29538
o_subject_13	Oral	Male	25	H	B	HB	126703	46174	43970	28649	23054
g_subject_14	Gut	Male	25	H	B	HB	30981	25704	23629	20674	18946
o_subject_14	Oral	Male	25	H	B	HB	59533	29049	28030	25463	22448
g_subject_15	Gut	Female	25	H	B	HB	67193	36182	35027	32639	25603
o_subject_15	Oral	Female	25	H	B	HB	48164	35375	33897	30287	26966
g_subject_16	Gut	Male	25	H	B	HB	169681	112783	110610	102965	82065
o_subject_16	Oral	Male	25	H	B	HB	80777	24387	22927	19331	17513
g_subject_17	Gut	Male	25	H	B	HB	163166	27817	27012	24936	19452
o_subject_17	Oral	Male	25	H	B	HB	68639	40713	39608	37363	34789
g_subject_18	Gut	Male	25	H	B	HB	284782	196959	193622	170737	90840
o_subject_18	Oral	Male	25	H	B	HB	224623	156958	154586	142463	109189
g_subject_19	Gut	Male	25	S	B	SB	173059	44692	42490	32396	17036
o_subject_19	Oral	Male	25	S	B	SB	178983	55587	52394	39207	25489
g_subject_20	Gut	Male	25	S	B	SB	78570	48929	47859	44520	28710
o_subject_20	Oral	Male	25	S	B	SB	46195	35682	34820	32165	23406
g_subject_21	Gut	Male	25	S	B	SB	91418	49685	48756	45936	29095
o_subject_21	Oral	Male	25	S	B	SB	64600	26433	25454	22757	18790
g_subject_22	Gut	Male	25	S	B	SB	98539	53142	51871	47508	29443
o_subject_22	Oral	Male	25	S	B	SB	47277	31767	30256	26886	24544
g_subject_23	Gut	Male	25	S	P	SP	85153	76294	75448	70526	36086
o_subject_23	Oral	Male	25	S	P	SP	75457	29171	28024	25203	22995
g_subject_24	Gut	Female	26	H	P	HP	173343	65945	63958	56207	49595
o_subject_24	Oral	Female	26	H	P	HP	173722	45761	44191	26830	19725
g_subject_25	Gut	Male	26	H	B	HB	158441	59495	56196	41729	30015
o_subject_25	Oral	Male	26	H	B	HB	173269	61428	59091	39962	32148
g_subject_26	Gut	Male	26	H	B	HB	199580	44061	40172	28281	19759
o_subject_26	Oral	Male	26	H	B	HB	126366	45554	43712	26551	19811
g_subject_27	Gut	Female	26	H	B	HB	56670	47559	46799	44454	33405
o_subject_27	Oral	Female	26	H	B	HB	45808	37289	36443	34424	31557
g_subject_28	Gut	Female	26	H	B	HB	40312	33356	32538	30685	19790
o_subject_28	Oral	Female	26	H	B	HB	87467	22625	21275	19136	18030
g_subject_29	Gut	Female	26	S	B	SB	15655	6730	6187	5365	4846
o_subject_29	Oral	Female	26	S	B	SB	33702	5430	4994	4056	3963
g_subject_30	Gut	Male	26	S	B	SB	23330	6706	6263	5475	5438
o_subject_30	Oral	Male	26	S	B	SB	16209	5039	4589	3670	3482
g_subject_31	Gut	Male	26	S	P	SP	71074	59928	58970	56247	48941
o_subject_31	Oral	Male	26	S	P	SP	106393	37031	35891	31855	22062
g_subject_32	Gut	Male	26	S	B	SB	48490	36610	35231	30589	20807
o_subject_32	Oral	Male	26	S	B	SB	58954	27151	25507	22619	20815
g_subject_33	Gut	Male	26	S	B	SB	29812	7428	7227	6764	6000
o_subject_33	Oral	Male	26	S	B	SB	19107	4535	4216	3296	3260
g_subject_34	Gut	Male	26	S	B	SB	25533	7920	7115	5573	5339
o_subject_34	Oral	Male	26	S	B	SB	18196	4721	4460	3285	3249
g_subject_35	Gut	Male	26	S	B	SB	126974	45182	43655	32653	19087
o_subject_35	Oral	Male	26	S	B	SB	137470	56547	53792	41366	30821
g_subject_36	Gut	Male	26	S	B	SB	147755	58027	54487	37286	26674
o_subject_36	Oral	Male	26	S	B	SB	410423	24228	21740	15134	12215
g_subject_37	Gut	Male	26	S	B	SB	245278	164344	158221	132146	75352
o_subject_37	Oral	Male	26	S	B	SB	216704	130689	128118	118172	98750
g_subject_38	Gut	Male	27	H	B	HB	77350	33750	32388	27308	15738
o_subject_38	Oral	Male	27	H	B	HB	120186	6100	5702	4782	4537
g_subject_39	Gut	Male	27	H	P	HP	115026	41573	39533	28584	21283
o_subject_39	Oral	Male	27	H	P	HP	181526	48075	46828	32881	24319
g_subject_40	Gut	Male	27	H	B	HB	166531	49542	47637	35445	22660
o_subject_40	Oral	Male	27	H	B	HB	193536	31479	29607	22535	19096
g_subject_41	Gut	Male	27	H	P	HP	51400	41620	40460	37362	31686
o_subject_41	Oral	Male	27	H	P	HP	287176	163778	162082	153147	134618
g_subject_42	Gut	Male	27	H	B	HB	64776	48912	48310	46451	34798
o_subject_42	Oral	Male	27	H	B	HB	54440	38097	36785	34363	32352
g_subject_43	Gut	Male	27	S	P	SP	285140	209230	207425	200071	184405
o_subject_43	Oral	Male	27	S	P	SP	210388	69375	68090	62278	48709
g_subject_44	Gut	Male	27	S	B	SB	87456	29395	28801	26575	18685
o_subject_44	Oral	Male	27	S	B	SB	52955	31012	29619	26883	26013
g_subject_45	Gut	Male	28	H	B	HB	32511	23868	23062	20572	17813
o_subject_45	Oral	Male	28	H	B	HB	79261	42858	41198	37063	33442
g_subject_46	Gut	Male	28	S	B	SB	20397	5893	5448	4315	3846
o_subject_46	Oral	Male	28	S	B	SB	21584	4534	3996	3011	3001
g_subject_47	Gut	Male	28	S	P	SP	105228	71020	69033	59453	48353
o_subject_47	Oral	Male	28	S	P	SP	81155	50072	48270	41575	27957
g_subject_48	Gut	Male	29	S	B	SB	71497	61036	59919	52423	35362
o_subject_48	Oral	Male	29	S	B	SB	57351	44641	43638	38499	25304
g_subject_49	Gut	Male	29	S	P	SP	223796	139014	135962	125050	104541
o_subject_49	Oral	Male	29	S	P	SP	249169	131481	130069	119956	84850
g_subject_50	Gut	Female	29	S	B	SB	236698	149829	145848	129917	101748
o_subject_50	Oral	Female	29	S	B	SB	236214	145309	143816	133895	108719
g_subject_51	Gut	Male	30	H	B	HB	39063	30879	29761	26184	18770
o_subject_51	Oral	Male	30	H	B	HB	101749	22413	21425	19288	15002
g_subject_52	Gut	Male	30	H	P	HP	123860	91787	90094	80849	55174
o_subject_52	Oral	Male	30	H	P	HP	77670	46722	45203	41394	38161
g_subject_53	Gut	Female	30	S	B	SB	133752	53545	51235	39274	23990
o_subject_53	Oral	Female	30	S	B	SB	200921	34979	33483	18132	12772
g_subject_54	Gut	Female	31	H	B	HB	19226	6071	5023	3390	3330
o_subject_54	Oral	Female	31	H	B	HB	18016	6234	5708	4442	4240
g_subject_55	Gut	Male	31	H	B	HB	22269	7636	7294	6333	5565
o_subject_55	Oral	Male	31	H	B	HB	16348	3859	3560	3194	3194
g_subject_56	Gut	Female	31	S	P	SP	122145	89063	88222	82207	71927
o_subject_56	Oral	Female	31	S	P	SP	91169	57439	54955	46182	35333
g_subject_57	Gut	Male	31	S	P	SP	100483	29740	28909	26205	18446
o_subject_57	Oral	Male	31	S	P	SP	103963	41438	40207	34753	32474
g_subject_58	Gut	Male	31	S	B	SB	96072	28366	26337	21722	17648
o_subject_58	Oral	Male	31	S	B	SB	68416	32864	30683	25986	23493
g_subject_59	Gut	Male	31	S	B	SB	49115	35723	34851	32831	24716
o_subject_59	Oral	Male	31	S	B	SB	53545	40240	38948	35372	29578
g_subject_60	Gut	Male	32	S	P	SP	124273	43759	42719	39023	35581
o_subject_60	Oral	Male	32	S	P	SP	112638	33759	32820	29851	23068
g_subject_61	Gut	Male	32	S	B	SB	119354	92393	90664	83270	73135
o_subject_61	Oral	Male	32	S	B	SB	232772	176983	175529	167326	142255
g_subject_62	Gut	Male	32	S	P	SP	30380	6279	5791	4690	3852
o_subject_62	Oral	Male	32	S	P	SP	33293	5425	4981	3590	3319
g_subject_63	Gut	Female	33	H	P	HP	102395	74687	72877	63157	48723
o_subject_63	Oral	Female	33	H	P	HP	95767	62237	60571	54310	39808
g_subject_64	Gut	Male	34	H	P	HP	54947	44269	43150	39998	32648
o_subject_64	Oral	Male	34	H	P	HP	51471	33499	32374	29219	23068
g_subject_65	Gut	Male	35	H	B	HB	229229	19685	18544	15840	12002
o_subject_65	Oral	Male	35	H	B	HB	51202	40849	40190	38295	33788
g_subject_66	Gut	Male	35	S	B	SB	159311	48031	44011	30395	19534
o_subject_66	Oral	Male	35	S	B	SB	102538	37765	35446	25777	19064
g_subject_67	Gut	Male	36	H	B	HB	77586	34600	30930	26943	25883
o_subject_67	Oral	Male	36	H	B	HB	51425	22316	21480	19220	18402
g_subject_68	Gut	Male	36	H	P	HP	17836	6356	5788	4948	4291
o_subject_68	Oral	Male	36	H	P	HP	25426	5843	5551	5004	4939
g_subject_69	Gut	Male	36	S	B	SB	17113	5828	5245	3972	3856
o_subject_69	Oral	Male	36	S	B	SB	15700	4513	4235	3517	3462
g_subject_70	Gut	Male	37	H	B	HB	63074	52338	49830	45110	33505
o_subject_70	Oral	Male	37	H	B	HB	62840	43005	41989	38495	31599
g_subject_71	Gut	Female	37	H	B	HB	156733	64443	61131	43525	26182
o_subject_71	Oral	Female	37	H	B	HB	111711	44358	42689	26618	20665
g_subject_72	Gut	Female	37	S	B	SB	108512	63887	61154	51657	35971
o_subject_72	Oral	Female	37	S	B	SB	91660	56103	53791	45711	30732
g_subject_73	Gut	Male	37	S	B	SB	84063	40562	38968	31292	21450
o_subject_73	Oral	Male	37	S	B	SB	76587	45325	43480	37960	31515
g_subject_74	Gut	Female	37	S	B	SB	202020	147628	143988	124191	79067
o_subject_74	Oral	Female	37	S	B	SB	207314	134005	132323	125012	102567
g_subject_75	Gut	Male	38	H	P	HP	102256	75946	74762	67773	43045
o_subject_75	Oral	Male	38	H	P	HP	59638	33058	31720	27605	24194
g_subject_76	Gut	Female	38	S	B	SB	29366	10243	9562	8075	7308
o_subject_76	Oral	Female	38	S	B	SB	17027	4548	4194	3242	3189
g_subject_77	Gut	Female	40	S	P	SP	58751	51649	50527	46754	41103
o_subject_77	Oral	Female	40	S	P	SP	217932	23442	22521	20476	19012
g_subject_78	Gut	Female	41	S	P	SP	101178	53659	51807	44717	29218
o_subject_78	Oral	Female	41	S	P	SP	100031	49592	46829	31793	23554
g_subject_79	Gut	Male	43	S	P	SP	24116	5495	5063	4429	3723
o_subject_79	Oral	Male	43	S	P	SP	20278	5022	4389	3456	3363
g_subject_80	Gut	Female	44	H	P	HP	49089	43565	42900	40678	34441
o_subject_80	Oral	Female	44	H	P	HP	27137	20541	19832	18088	15932
g_subject_81	Gut	Female	44	S	B	SB	55143	44032	41743	34889	23846
o_subject_81	Oral	Female	44	S	B	SB	27219	6703	6237	5234	5171
g_subject_82	Gut	Female	45	S	B	SB	144454	40019	36928	24373	17056
o_subject_82	Oral	Female	45	S	B	SB	118086	48872	46982	26426	14428
g_subject_83	Gut	Female	45	S	B	SB	42210	32246	29890	24989	18349
o_subject_83	Oral	Female	45	S	B	SB	46572	33092	32172	28145	21113
g_subject_84	Gut	Female	47	S	P	SP	259040	187989	184192	165173	116923
o_subject_84	Oral	Female	47	S	P	SP	263431	175611	173235	159612	115246
g_subject_85	Gut	Female	48	S	B	SB	51051	38787	37213	30756	17928
o_subject_85	Oral	Female	48	S	B	SB	73336	59266	57942	51657	34354
g_subject_86	Gut	Female	48	S	P	SP	161990	55241	53224	39820	25737
o_subject_86	Oral	Female	48	S	P	SP	306683	41026	38735	22841	18111
g_subject_87	Gut	Female	51	S	B	SB	247081	169924	166091	144604	105659
o_subject_87	Oral	Female	51	S	B	SB	202500	107715	104806	92724	77087
g_subject_88	Gut	Female	52	S	B	SB	182772	65956	64179	48729	26982
o_subject_88	Oral	Female	52	S	B	SB	115358	40616	38286	24179	17208
g_subject_89	Gut	Female	54	H	B	HB	335318	244844	242025	227776	192708
o_subject_89	Oral	Female	54	H	B	HB	39171	7819	7096	4900	4331
g_subject_90	Gut	Female	55	H	P	HP	101077	75097	74310	69025	62343
o_subject_90	Oral	Female	55	H	P	HP	49758	31238	30065	27463	25008
g_subject_91	Gut	Female	57	H	P	HP	261953	53328	48763	36343	27557
o_subject_91	Oral	Female	57	H	P	HP	135386	41664	39737	24284	19222
g_subject_92	Gut	Female	58	H	B	HB	19345	6311	5871	4900	4399
o_subject_92	Oral	Female	58	H	B	HB	17432	5502	5032	4224	4030
g_subject_93	Gut	Female	58	H	B	HB	137023	59551	55331	39469	25067
o_subject_93	Oral	Female	58	H	B	HB	137071	51198	49364	31559	22083
g_subject_94	Gut	Female	58	H	B	HB	121777	52056	51168	31743	21849
o_subject_94	Oral	Female	58	H	B	HB	174398	50731	49238	31977	27667
g_subject_95	Gut	Female	59	H	B	HB	214109	155664	150833	129318	83056
o_subject_95	Oral	Female	59	H	B	HB	211016	146908	145282	134874	108599
g_subject_96	Gut	Female	59	S	P	SP	135277	60984	58963	52943	42861
o_subject_96	Oral	Female	59	S	P	SP	127420	39484	37327	26382	19702
g_subject_97	Gut	Female	60	H	B	HB	181991	43054	36820	22973	17717
o_subject_97	Oral	Female	60	H	B	HB	113781	56356	55217	36329	26779
g_subject_98	Gut	Female	60	S	P	SP	113161	80127	78227	65818	42387
o_subject_98	Oral	Female	60	S	P	SP	94710	49700	48052	39267	28077
g_subject_99	Gut	Female	61	H	B	HB	77770	48116	45931	37001	27196
o_subject_99	Oral	Female	61	H	B	HB	57950	21969	21017	18251	14348
g_subject_100	Gut	Female	61	H	B	HB	20455	5810	5331	4373	4278
o_subject_100	Oral	Female	61	H	B	HB	15046	4921	4504	3660	3566
g_subject_101	Gut	Female	61	S	P	SP	42491	37533	35862	30928	21355
o_subject_101	Oral	Female	61	S	P	SP	41096	27869	27157	24421	18963
g_subject_102	Gut	Female	62	H	B	HB	59547	49017	48200	43938	26226
o_subject_102	Oral	Female	62	H	B	HB	64595	47480	45760	41667	35831
g_subject_103	Gut	Male	65	S	B	SB	40524	33973	32566	26834	14479
o_subject_103	Oral	Male	65	S	B	SB	24152	16790	16198	15057	14884
g_subject_104	Gut	Male	65	S	B	SB	103406	63980	61124	50734	36225
o_subject_104	Oral	Male	65	S	B	SB	94499	49714	48633	43826	34640
g_subject_105	Gut	Male	66	H	P	HP	23043	8431	7921	7059	5746
o_subject_105	Oral	Male	66	H	P	HP	24804	6244	5540	4687	4537
g_subject_106	Gut	Male	66	S	B	SB	362621	32153	30589	23844	17392
o_subject_106	Oral	Male	66	S	B	SB	103253	40708	38800	25289	17408
g_subject_107	Gut	Female	66	S	B	SB	98468	41545	37028	30605	28132
o_subject_107	Oral	Female	66	S	B	SB	42590	16621	15399	13265	13125
g_subject_108	Gut	Male	67	S	B	SB	249714	182095	178694	159592	111582
o_subject_108	Oral	Male	67	S	B	SB	199097	138062	136500	127125	89592
g_subject_109	Gut	Female	67	S	B	SB	55372	47422	45881	41877	28189
o_subject_109	Oral	Female	67	S	B	SB	60214	42863	41548	38051	33357
g_subject_110	Gut	Female	70	S	P	SP	18478	5036	4356	3465	3109
o_subject_110	Oral	Female	70	S	P	SP	23358	8337	7894	6520	5808
g_subject_111	Gut	Female	70	S	B	SB	255481	175098	173833	165611	112700
o_subject_111	Oral	Female	70	S	B	SB	205254	139456	136585	124013	96319
g_subject_112	Gut	Female	72	S	B	SB	83575	52557	51463	46239	29981
o_subject_112	Oral	Female	72	S	B	SB	71563	42485	41402	37715	34145
