# Supplementary material for: Understanding the bacterial compositional network associations between oral and gut microbiome within healthy Koreans
Source: J Oral Microbiol. 2023 Mar 3;15(1):2186591. doi: 10.1080/20002297.2023.2186591 (PMC9987756; doi:10.1080/20002297.2023.2186591)
Supplement: Supplemental Material [file ZJOM_A_2186591_SM1954.zip › Supplementary files/Supplementary Table 2.xlsx]

## Sheet: Gut.filtered_features
Supplementary Table 2. Bacterial taxonomy classification results with more 70% confidence threshold.
ASV number	Classified bacterial taxonomy	Confidence value
gut_ASV_1144	d__Bacteria; p__Firmicutes; c__Clostridia; o__Peptostreptococcales-Tissierellales; f__Peptostreptococcales-Tissierellales; g__Anaerococcus; s__Anaerococcus_octavius	0.7000705020773861
gut_ASV_3193	d__Bacteria; p__Firmicutes; c__Clostridia; o__Lachnospirales; f__Lachnospiraceae; g__Lachnospiraceae_ND3007_group; s__uncultured_Clostridiales	0.700275254517189
gut_ASV_1338	d__Bacteria; p__Firmicutes; c__Clostridia; o__Lachnospirales; f__Lachnospiraceae; g__Lachnospiraceae_NK4A136_group; s__uncultured_organism	0.7003484791515826
gut_ASV_706	d__Bacteria; p__Firmicutes; c__Clostridia; o__Oscillospirales; f__[Eubacterium]_coprostanoligenes_group; g__[Eubacterium]_coprostanoligenes_group; s__uncultured_organism	0.7005079354745096
gut_ASV_4245	d__Bacteria; p__Firmicutes; c__Clostridia; o__Oscillospirales; f__Ruminococcaceae; g__DTU089; s__uncultured_organism	0.7007122961762725
gut_ASV_1845	d__Bacteria; p__Firmicutes; c__Clostridia; o__Lachnospirales; f__Lachnospiraceae; g__Coprococcus	0.7007358957389891
gut_ASV_323	d__Bacteria; p__Firmicutes; c__Clostridia; o__Lachnospirales; f__Lachnospiraceae; g__uncultured	0.7011099369386526
gut_ASV_3665	d__Bacteria; p__Firmicutes; c__Clostridia; o__Oscillospirales; f__Oscillospiraceae; g__UCG-003; s__uncultured_organism	0.7011655610947096
gut_ASV_2007	d__Bacteria; p__Bacteroidota; c__Bacteroidia; o__Bacteroidales; f__Prevotellaceae; g__Prevotella; s__uncultured_Wautersiella	0.701275286571846
gut_ASV_947	d__Bacteria; p__Firmicutes; c__Clostridia; o__Lachnospirales; f__Lachnospiraceae; g__[Eubacterium]_ventriosum_group; s__uncultured_Lachnospiraceae	0.7013967574962432
gut_ASV_2771	d__Bacteria; p__Firmicutes; c__Clostridia; o__Lachnospirales; f__Lachnospiraceae; g__uncultured; s__uncultured_organism	0.7014190332893934
gut_ASV_3417	d__Bacteria; p__Firmicutes; c__Clostridia; o__Oscillospirales; f__Ruminococcaceae; g__uncultured; s__uncultured_Clostridium	0.7014722969960007
gut_ASV_3924	d__Bacteria; p__Firmicutes; c__Clostridia; o__Lachnospirales; f__Lachnospiraceae; g__Lachnoclostridium	0.7014832898304724
gut_ASV_3580	d__Bacteria; p__Firmicutes; c__Clostridia; o__Lachnospirales; f__Lachnospiraceae; g__Lachnospiraceae_UCG-010; s__uncultured_bacterium	0.7014925520633333
gut_ASV_2118	d__Bacteria; p__Firmicutes; c__Clostridia; o__Lachnospirales; f__Lachnospiraceae; g__[Ruminococcus]_gauvreauii_group; s__uncultured_bacterium	0.7016697103712757
gut_ASV_3201	d__Bacteria; p__Firmicutes; c__Clostridia; o__Lachnospirales; f__Lachnospiraceae; g__uncultured	0.7017717495085125
gut_ASV_1974	d__Bacteria; p__Firmicutes; c__Clostridia; o__Clostridia_UCG-014; f__Clostridia_UCG-014; g__Clostridia_UCG-014; s__uncultured_bacterium	0.7017781343701375
gut_ASV_3137	d__Bacteria; p__Firmicutes; c__Clostridia; o__Lachnospirales; f__Lachnospiraceae; g__Blautia; s__metagenome	0.7018602844791686
gut_ASV_363	d__Bacteria; p__Firmicutes; c__Clostridia; o__Lachnospirales; f__Lachnospiraceae; g__Lachnoclostridium; s__uncultured_organism	0.7019490053879586
gut_ASV_346	d__Bacteria; p__Actinobacteriota; c__Actinobacteria; o__Actinomycetales; f__Actinomycetaceae; g__Actinomyces; s__Schaalia_turicensis	0.7021400151078957
gut_ASV_89	d__Bacteria; p__Firmicutes; c__Clostridia; o__Lachnospirales; f__Lachnospiraceae; g__uncultured; s__uncultured_organism	0.7022529650049479
gut_ASV_4066	d__Bacteria; p__Firmicutes; c__Clostridia; o__Christensenellales; f__Christensenellaceae; g__Christensenellaceae_R-7_group; s__uncultured_bacterium	0.7023264423103422
gut_ASV_1447	d__Bacteria; p__Bacteroidota; c__Bacteroidia; o__Bacteroidales; f__Prevotellaceae; g__Paraprevotella; s__uncultured_bacterium	0.7024067491406586
gut_ASV_1477	d__Bacteria; p__Firmicutes; c__Clostridia; o__Lachnospirales; f__Lachnospiraceae; g__Lachnoclostridium	0.7025886876393623
gut_ASV_2961	d__Bacteria; p__Firmicutes; c__Clostridia; o__Oscillospirales; f__Ruminococcaceae; g__uncultured	0.7029587040201506
gut_ASV_819	d__Bacteria; p__Firmicutes; c__Clostridia; o__Lachnospirales; f__Lachnospiraceae; g__Dorea; s__uncultured_bacterium	0.7033105469728061
gut_ASV_1366	d__Bacteria; p__Proteobacteria; c__Gammaproteobacteria; o__Enterobacterales; f__Hafniaceae; g__Hafnia-Obesumbacterium; s__Hafnia_paralvei	0.7033737246544681
gut_ASV_3550	d__Bacteria; p__Firmicutes; c__Clostridia; o__Oscillospirales; f__Oscillospiraceae	0.7035929442053933
gut_ASV_3112	d__Bacteria; p__Firmicutes; c__Clostridia; o__Lachnospirales; f__Lachnospiraceae; g__Lachnoclostridium	0.7036744011318438
gut_ASV_2537	d__Bacteria; p__Firmicutes; c__Clostridia; o__Lachnospirales; f__Lachnospiraceae; g__Agathobacter	0.7042731343684436
gut_ASV_3236	d__Bacteria; p__Firmicutes; c__Clostridia; o__Clostridia_UCG-014; f__Clostridia_UCG-014; g__Clostridia_UCG-014; s__gut_metagenome	0.7042846523455429
gut_ASV_1762	d__Bacteria; p__Firmicutes; c__Clostridia; o__Lachnospirales; f__Lachnospiraceae; g__Eisenbergiella	0.7048343534788912
gut_ASV_1778	d__Bacteria; p__Firmicutes; c__Clostridia; o__Lachnospirales; f__Lachnospiraceae; g__[Ruminococcus]_torques_group; s__Ruminococcus_torques	0.7050935886621718
gut_ASV_4184	d__Bacteria; p__Firmicutes; c__Clostridia; o__Oscillospirales; f__Ruminococcaceae; g__Subdoligranulum; s__uncultured_bacterium	0.7051784276954174
gut_ASV_3097	d__Bacteria; p__Firmicutes; c__Clostridia; o__Lachnospirales; f__Lachnospiraceae; g__uncultured	0.7054198973472354
gut_ASV_1060	d__Bacteria; p__Bacteroidota; c__Bacteroidia; o__Bacteroidales; f__Prevotellaceae; g__Alloprevotella; s__Prevotellaceae_bacterium	0.7060068492090884
gut_ASV_2541	d__Bacteria; p__Firmicutes; c__Clostridia; o__Lachnospirales; f__Lachnospiraceae; g__Lachnoclostridium	0.7061819533897934
gut_ASV_4335	d__Bacteria; p__Proteobacteria; c__Gammaproteobacteria; o__Burkholderiales; f__Sutterellaceae; g__Sutterella; s__gut_metagenome	0.7066913609942587
gut_ASV_3597	d__Bacteria; p__Firmicutes; c__Clostridia; o__Lachnospirales; f__Lachnospiraceae; g__Tyzzerella; s__uncultured_bacterium	0.7067821061611566
gut_ASV_3738	d__Bacteria; p__Firmicutes; c__Bacilli; o__Lactobacillales; f__Streptococcaceae; g__Streptococcus; s__Streptococcus_parasanguinis	0.7069929248672808
gut_ASV_868	d__Bacteria; p__Bacteroidota; c__Bacteroidia; o__Bacteroidales; f__Barnesiellaceae; g__Barnesiella; s__uncultured_organism	0.7072403182749057
gut_ASV_557	d__Bacteria; p__Bacteroidota; c__Bacteroidia; o__Bacteroidales; f__Barnesiellaceae; g__Coprobacter; s__uncultured_organism	0.7076938819801113
gut_ASV_2174	d__Bacteria; p__Firmicutes; c__Clostridia; o__Oscillospirales; f__Oscillospiraceae; g__Colidextribacter; s__uncultured_organism	0.7077652560812422
gut_ASV_2002	d__Bacteria; p__Firmicutes; c__Clostridia; o__Oscillospirales; f__Oscillospiraceae; g__uncultured; s__uncultured_organism	0.7080078201875116
gut_ASV_2786	d__Bacteria; p__Firmicutes; c__Clostridia; o__Oscillospirales; f__Ruminococcaceae; g__Subdoligranulum; s__uncultured_bacterium	0.7081701452646106
gut_ASV_691	d__Bacteria; p__Firmicutes; c__Clostridia; o__Lachnospirales; f__Lachnospiraceae; g__Fusicatenibacter; s__uncultured_organism	0.7083092979192314
gut_ASV_1589	d__Bacteria; p__Fusobacteriota; c__Fusobacteriia; o__Fusobacteriales; f__Fusobacteriaceae; g__Fusobacterium; s__Fusobacterium_varium	0.7083383183977271
gut_ASV_1293	d__Bacteria; p__Bacteroidota; c__Bacteroidia; o__Bacteroidales; f__Prevotellaceae; g__Prevotella; s__Trichuris_trichiura	0.7087733845553605
gut_ASV_4009	d__Bacteria; p__Actinobacteriota; c__Actinobacteria; o__Corynebacteriales; f__Corynebacteriaceae; g__Lawsonella; s__Lawsonella_clevelandensis	0.7090974240877688
gut_ASV_2435	d__Bacteria; p__Firmicutes; c__Clostridia; o__Oscillospirales; f__Ruminococcaceae; g__Subdoligranulum; s__uncultured_bacterium	0.709309463102464
gut_ASV_999	d__Bacteria; p__Firmicutes; c__Clostridia; o__Oscillospirales; f__Ruminococcaceae; g__Candidatus_Soleaferrea; s__uncultured_bacterium	0.710482950642888
gut_ASV_3068	d__Bacteria; p__Firmicutes; c__Bacilli; o__Erysipelotrichales; f__Erysipelotrichaceae; g__Holdemanella; s__uncultured_bacterium	0.7106581248111228
gut_ASV_2233	d__Bacteria; p__Firmicutes; c__Clostridia; o__Oscillospirales; f__Ruminococcaceae; g__Ruminococcus; s__uncultured_bacterium	0.7108562944479168
gut_ASV_1312	d__Bacteria; p__Firmicutes; c__Clostridia; o__Oscillospirales; f__Ruminococcaceae; g__Subdoligranulum; s__uncultured_bacterium	0.7109788261773105
gut_ASV_407	d__Bacteria; p__Bacteroidota; c__Bacteroidia; o__Bacteroidales; f__Prevotellaceae; g__Prevotella; s__uncultured_Wautersiella	0.7111161733576998
gut_ASV_53	d__Bacteria; p__Firmicutes; c__Clostridia; o__Lachnospirales; f__Lachnospiraceae; g__Coprococcus; s__Coprococcus_eutactus	0.7112985535000859
gut_ASV_2060	d__Bacteria; p__Firmicutes; c__Negativicutes; o__Acidaminococcales; f__Acidaminococcaceae; g__Phascolarctobacterium; s__Phascolarctobacterium_faecium	0.7113992419092411
gut_ASV_3358	d__Bacteria; p__Bacteroidota; c__Bacteroidia; o__Bacteroidales; f__Prevotellaceae; g__Prevotella; s__metagenome	0.7114450313615187
gut_ASV_2694	d__Bacteria; p__Firmicutes; c__Negativicutes; o__Acidaminococcales; f__Acidaminococcaceae; g__Phascolarctobacterium; s__uncultured_Veillonellaceae	0.7114660392401567
gut_ASV_2892	d__Bacteria; p__Firmicutes; c__Negativicutes; o__Acidaminococcales; f__Acidaminococcaceae; g__Phascolarctobacterium; s__uncultured_bacterium	0.711653270060061
gut_ASV_2236	d__Bacteria; p__Firmicutes; c__Bacilli; o__Lactobacillales; f__Lactobacillaceae; g__Lactobacillus; s__Lactobacillus_curvatus	0.7116603347875201
gut_ASV_1818	d__Bacteria; p__Bacteroidota; c__Bacteroidia; o__Bacteroidales; f__Barnesiellaceae; g__Barnesiella; s__uncultured_organism	0.7117835682456558
gut_ASV_84	d__Bacteria; p__Firmicutes; c__Clostridia; o__Lachnospirales; f__Lachnospiraceae; g__Lachnospira; s__uncultured_bacterium	0.7120361547938956
gut_ASV_2189	d__Bacteria; p__Firmicutes; c__Clostridia; o__Lachnospirales; f__Lachnospiraceae; g__Lachnoclostridium	0.7122962345747211
gut_ASV_380	d__Bacteria; p__Firmicutes; c__Clostridia; o__Peptococcales; f__Peptococcaceae; g__uncultured; s__uncultured_bacterium	0.7123416820231948
gut_ASV_1649	d__Bacteria; p__Firmicutes; c__Clostridia; o__Peptostreptococcales-Tissierellales; f__Peptostreptococcales-Tissierellales; g__Peptoniphilus; s__uncultured_organism	0.7128036463857224
gut_ASV_922	d__Bacteria; p__Firmicutes; c__Clostridia; o__Lachnospirales; f__Lachnospiraceae; g__Blautia; s__Blautia_luti	0.712812131404665
gut_ASV_3892	d__Bacteria; p__Desulfobacterota; c__Desulfovibrionia; o__Desulfovibrionales; f__Desulfovibrionaceae; g__Desulfovibrio; s__Desulfovibrio_fairfieldensis	0.7133288310548784
gut_ASV_2909	d__Bacteria; p__Firmicutes; c__Bacilli; o__Lactobacillales; f__Enterococcaceae; g__Enterococcus; s__Enterococcus_avium	0.7135377889948805
gut_ASV_3797	d__Bacteria; p__Firmicutes; c__Clostridia; o__Oscillospirales; f__Oscillospiraceae; g__UCG-005; s__gut_metagenome	0.713993019842333
gut_ASV_1712	d__Bacteria; p__Bacteroidota; c__Bacteroidia; o__Bacteroidales; f__Tannerellaceae; g__Parabacteroides; s__Parabacteroides_distasonis	0.7141145769703323
gut_ASV_1611	d__Bacteria; p__Firmicutes; c__Clostridia; o__Lachnospirales; f__Lachnospiraceae; g__Blautia; s__metagenome	0.714129664856171
gut_ASV_1787	d__Bacteria; p__Firmicutes; c__Negativicutes; o__Veillonellales-Selenomonadales; f__Veillonellaceae; g__Dialister; s__uncultured_Veillonellaceae	0.7144036907995428
gut_ASV_2846	d__Bacteria; p__Firmicutes; c__Clostridia; o__Lachnospirales; f__Lachnospiraceae; g__[Eubacterium]_oxidoreducens_group; s__uncultured_bacterium	0.714740129291481
gut_ASV_3045	d__Bacteria; p__Firmicutes; c__Bacilli; o__RF39; f__RF39; g__RF39; s__uncultured_bacterium	0.7149029648398509
gut_ASV_1196	d__Bacteria; p__Firmicutes; c__Bacilli; o__Lactobacillales; f__Leuconostocaceae; g__Leuconostoc; s__Leuconostoc_mesenteroides	0.715039697428959
gut_ASV_1497	d__Bacteria; p__Firmicutes; c__Clostridia; o__Oscillospirales; f__Ruminococcaceae; g__Ruminococcus; s__uncultured_organism	0.7151387686743101
gut_ASV_339	d__Bacteria; p__Proteobacteria; c__Gammaproteobacteria; o__Burkholderiales; f__Sutterellaceae; g__Sutterella; s__Sutterella_stercoricanis	0.7151412871342834
gut_ASV_3447	d__Bacteria; p__Firmicutes; c__Negativicutes; o__Veillonellales-Selenomonadales; f__Veillonellaceae; g__Veillonella; s__Veillonella_atypica	0.7154023934631322
gut_ASV_974	d__Bacteria; p__Firmicutes; c__Clostridia; o__Lachnospirales; f__Lachnospiraceae; g__[Ruminococcus]_torques_group; s__Ruminococcus_torques	0.7154204658268664
gut_ASV_511	d__Bacteria; p__Firmicutes; c__Clostridia; o__Lachnospirales; f__Lachnospiraceae; g__[Eubacterium]_oxidoreducens_group; s__uncultured_bacterium	0.7155464851968203
gut_ASV_693	d__Bacteria; p__Actinobacteriota; c__Actinobacteria; o__Actinomycetales; f__Actinomycetaceae; g__Actinomyces; s__Schaalia_turicensis	0.7156916246784726
gut_ASV_2300	d__Bacteria; p__Bacteroidota; c__Bacteroidia; o__Bacteroidales; f__Bacteroidaceae; g__Bacteroides; s__Bacteroides_kribbi	0.7158114179656432
gut_ASV_642	d__Bacteria; p__Firmicutes; c__Clostridia; o__Lachnospirales; f__Lachnospiraceae; g__Lachnoclostridium; s__metagenome	0.7159253113913323
gut_ASV_2619	d__Bacteria; p__Firmicutes; c__Clostridia; o__Lachnospirales; f__Lachnospiraceae; g__Tyzzerella; s__Tyzzerella_sp.	0.7159531249099903
gut_ASV_3635	d__Bacteria; p__Firmicutes; c__Negativicutes; o__Acidaminococcales; f__Acidaminococcaceae; g__Phascolarctobacterium; s__uncultured_bacterium	0.7159814149880738
gut_ASV_3084	d__Bacteria; p__Firmicutes; c__Clostridia; o__Lachnospirales; f__Lachnospiraceae; g__Lachnospiraceae_NK4A136_group; s__uncultured_organism	0.7161600947236872
gut_ASV_1410	d__Bacteria; p__Firmicutes; c__Clostridia; o__Lachnospirales; f__Lachnospiraceae; g__Dorea; s__uncultured_bacterium	0.7165166153767734
gut_ASV_499	d__Bacteria; p__Firmicutes; c__Clostridia; o__Lachnospirales; f__Lachnospiraceae; g__Blautia	0.7165974647773163
gut_ASV_830	d__Bacteria; p__Firmicutes; c__Clostridia; o__Oscillospirales; f__Ruminococcaceae; g__Fournierella; s__uncultured_bacterium	0.7166328870014956
gut_ASV_2731	d__Bacteria; p__Firmicutes; c__Clostridia; o__Clostridia_UCG-014; f__Clostridia_UCG-014; g__Clostridia_UCG-014; s__uncultured_Acetivibrio	0.7167238173601594
gut_ASV_3964	d__Bacteria; p__Firmicutes; c__Clostridia; o__Oscillospirales; f__Oscillospiraceae; g__Flavonifractor	0.7168530150739156
gut_ASV_1235	d__Bacteria; p__Bacteroidota; c__Bacteroidia; o__Bacteroidales; f__Prevotellaceae; g__Prevotella; s__human_gut	0.7170390175101732
gut_ASV_2069	d__Bacteria; p__Bacteroidota; c__Bacteroidia; o__Bacteroidales; f__Prevotellaceae; g__Prevotella; s__Trichuris_trichiura	0.7173208114062205
gut_ASV_3322	d__Bacteria; p__Firmicutes; c__Bacilli; o__Erysipelotrichales; f__Erysipelotrichaceae; g__[Clostridium]_innocuum_group; s__uncultured_organism	0.7174265731488363
gut_ASV_3609	d__Bacteria; p__Firmicutes; c__Clostridia; o__Lachnospirales; f__Lachnospiraceae; g__Blautia; s__metagenome	0.7174314848124904
gut_ASV_2311	d__Bacteria; p__Firmicutes; c__Clostridia; o__Oscillospirales; f__Oscillospiraceae; g__Colidextribacter; s__gut_metagenome	0.7176183362519681
gut_ASV_2796	d__Bacteria; p__Firmicutes; c__Clostridia; o__Lachnospirales; f__Lachnospiraceae	0.7176737639016092
gut_ASV_2740	d__Bacteria; p__Firmicutes; c__Clostridia; o__Lachnospirales; f__Lachnospiraceae; g__Roseburia	0.7176870555423014
gut_ASV_4252	d__Bacteria; p__Firmicutes; c__Clostridia; o__Oscillospirales; f__Oscillospiraceae; g__uncultured; s__uncultured_bacterium	0.7179562389198973
gut_ASV_3274	d__Bacteria; p__Bacteroidota; c__Bacteroidia; o__Bacteroidales; f__Bacteroidaceae; g__Bacteroides; s__Bacteroides_xylanisolvens	0.717962101528543
gut_ASV_2066	d__Bacteria; p__Actinobacteriota; c__Actinobacteria; o__Bifidobacteriales; f__Bifidobacteriaceae; g__Bifidobacterium; s__Bifidobacterium_faecale	0.7181483262392283
gut_ASV_613	d__Bacteria; p__Proteobacteria; c__Gammaproteobacteria; o__Enterobacterales; f__Enterobacteriaceae; g__Citrobacter	0.7182197489071902
gut_ASV_2343	d__Bacteria; p__Firmicutes; c__Bacilli; o__Lactobacillales; f__Streptococcaceae; g__Streptococcus; s__Streptococcus_sanguinis	0.7182644650828215
gut_ASV_756	d__Bacteria; p__Firmicutes; c__Clostridia; o__Lachnospirales; f__Lachnospiraceae	0.7182786744030941
gut_ASV_1499	d__Bacteria; p__Firmicutes; c__Negativicutes; o__Acidaminococcales; f__Acidaminococcaceae; g__Phascolarctobacterium	0.7183187791474098
gut_ASV_3772	d__Bacteria; p__Bacteroidota; c__Bacteroidia; o__Bacteroidales; f__Bacteroidaceae; g__Bacteroides; s__Bacteroides_xylanisolvens	0.7188447242214865
gut_ASV_3805	d__Bacteria; p__Firmicutes; c__Clostridia; o__Oscillospirales; f__Ruminococcaceae; g__uncultured; s__uncultured_bacterium	0.7189179559874462
gut_ASV_959	d__Bacteria; p__Firmicutes; c__Clostridia; o__Oscillospirales; f__Ruminococcaceae; g__Ruminococcus; s__Ruminococcus_callidus	0.7190226612237857
gut_ASV_672	d__Bacteria; p__Firmicutes; c__Clostridia; o__Lachnospirales; f__Lachnospiraceae; g__Lachnoclostridium; s__unidentified	0.7190293450945124
gut_ASV_465	d__Bacteria; p__Firmicutes; c__Clostridia; o__Lachnospirales; f__Lachnospiraceae; g__Lachnospiraceae_NK4A136_group	0.7196576028779006
gut_ASV_3309	d__Bacteria; p__Firmicutes; c__Negativicutes; o__Acidaminococcales; f__Acidaminococcaceae; g__Phascolarctobacterium; s__uncultured_Firmicutes	0.7197924219526988
gut_ASV_807	d__Bacteria; p__Firmicutes; c__Clostridia; o__Lachnospirales; f__Lachnospiraceae; g__Agathobacter; s__Eubacterium_ramulus	0.7199676089535395
gut_ASV_1280	d__Bacteria; p__Firmicutes; c__Clostridia; o__Oscillospirales; f__Oscillospiraceae; g__UCG-003; s__Marseillibacter_massiliensis	0.7203978283992948
gut_ASV_839	d__Bacteria; p__Actinobacteriota; c__Coriobacteriia; o__Coriobacteriales; f__Eggerthellaceae; g__Adlercreutzia; s__uncultured_bacterium	0.7204325294741779
gut_ASV_413	d__Bacteria; p__Firmicutes; c__Clostridia; o__Monoglobales; f__Monoglobaceae; g__Monoglobus; s__uncultured_organism	0.7210555168524834
gut_ASV_2976	d__Bacteria; p__Firmicutes; c__Negativicutes; o__Veillonellales-Selenomonadales; f__Veillonellaceae; g__Dialister; s__Dialister_succinatiphilus	0.721072324254923
gut_ASV_1862	d__Bacteria; p__Firmicutes; c__Clostridia; o__Lachnospirales; f__Lachnospiraceae; g__uncultured; s__bacterium_enrichment	0.721180902216836
gut_ASV_729	d__Bacteria; p__Firmicutes; c__Clostridia; o__Lachnospirales; f__Lachnospiraceae; g__uncultured	0.7215875864528177
gut_ASV_2754	d__Bacteria; p__Bacteroidota; c__Bacteroidia; o__Bacteroidales; f__Prevotellaceae; g__Prevotella; s__uncultured_organism	0.7219382021440205
gut_ASV_338	d__Bacteria; p__Actinobacteriota; c__Actinobacteria; o__Bifidobacteriales; f__Bifidobacteriaceae; g__Gardnerella; s__Gardnerella_vaginalis	0.7219515720957225
gut_ASV_2507	d__Bacteria; p__Firmicutes; c__Clostridia; o__Oscillospirales; f__Oscillospiraceae; g__UCG-003; s__uncultured_organism	0.721968907502204
gut_ASV_621	d__Bacteria; p__Firmicutes; c__Clostridia; o__Lachnospirales; f__Lachnospiraceae; g__Lachnoclostridium; s__human_gut	0.7221986711139852
gut_ASV_1252	d__Bacteria; p__Firmicutes; c__Clostridia; o__Oscillospirales; f__Oscillospiraceae; g__UCG-005; s__uncultured_Ruminococcaceae	0.7223670402817624
gut_ASV_3648	d__Bacteria; p__Firmicutes; c__Clostridia; o__Clostridiales; f__Clostridiaceae; g__Clostridium_sensu_stricto_1; s__metagenome	0.7223733471693561
gut_ASV_203	d__Bacteria; p__Firmicutes; c__Clostridia; o__Christensenellales; f__Christensenellaceae; g__Christensenellaceae_R-7_group; s__uncultured_bacterium	0.7226164048086443
gut_ASV_317	d__Bacteria; p__Bacteroidota; c__Bacteroidia; o__Bacteroidales; f__Tannerellaceae; g__Parabacteroides; s__Parabacteroides_sp.	0.7227174343002938
gut_ASV_3410	d__Bacteria; p__Proteobacteria; c__Gammaproteobacteria; o__Burkholderiales; f__Sutterellaceae; g__Sutterella; s__Burkholderia_sp.	0.7233924723493207
gut_ASV_1820	d__Bacteria; p__Firmicutes; c__Bacilli; o__Lactobacillales; f__Lactobacillaceae; g__Pediococcus; s__Pediococcus_acidilactici	0.7235719197716163
gut_ASV_4209	d__Bacteria; p__Firmicutes; c__Clostridia; o__Lachnospirales; f__Lachnospiraceae; g__uncultured	0.7237693175605198
gut_ASV_2527	d__Bacteria; p__Bacteroidota; c__Bacteroidia; o__Bacteroidales; f__Prevotellaceae; g__Prevotella; s__uncultured_organism	0.7241009637418063
gut_ASV_4162	d__Bacteria; p__Firmicutes; c__Clostridia; o__Oscillospirales; f__Ruminococcaceae; g__uncultured; s__uncultured_bacterium	0.7241277451825208
gut_ASV_2054	d__Bacteria; p__Actinobacteriota; c__Actinobacteria; o__Bifidobacteriales; f__Bifidobacteriaceae; g__Bifidobacterium; s__Bifidobacterium_adolescentis	0.7244653101873587
gut_ASV_103	d__Bacteria; p__Firmicutes; c__Clostridia; o__Lachnospirales; f__Lachnospiraceae; g__Blautia; s__Blautia_luti	0.7250899634071457
gut_ASV_4098	d__Bacteria; p__Firmicutes; c__Negativicutes; o__Veillonellales-Selenomonadales; f__Selenomonadaceae; g__Megamonas; s__Megamonas_funiformis	0.7253763971875622
gut_ASV_2877	d__Bacteria; p__Firmicutes; c__Clostridia; o__Oscillospirales; f__Ruminococcaceae; g__Ruminococcus; s__uncultured_bacterium	0.7259397119080135
gut_ASV_1054	d__Bacteria; p__Firmicutes; c__Clostridia; o__Lachnospirales; f__Lachnospiraceae; g__Lachnoclostridium	0.7260013669962567
gut_ASV_1437	d__Bacteria; p__Bacteroidota; c__Bacteroidia; o__Bacteroidales; f__Bacteroidaceae; g__Bacteroides; s__uncultured_bacterium	0.7262322130545508
gut_ASV_2556	d__Bacteria; p__Bacteroidota; c__Bacteroidia; o__Bacteroidales; f__Prevotellaceae; g__Prevotella; s__uncultured_organism	0.7263255638087383
gut_ASV_1101	d__Bacteria; p__Bacteroidota; c__Bacteroidia; o__Bacteroidales; f__Prevotellaceae; g__Prevotella; s__metagenome	0.7264296126700706
gut_ASV_141	d__Bacteria; p__Firmicutes; c__Clostridia; o__Lachnospirales; f__Lachnospiraceae; g__Lachnospiraceae_UCG-001; s__Lachnospiraceae_bacterium	0.7264870621945991
gut_ASV_639	d__Bacteria; p__Firmicutes; c__Clostridia; o__Oscillospirales; f__Ruminococcaceae; g__Incertae_Sedis; s__uncultured_bacterium	0.726721585809354
gut_ASV_4067	d__Bacteria; p__Firmicutes; c__Bacilli; o__Staphylococcales; f__Staphylococcaceae; g__Macrococcus; s__Macrococcus_caseolyticus	0.7269044512791276
gut_ASV_3021	d__Bacteria; p__Firmicutes; c__Clostridia; o__Oscillospirales; f__Ruminococcaceae; g__Faecalibacterium; s__metagenome	0.7273333779743857
gut_ASV_1351	d__Bacteria; p__Bacteroidota; c__Bacteroidia; o__Bacteroidales; f__Prevotellaceae; g__Prevotella; s__metagenome	0.7273486985523032
gut_ASV_1211	d__Bacteria; p__Actinobacteriota; c__Actinobacteria; o__Bifidobacteriales; f__Bifidobacteriaceae; g__Bifidobacterium; s__Bifidobacterium_asteroides	0.727664974226911
gut_ASV_1340	d__Bacteria; p__Firmicutes; c__Clostridia; o__Lachnospirales; f__Lachnospiraceae; g__Lachnospiraceae_UCG-004	0.7279712627776116
gut_ASV_3940	d__Bacteria; p__Firmicutes; c__Clostridia; o__Lachnospirales; f__Lachnospiraceae; g__Lachnospiraceae_NK4A136_group	0.7279989739909095
gut_ASV_1207	d__Bacteria; p__Proteobacteria; c__Gammaproteobacteria; o__Burkholderiales; f__Comamonadaceae; g__Rhizobacter	0.7281156027107972
gut_ASV_745	d__Bacteria; p__Firmicutes; c__Clostridia; o__Lachnospirales; f__Lachnospiraceae; g__Lachnospiraceae_UCG-008; s__uncultured_organism	0.728154602281951
gut_ASV_3098	d__Bacteria; p__Firmicutes; c__Negativicutes; o__Veillonellales-Selenomonadales; f__Veillonellaceae; g__Dialister; s__Dialister_invisus	0.7284000795885451
gut_ASV_907	d__Bacteria; p__Firmicutes; c__Clostridia; o__Oscillospirales; f__Butyricicoccaceae; g__Butyricicoccus; s__Butyricicoccus_sp.	0.7286657528485279
gut_ASV_3999	d__Bacteria; p__Firmicutes; c__Negativicutes; o__Veillonellales-Selenomonadales; f__Veillonellaceae; g__Dialister; s__Dialister_succinatiphilus	0.7287503989449995
gut_ASV_652	d__Bacteria; p__Verrucomicrobiota; c__Lentisphaeria; o__Victivallales; f__vadinBE97; g__vadinBE97; s__uncultured_bacterium	0.7293859174548298
gut_ASV_3655	d__Bacteria; p__Firmicutes; c__Clostridia; o__Oscillospirales; f__Ruminococcaceae; g__uncultured	0.7294287581654598
gut_ASV_2811	d__Bacteria; p__Verrucomicrobiota; c__Verrucomicrobiae; o__Verrucomicrobiales; f__Akkermansiaceae; g__Akkermansia; s__Akkermansia_muciniphila	0.7295241108756391
gut_ASV_3002	d__Bacteria; p__Actinobacteriota; c__Coriobacteriia; o__Coriobacteriales; f__Eggerthellaceae; g__Eggerthella; s__uncultured_bacterium	0.7295602718379604
gut_ASV_2198	d__Bacteria; p__Firmicutes; c__Clostridia; o__Oscillospirales; f__Butyricicoccaceae; g__Butyricicoccus; s__uncultured_bacterium	0.7297708437475924
gut_ASV_1084	d__Bacteria; p__Bacteroidota; c__Bacteroidia; o__Bacteroidales; f__Tannerellaceae; g__Parabacteroides; s__Parabacteroides_distasonis	0.7301520432081764
gut_ASV_2883	d__Bacteria; p__Firmicutes; c__Clostridia; o__Lachnospirales; f__Lachnospiraceae; g__Lachnoclostridium; s__human_gut	0.7302171535349312
gut_ASV_105	d__Bacteria; p__Bacteroidota; c__Bacteroidia; o__Bacteroidales; f__Prevotellaceae; g__Prevotella; s__uncultured_organism	0.7303836019202452
gut_ASV_3825	d__Bacteria; p__Firmicutes; c__Clostridia; o__Lachnospirales; f__Lachnospiraceae; g__Lachnospiraceae_NK4A136_group	0.7304745596558053
gut_ASV_3601	d__Bacteria; p__Firmicutes; c__Clostridia; o__Lachnospirales; f__Lachnospiraceae; g__Lachnoclostridium; s__uncultured_organism	0.7306190743191349
gut_ASV_768	d__Bacteria; p__Bacteroidota; c__Bacteroidia; o__Bacteroidales; f__Barnesiellaceae; g__Coprobacter; s__uncultured_organism	0.7307965344545567
gut_ASV_2760	d__Bacteria; p__Firmicutes; c__Clostridia; o__Oscillospirales; f__UCG-010; g__UCG-010; s__uncultured_bacterium	0.7308424182874572
gut_ASV_2781	d__Bacteria; p__Actinobacteriota; c__Actinobacteria; o__Bifidobacteriales; f__Bifidobacteriaceae; g__Bifidobacterium; s__Bifidobacterium_faecale	0.7308913131701689
gut_ASV_2779	d__Bacteria; p__Actinobacteriota; c__Coriobacteriia; o__Coriobacteriales; f__Eggerthellaceae; g__Adlercreutzia; s__uncultured_bacterium	0.7309710774743473
gut_ASV_1028	d__Bacteria; p__Actinobacteriota; c__Actinobacteria; o__Bifidobacteriales; f__Bifidobacteriaceae; g__Bifidobacterium; s__Bifidobacterium_scardovii	0.7310645564330087
gut_ASV_3566	d__Bacteria; p__Firmicutes; c__Bacilli; o__Lactobacillales; f__Lactobacillaceae; g__Lactobacillus; s__Lactobacillus_salivarius	0.73147791372073
gut_ASV_2984	d__Bacteria; p__Actinobacteriota; c__Coriobacteriia; o__Coriobacteriales; f__Atopobiaceae; g__Atopobium; s__uncultured_bacterium	0.7315817978164807
gut_ASV_1927	d__Bacteria; p__Bacteroidota; c__Bacteroidia; o__Bacteroidales; f__Prevotellaceae; g__Prevotella; s__uncultured_Wautersiella	0.7319518279715087
gut_ASV_3810	d__Bacteria; p__Proteobacteria; c__Gammaproteobacteria; o__Burkholderiales; f__Sutterellaceae; g__Parasutterella; s__uncultured_organism	0.7319941479731081
gut_ASV_1102	d__Bacteria; p__Actinobacteriota; c__Actinobacteria; o__Bifidobacteriales; f__Bifidobacteriaceae; g__Bifidobacterium; s__Bifidobacterium_adolescentis	0.7320147938056977
gut_ASV_280	d__Bacteria; p__Firmicutes; c__Clostridia; o__Lachnospirales; f__Lachnospiraceae; g__uncultured; s__metagenome	0.7324556118771375
gut_ASV_86	d__Bacteria; p__Firmicutes; c__Clostridia; o__Lachnospirales; f__Lachnospiraceae; g__Frisingicoccus; s__uncultured_bacterium	0.7326149603801202
gut_ASV_408	d__Bacteria; p__Firmicutes; c__Clostridia; o__Oscillospirales; f__Ruminococcaceae; g__Subdoligranulum; s__metagenome	0.7331303118083302
gut_ASV_2214	d__Bacteria; p__Firmicutes; c__Clostridia; o__Lachnospirales; f__Lachnospiraceae; g__[Eubacterium]_ventriosum_group; s__uncultured_Lachnospiraceae	0.7333802574578983
gut_ASV_2711	d__Bacteria; p__Firmicutes; c__Clostridia; o__Oscillospirales; f__Oscillospiraceae; g__uncultured	0.733526542826227
gut_ASV_454	d__Bacteria; p__Actinobacteriota; c__Coriobacteriia; o__Coriobacteriales; f__Eggerthellaceae; g__Adlercreutzia; s__Adlercreutzia_equolifaciens	0.7340146552763759
gut_ASV_1125	d__Bacteria; p__Firmicutes; c__Bacilli; o__Erysipelotrichales; f__Erysipelatoclostridiaceae; g__Catenibacterium; s__uncultured_bacterium	0.7340577733784224
gut_ASV_1433	d__Bacteria; p__Firmicutes; c__Negativicutes; o__Acidaminococcales; f__Acidaminococcaceae; g__Phascolarctobacterium; s__uncultured_bacterium	0.7343334937083398
gut_ASV_1159	d__Bacteria; p__Desulfobacterota; c__Desulfovibrionia; o__Desulfovibrionales; f__Desulfovibrionaceae; g__Bilophila; s__bacterium_NLAE-zl-H528	0.7344042830480139
gut_ASV_1083	d__Bacteria; p__Firmicutes; c__Clostridia; o__Lachnospirales; f__Lachnospiraceae; g__Coprococcus; s__Lachnospiraceae_bacterium	0.7347651519915191
gut_ASV_2951	d__Bacteria; p__Actinobacteriota; c__Actinobacteria; o__Bifidobacteriales; f__Bifidobacteriaceae; g__Bifidobacterium; s__Bifidobacterium_adolescentis	0.7347777515978972
gut_ASV_1841	d__Bacteria; p__Firmicutes; c__Clostridia; o__Lachnospirales; f__Lachnospiraceae; g__Coprococcus; s__Coprococcus_eutactus	0.7348617115220252
gut_ASV_556	d__Bacteria; p__Firmicutes; c__Clostridia; o__Peptostreptococcales-Tissierellales; f__Anaerovoracaceae; g__Family_XIII_AD3011_group; s__uncultured_organism	0.7349249669873391
gut_ASV_530	d__Bacteria; p__Bacteroidota; c__Bacteroidia; o__Bacteroidales; f__Prevotellaceae; g__Prevotella; s__uncultured_bacterium	0.7349836770177464
gut_ASV_1617	d__Bacteria; p__Actinobacteriota; c__Actinobacteria; o__Actinomycetales; f__Actinomycetaceae; g__Varibaculum; s__Varibaculum_sp.	0.7351823759380138
gut_ASV_4090	d__Bacteria; p__Firmicutes; c__Clostridia; o__Lachnospirales; f__Lachnospiraceae; g__Fusicatenibacter; s__uncultured_organism	0.7353234998456983
gut_ASV_2762	d__Bacteria; p__Firmicutes; c__Clostridia; o__Oscillospirales; f__Ruminococcaceae; g__Angelakisella; s__Ruminococcus_sp.	0.735696646147249
gut_ASV_344	d__Bacteria; p__Firmicutes; c__Clostridia; o__Oscillospirales; f__UCG-011; g__UCG-011; s__uncultured_bacterium	0.7362958637341664
gut_ASV_3170	d__Bacteria; p__Firmicutes; c__Clostridia; o__Lachnospirales; f__Lachnospiraceae; g__Lachnospira; s__uncultured_bacterium	0.736298638750961
gut_ASV_2133	d__Bacteria; p__Firmicutes; c__Negativicutes; o__Veillonellales-Selenomonadales; f__Veillonellaceae; g__Veillonella; s__Veillonella_atypica	0.7363430410524152
gut_ASV_814	d__Bacteria; p__Firmicutes; c__Clostridia; o__Lachnospirales; f__Lachnospiraceae; g__[Eubacterium]_ventriosum_group; s__uncultured_Lachnospiraceae	0.7364794594152684
gut_ASV_3120	d__Bacteria; p__Firmicutes; c__Clostridia; o__Lachnospirales; f__Lachnospiraceae; g__Dorea; s__uncultured_bacterium	0.7365006063619941
gut_ASV_1180	d__Bacteria; p__Bacteroidota; c__Bacteroidia; o__Bacteroidales; f__Prevotellaceae; g__Paraprevotella; s__uncultured_bacterium	0.7365419418164474
gut_ASV_255	d__Bacteria; p__Bacteroidota; c__Bacteroidia; o__Bacteroidales; f__Bacteroidaceae; g__Bacteroides; s__Bacteroides_ovatus	0.7366522656461
gut_ASV_2921	d__Bacteria; p__Firmicutes; c__Negativicutes; o__Acidaminococcales; f__Acidaminococcaceae; g__Phascolarctobacterium; s__uncultured_bacterium	0.7367052092669167
gut_ASV_4049	d__Bacteria; p__Actinobacteriota; c__Coriobacteriia; o__Coriobacteriales; f__Eggerthellaceae; g__Adlercreutzia; s__uncultured_bacterium	0.7367938576026077
gut_ASV_726	d__Bacteria; p__Firmicutes; c__Clostridia; o__Lachnospirales; f__Lachnospiraceae; g__Howardella; s__uncultured_organism	0.7368352390973809
gut_ASV_3629	d__Bacteria; p__Firmicutes; c__Clostridia; o__Lachnospirales; f__Lachnospiraceae; g__Lachnoclostridium	0.73694629213809
gut_ASV_1544	d__Bacteria; p__Bacteroidota; c__Bacteroidia; o__Bacteroidales; f__Bacteroidaceae; g__Bacteroides; s__Bacteroides_faecis	0.7370033234442148
gut_ASV_931	d__Bacteria; p__Firmicutes; c__Clostridia; o__Oscillospirales; f__Oscillospiraceae; g__uncultured	0.7373792458701494
gut_ASV_1481	d__Bacteria; p__Firmicutes; c__Clostridia; o__Clostridiales; f__Clostridiaceae; g__Clostridium_sensu_stricto_1; s__uncultured_Clostridium	0.7375161776942337
gut_ASV_1612	d__Bacteria; p__Firmicutes; c__Clostridia; o__Lachnospirales; f__Lachnospiraceae; g__uncultured	0.7375766971757635
gut_ASV_2330	d__Bacteria; p__Firmicutes; c__Clostridia; o__Lachnospirales; f__Lachnospiraceae; g__Frisingicoccus; s__uncultured_bacterium	0.7376015282171197
gut_ASV_2163	d__Bacteria; p__Firmicutes; c__Clostridia; o__Clostridia_vadinBB60_group; f__Clostridia_vadinBB60_group; g__Clostridia_vadinBB60_group; s__uncultured_bacterium	0.7379445273359074
gut_ASV_3450	d__Bacteria; p__Firmicutes; c__Clostridia; o__Oscillospirales; f__Ruminococcaceae; g__Incertae_Sedis; s__uncultured_bacterium	0.7381346266634953
gut_ASV_521	d__Bacteria; p__Firmicutes; c__Clostridia; o__Lachnospirales; f__Lachnospiraceae; g__Dorea; s__uncultured_bacterium	0.7392557583819878
gut_ASV_2344	d__Bacteria; p__Firmicutes; c__Clostridia; o__Oscillospirales; f__Oscillospiraceae; g__UCG-005; s__gut_metagenome	0.739264994524998
gut_ASV_546	d__Bacteria; p__Firmicutes; c__Clostridia; o__Monoglobales; f__Monoglobaceae; g__Monoglobus; s__uncultured_organism	0.7392689519761521
gut_ASV_109	d__Bacteria; p__Firmicutes; c__Clostridia; o__Lachnospirales; f__Lachnospiraceae; g__Lachnospira; s__gut_metagenome	0.7395818057918552
gut_ASV_1929	d__Bacteria; p__Fusobacteriota; c__Fusobacteriia; o__Fusobacteriales; f__Fusobacteriaceae; g__Fusobacterium; s__Fusobacterium_nucleatum	0.7397565537979216
gut_ASV_19	d__Bacteria; p__Firmicutes; c__Clostridia; o__Oscillospirales; f__Butyricicoccaceae; g__Butyricicoccus; s__uncultured_bacterium	0.7398390567040612
gut_ASV_701	d__Bacteria; p__Bacteroidota; c__Bacteroidia; o__Bacteroidales; f__Prevotellaceae; g__Prevotella; s__metagenome	0.7398640292106142
gut_ASV_444	d__Bacteria; p__Firmicutes; c__Clostridia; o__Peptostreptococcales-Tissierellales; f__Peptostreptococcaceae; g__Peptostreptococcaceae; s__uncultured_organism	0.7398997828229285
gut_ASV_1337	d__Bacteria; p__Bacteroidota; c__Bacteroidia; o__Bacteroidales; f__Prevotellaceae; g__Prevotella; s__uncultured_organism	0.7399188071780032
gut_ASV_1260	d__Bacteria; p__Bacteroidota; c__Bacteroidia; o__Bacteroidales; f__Prevotellaceae; g__Prevotellaceae_NK3B31_group; s__uncultured_bacterium	0.7401145382987321
gut_ASV_120	d__Bacteria; p__Actinobacteriota; c__Coriobacteriia; o__Coriobacteriales; f__Eggerthellaceae; g__Adlercreutzia; s__uncultured_bacterium	0.7402363954589076
gut_ASV_1134	d__Bacteria; p__Verrucomicrobiota; c__Verrucomicrobiae; o__Verrucomicrobiales; f__Akkermansiaceae; g__Akkermansia; s__Akkermansia_muciniphila	0.740352322746764
gut_ASV_3582	d__Bacteria; p__Firmicutes; c__Clostridia; o__Lachnospirales; f__Lachnospiraceae; g__Blautia; s__Ruminococcus_sp.	0.7406190912816165
gut_ASV_1436	d__Bacteria; p__Bacteroidota; c__Bacteroidia; o__Bacteroidales; f__Prevotellaceae; g__Prevotella; s__uncultured_Wautersiella	0.7408167967387441
gut_ASV_1928	d__Bacteria; p__Firmicutes; c__Clostridia; o__Monoglobales; f__Monoglobaceae; g__Monoglobus; s__uncultured_organism	0.7408882848638058
gut_ASV_1197	d__Bacteria; p__Bacteroidota; c__Bacteroidia; o__Bacteroidales; f__Prevotellaceae; g__Prevotella; s__metagenome	0.741032321011902
gut_ASV_2130	d__Bacteria; p__Bacteroidota; c__Bacteroidia; o__Bacteroidales; f__Prevotellaceae; g__Prevotella	0.7411203466044446
gut_ASV_2586	d__Bacteria; p__Bacteroidota; c__Bacteroidia; o__Bacteroidales; f__Prevotellaceae; g__Prevotella; s__metagenome	0.7414325704829651
gut_ASV_2368	d__Bacteria; p__Firmicutes; c__Clostridia; o__Oscillospirales; f__Oscillospiraceae; g__Oscillibacter; s__uncultured_organism	0.7414488494197646
gut_ASV_371	d__Bacteria; p__Firmicutes; c__Clostridia; o__Lachnospirales; f__Lachnospiraceae; g__Roseburia	0.7414649124621273
gut_ASV_2573	d__Bacteria; p__Bacteroidota; c__Bacteroidia; o__Bacteroidales; f__Bacteroidaceae; g__Bacteroides; s__Bacteroides_ovatus	0.7419910793031224
gut_ASV_27	d__Bacteria; p__Firmicutes; c__Clostridia; o__Oscillospirales; f__Ruminococcaceae; g__Ruminococcus	0.7421639132583249
gut_ASV_4089	d__Bacteria; p__Bacteroidota; c__Bacteroidia; o__Bacteroidales; f__Prevotellaceae; g__Prevotella; s__Trichuris_trichiura	0.742471409393581
gut_ASV_874	d__Bacteria; p__Firmicutes; c__Clostridia; o__Monoglobales; f__Monoglobaceae; g__Monoglobus; s__uncultured_organism	0.7428646869909848
gut_ASV_3909	d__Bacteria; p__Firmicutes; c__Clostridia; o__Oscillospirales; f__Ruminococcaceae; g__uncultured	0.7434275665472735
gut_ASV_1223	d__Bacteria; p__Bacteroidota; c__Bacteroidia; o__Bacteroidales; f__Bacteroidaceae; g__Bacteroides; s__Bacteroides_kribbi	0.7435918949532226
gut_ASV_4149	d__Bacteria; p__Firmicutes; c__Clostridia; o__Lachnospirales; f__Lachnospiraceae; g__Oribacterium; s__uncultured_organism	0.7435994689195017
gut_ASV_2288	d__Bacteria; p__Firmicutes; c__Clostridia; o__Lachnospirales; f__Lachnospiraceae; g__Blautia; s__Blautia_luti	0.743700869396988
gut_ASV_1781	d__Bacteria; p__Bacteroidota; c__Bacteroidia; o__Bacteroidales; f__Bacteroidaceae; g__Bacteroides; s__uncultured_organism	0.7440000835001743
gut_ASV_3633	d__Bacteria; p__Proteobacteria; c__Gammaproteobacteria; o__Burkholderiales; f__Sutterellaceae; g__Sutterella; s__Burkholderia_sp.	0.7440372673077857
gut_ASV_1894	d__Bacteria; p__Firmicutes; c__Clostridia; o__Lachnospirales; f__Lachnospiraceae; g__Blautia; s__uncultured_bacterium	0.7440988463025183
gut_ASV_877	d__Bacteria; p__Bacteroidota; c__Bacteroidia; o__Bacteroidales; f__Prevotellaceae; g__Prevotella; s__Trichuris_trichiura	0.7444589040296891
gut_ASV_337	d__Bacteria; p__Firmicutes; c__Clostridia; o__Lachnospirales; f__Lachnospiraceae; g__Lachnospiraceae_UCG-004; s__uncultured_bacterium	0.7445334937825403
gut_ASV_4303	d__Bacteria; p__Firmicutes; c__Negativicutes; o__Veillonellales-Selenomonadales; f__Veillonellaceae; g__Megasphaera; s__Megasphaera_elsdenii	0.7447951025388702
gut_ASV_3589	d__Bacteria; p__Acidobacteriota; c__Blastocatellia; o__Blastocatellales; f__Blastocatellaceae; g__Blastocatella; s__uncultured_bacterium	0.7453752110239112
gut_ASV_991	d__Bacteria; p__Firmicutes; c__Clostridia; o__Oscillospirales; f__Oscillospiraceae; g__UCG-003; s__uncultured_organism	0.746133108407838
gut_ASV_618	d__Bacteria; p__Firmicutes; c__Clostridia; o__Lachnospirales; f__Lachnospiraceae; g__Dorea; s__Dorea_formicigenerans	0.7461451293278848
gut_ASV_2548	d__Bacteria; p__Firmicutes; c__Clostridia; o__Lachnospirales; f__Lachnospiraceae; g__Hungatella; s__uncultured_bacterium	0.7464100955600136
gut_ASV_4026	d__Bacteria; p__Firmicutes; c__Bacilli; o__Lactobacillales; f__Leuconostocaceae; g__Leuconostoc; s__Leuconostoc_inhae	0.7467098369930695
gut_ASV_3200	d__Bacteria; p__Firmicutes; c__Clostridia; o__Lachnospirales; f__Lachnospiraceae; g__Tuzzerella; s__uncultured_bacterium	0.74683932585656
gut_ASV_2225	d__Bacteria; p__Firmicutes; c__Clostridia; o__Oscillospirales; f__Ruminococcaceae; g__uncultured; s__uncultured_bacterium	0.74711408787185
gut_ASV_651	d__Bacteria; p__Bacteroidota; c__Bacteroidia; o__Bacteroidales; f__Bacteroidaceae; g__Bacteroides; s__uncultured_organism	0.7472298806346208
gut_ASV_3676	d__Bacteria; p__Proteobacteria; c__Gammaproteobacteria; o__Burkholderiales; f__Sutterellaceae; g__Parasutterella; s__uncultured_organism	0.7473971884833568
gut_ASV_400	d__Bacteria; p__Firmicutes; c__Clostridia; o__Oscillospirales; f__Oscillospiraceae; g__Colidextribacter; s__uncultured_bacterium	0.747430718519493
gut_ASV_3838	d__Bacteria; p__Firmicutes; c__Clostridia; o__Lachnospirales; f__Lachnospiraceae; g__Dorea; s__Dorea_formicigenerans	0.7474738610230738
gut_ASV_1634	d__Bacteria; p__Firmicutes; c__Clostridia; o__Lachnospirales; f__Lachnospiraceae; g__Lachnospira; s__uncultured_bacterium	0.7475738560982939
gut_ASV_1048	d__Bacteria; p__Actinobacteriota; c__Coriobacteriia; o__Coriobacteriales; f__Eggerthellaceae; g__Adlercreutzia; s__uncultured_bacterium	0.7475908846988917
gut_ASV_1405	d__Bacteria; p__Firmicutes; c__Clostridia; o__Christensenellales; f__Christensenellaceae; g__Christensenellaceae_R-7_group; s__bacterium_enrichment	0.7479325524387098
gut_ASV_2216	d__Bacteria; p__Firmicutes; c__Clostridia; o__Lachnospirales; f__Lachnospiraceae; g__Roseburia; s__Roseburia_faecis	0.7479422949746384
gut_ASV_3141	d__Bacteria; p__Bacteroidota; c__Bacteroidia; o__Bacteroidales; f__Rikenellaceae; g__Alistipes; s__Alistipes_onderdonkii	0.747948120544788
gut_ASV_2545	d__Bacteria; p__Firmicutes; c__Clostridia; o__Lachnospirales; f__Lachnospiraceae; g__Fusicatenibacter; s__uncultured_organism	0.7480737797557226
gut_ASV_8	d__Bacteria; p__Firmicutes; c__Clostridia; o__Peptostreptococcales-Tissierellales; f__Peptostreptococcales-Tissierellales; g__Anaerococcus; s__Anaerococcus_prevotii	0.7483953584950809
gut_ASV_4214	d__Bacteria; p__Firmicutes; c__Clostridia; o__Lachnospirales; f__Lachnospiraceae; g__[Eubacterium]_oxidoreducens_group; s__uncultured_bacterium	0.7488815351855067
gut_ASV_2357	d__Bacteria; p__Bacteroidota; c__Bacteroidia; o__Bacteroidales; f__Prevotellaceae; g__Prevotella; s__Prevotella_copri	0.7491636336007403
gut_ASV_457	d__Bacteria; p__Proteobacteria; c__Gammaproteobacteria; o__Burkholderiales; f__Sutterellaceae; g__Sutterella; s__uncultured_bacterium	0.7492640914153939
gut_ASV_1846	d__Bacteria; p__Bacteroidota; c__Bacteroidia; o__Bacteroidales; f__Bacteroidaceae; g__Bacteroides; s__Bacteroides_ovatus	0.7496611296076706
gut_ASV_895	d__Bacteria; p__Firmicutes; c__Clostridia; o__Lachnospirales; f__Lachnospiraceae; g__Lachnospiraceae_UCG-004	0.7502117290698624
gut_ASV_585	d__Bacteria; p__Firmicutes; c__Clostridia; o__Oscillospirales; f__Ruminococcaceae; g__Incertae_Sedis; s__uncultured_bacterium	0.7507305715235346
gut_ASV_4094	d__Bacteria; p__Firmicutes; c__Clostridia; o__Oscillospirales; f__Ruminococcaceae; g__Incertae_Sedis; s__Clostridium_sp.	0.7507420532192711
gut_ASV_3890	d__Bacteria; p__Bacteroidota; c__Bacteroidia; o__Bacteroidales; f__Prevotellaceae; g__Prevotella; s__Trichuris_trichiura	0.7507631752224231
gut_ASV_1150	d__Bacteria; p__Firmicutes; c__Clostridia; o__Lachnospirales; f__Lachnospiraceae; g__Lachnospiraceae_UCG-004; s__uncultured_organism	0.750770605781255
gut_ASV_1728	d__Bacteria; p__Firmicutes; c__Negativicutes; o__Veillonellales-Selenomonadales; f__Veillonellaceae; g__Veillonella; s__Veillonella_atypica	0.7511441017062898
gut_ASV_1208	d__Bacteria; p__Firmicutes; c__Clostridia; o__Oscillospirales; f__Oscillospiraceae; g__UCG-005; s__metagenome	0.7513069847836428
gut_ASV_1457	d__Bacteria; p__Firmicutes; c__Clostridia; o__Oscillospirales; f__Ruminococcaceae; g__uncultured; s__uncultured_bacterium	0.7513925803197682
gut_ASV_3664	d__Bacteria; p__Firmicutes; c__Clostridia; o__Lachnospirales; f__Lachnospiraceae; g__Lachnospiraceae_UCG-001	0.7515442804717323
gut_ASV_1021	d__Bacteria; p__Firmicutes; c__Clostridia; o__Lachnospirales; f__Lachnospiraceae; g__Lachnoclostridium	0.7516113329116522
gut_ASV_1947	d__Bacteria; p__Firmicutes; c__Clostridia; o__Lachnospirales; f__Lachnospiraceae; g__Lachnoclostridium; s__uncultured_organism	0.751919483016163
gut_ASV_259	d__Bacteria; p__Firmicutes; c__Clostridia; o__Oscillospirales; f__[Eubacterium]_coprostanoligenes_group; g__[Eubacterium]_coprostanoligenes_group; s__uncultured_bacterium	0.7519220629599916
gut_ASV_378	d__Bacteria; p__Firmicutes; c__Bacilli; o__Lactobacillales; f__Leuconostocaceae; g__Leuconostoc; s__Leuconostoc_gelidum	0.7519429092332384
gut_ASV_2891	d__Bacteria; p__Firmicutes; c__Negativicutes; o__Veillonellales-Selenomonadales; f__Selenomonadaceae; g__Megamonas; s__uncultured_organism	0.751962342487857
gut_ASV_3087	d__Bacteria; p__Firmicutes; c__Clostridia; o__Oscillospirales; f__Oscillospiraceae; g__Oscillospira; s__uncultured_bacterium	0.7520144486356243
gut_ASV_3096	d__Bacteria; p__Proteobacteria; c__Gammaproteobacteria; o__Burkholderiales; f__Sutterellaceae; g__Parasutterella; s__uncultured_bacterium	0.7520792789691773
gut_ASV_4262	d__Bacteria; p__Firmicutes; c__Clostridia; o__Monoglobales; f__Monoglobaceae; g__Monoglobus; s__uncultured_organism	0.7522683414921871
gut_ASV_1411	d__Bacteria; p__Firmicutes; c__Clostridia; o__Lachnospirales; f__Lachnospiraceae; g__Lachnospiraceae_UCG-004; s__uncultured_Clostridium	0.7522854002795436
gut_ASV_4165	d__Bacteria; p__Firmicutes; c__Clostridia; o__Lachnospirales; f__Lachnospiraceae; g__Frisingicoccus; s__uncultured_bacterium	0.7524321300026223
gut_ASV_1186	d__Bacteria; p__Bacteroidota; c__Bacteroidia; o__Bacteroidales; f__Prevotellaceae; g__uncultured; s__uncultured_bacterium	0.7524609927819617
gut_ASV_1108	d__Bacteria; p__Bacteroidota; c__Bacteroidia; o__Bacteroidales; f__Rikenellaceae; g__Alistipes; s__Bacteroides_sp.	0.7525369359965697
gut_ASV_1136	d__Bacteria; p__Bacteroidota; c__Bacteroidia; o__Bacteroidales; f__Prevotellaceae; g__Prevotella; s__uncultured_Wautersiella	0.7527186004174552
gut_ASV_2986	d__Bacteria; p__Proteobacteria; c__Gammaproteobacteria; o__Burkholderiales; f__Sutterellaceae; g__Parasutterella; s__uncultured_bacterium	0.7527755719553276
gut_ASV_4297	d__Bacteria; p__Proteobacteria; c__Gammaproteobacteria; o__Enterobacterales; f__Hafniaceae; g__Hafnia-Obesumbacterium; s__Hafnia_paralvei	0.7528532989355049
gut_ASV_3099	d__Bacteria; p__Bacteroidota; c__Bacteroidia; o__Bacteroidales; f__Marinifilaceae; g__Butyricimonas; s__Butyricimonas_virosa	0.7529245745331645
gut_ASV_3740	d__Bacteria; p__Firmicutes; c__Clostridia; o__Lachnospirales; f__Lachnospiraceae; g__Coprococcus; s__Coprococcus_eutactus	0.7530668817508583
gut_ASV_4200	d__Bacteria; p__Firmicutes; c__Clostridia; o__Lachnospirales; f__Lachnospiraceae; g__Lachnoclostridium	0.7538939852713992
gut_ASV_1551	d__Bacteria; p__Firmicutes; c__Clostridia; o__Christensenellales; f__Christensenellaceae; g__Christensenellaceae_R-7_group	0.7539957638676488
gut_ASV_3445	d__Bacteria; p__Bacteroidota; c__Bacteroidia; o__Bacteroidales; f__Prevotellaceae; g__Prevotella; s__uncultured_organism	0.7541018583017134
gut_ASV_2184	d__Bacteria; p__Bacteroidota; c__Bacteroidia; o__Bacteroidales; f__Prevotellaceae; g__Prevotella; s__Prevotella_oris	0.7542749514311472
gut_ASV_2065	d__Bacteria; p__Firmicutes; c__Clostridia; o__Lachnospirales; f__Lachnospiraceae; g__Blautia	0.7543735375020387
gut_ASV_1110	d__Bacteria; p__Firmicutes; c__Clostridia; o__Oscillospirales; f__Ruminococcaceae; g__Negativibacillus; s__uncultured_bacterium	0.7545309053442399
gut_ASV_514	d__Bacteria; p__Bacteroidota; c__Bacteroidia; o__Bacteroidales; f__Prevotellaceae; g__Alloprevotella; s__Prevotellaceae_bacterium	0.7547779695433469
gut_ASV_2354	d__Bacteria; p__Proteobacteria; c__Gammaproteobacteria; o__Burkholderiales; f__Sutterellaceae; g__Parasutterella; s__uncultured_bacterium	0.7548266122962061
gut_ASV_325	d__Bacteria; p__Proteobacteria; c__Gammaproteobacteria; o__Burkholderiales; f__Neisseriaceae; g__Neisseria; s__Neisseria_sp.	0.7549093593221009
gut_ASV_2783	d__Bacteria; p__Firmicutes; c__Clostridia; o__Lachnospirales; f__Lachnospiraceae; g__Lachnoclostridium; s__human_gut	0.7550072644022593
gut_ASV_2597	d__Bacteria; p__Firmicutes; c__Clostridia; o__Oscillospirales; f__Oscillospiraceae; g__Colidextribacter; s__uncultured_bacterium	0.7558443048703707
gut_ASV_2993	d__Bacteria; p__Actinobacteriota; c__Coriobacteriia; o__Coriobacteriales; f__Coriobacteriaceae; g__Collinsella; s__uncultured_actinobacterium	0.7565104058363625
gut_ASV_2284	d__Bacteria; p__Firmicutes; c__Clostridia; o__Oscillospirales; f__Ruminococcaceae; g__Faecalibacterium; s__metagenome	0.7565449481177513
gut_ASV_1123	d__Bacteria; p__Proteobacteria; c__Gammaproteobacteria; o__Enterobacterales; f__Enterobacteriaceae; g__Enterobacter	0.7568401326322102
gut_ASV_1892	d__Bacteria; p__Firmicutes; c__Clostridia; o__Oscillospirales; f__Ruminococcaceae; g__CAG-352; s__uncultured_organism	0.7569017482207577
gut_ASV_1194	d__Bacteria; p__Firmicutes; c__Clostridia; o__Oscillospirales; f__Oscillospiraceae; g__UCG-002; s__uncultured_marine	0.7570283422635796
gut_ASV_1689	d__Bacteria; p__Bacteroidota; c__Bacteroidia; o__Bacteroidales; f__Prevotellaceae; g__Prevotella; s__Prevotella_copri	0.7577263814395491
gut_ASV_3605	d__Bacteria; p__Firmicutes; c__Clostridia; o__Oscillospirales; f__Oscillospiraceae; g__NK4A214_group; s__metagenome	0.7580118214680727
gut_ASV_3499	d__Bacteria; p__Firmicutes; c__Clostridia; o__Oscillospirales; f__Oscillospiraceae; g__Colidextribacter; s__uncultured_bacterium	0.7584827855762998
gut_ASV_175	d__Bacteria; p__Firmicutes; c__Clostridia; o__Oscillospirales; f__Oscillospiraceae; g__Oscillibacter; s__uncultured_organism	0.7586748136169742
gut_ASV_3621	d__Bacteria; p__Bacteroidota; c__Bacteroidia; o__Bacteroidales; f__Prevotellaceae; g__Prevotella; s__Trichuris_trichiura	0.7587187523972616
gut_ASV_2044	d__Bacteria; p__Firmicutes; c__Clostridia; o__Lachnospirales; f__Lachnospiraceae; g__[Eubacterium]_eligens_group	0.7588560853131691
gut_ASV_165	d__Bacteria; p__Firmicutes; c__Clostridia; o__Lachnospirales; f__Lachnospiraceae; g__Lachnoclostridium	0.7594871887983181
gut_ASV_4347	d__Bacteria; p__Firmicutes; c__Clostridia; o__Oscillospirales; f__Oscillospiraceae; g__UCG-005; s__gut_metagenome	0.7597062401755582
gut_ASV_978	d__Bacteria; p__Proteobacteria; c__Gammaproteobacteria; o__Burkholderiales; f__Sutterellaceae; g__Sutterella; s__uncultured_bacterium	0.7597379520060925
gut_ASV_835	d__Bacteria; p__Proteobacteria; c__Gammaproteobacteria; o__Burkholderiales; f__Sutterellaceae; g__Sutterella; s__gut_metagenome	0.7599882547102781
gut_ASV_2713	d__Bacteria; p__Proteobacteria; c__Gammaproteobacteria; o__Enterobacterales; f__Enterobacteriaceae; g__Enterobacter	0.7604902607517225
gut_ASV_2533	d__Bacteria; p__Firmicutes; c__Clostridia; o__Lachnospirales; f__Lachnospiraceae; g__Lachnospira; s__uncultured_bacterium	0.7607215676376502
gut_ASV_3817	d__Bacteria; p__Firmicutes; c__Clostridia; o__Lachnospirales; f__Lachnospiraceae; g__Agathobacter; s__uncultured_bacterium	0.7609142850240713
gut_ASV_3869	d__Bacteria; p__Firmicutes; c__Negativicutes; o__Veillonellales-Selenomonadales; f__Veillonellaceae; g__Veillonella; s__Veillonella_parvula	0.7614180062835676
gut_ASV_1521	d__Bacteria; p__Firmicutes; c__Clostridia; o__Oscillospirales; f__UCG-010; g__UCG-010; s__uncultured_bacterium	0.7617677376220137
gut_ASV_3728	d__Bacteria; p__Firmicutes; c__Clostridia; o__Oscillospirales; f__Ruminococcaceae; g__Faecalibacterium; s__uncultured_Clostridiaceae	0.7618052937151994
gut_ASV_2023	d__Bacteria; p__Firmicutes; c__Clostridia; o__Lachnospirales; f__Lachnospiraceae; g__Tyzzerella; s__Anaerotignum_lactatifermentans	0.7619987042891054
gut_ASV_2078	d__Bacteria; p__Bacteroidota; c__Bacteroidia; o__Bacteroidales; f__Marinifilaceae; g__Butyricimonas; s__Butyricimonas_virosa	0.7620549565481912
gut_ASV_3690	d__Bacteria; p__Proteobacteria; c__Gammaproteobacteria; o__Burkholderiales; f__Sutterellaceae; g__Sutterella; s__Burkholderia_sp.	0.7625562218856835
gut_ASV_3111	d__Bacteria; p__Firmicutes; c__Clostridia; o__Oscillospirales; f__Oscillospiraceae; g__UCG-005; s__gut_metagenome	0.7625585456966937
gut_ASV_117	d__Bacteria; p__Firmicutes; c__Clostridia; o__Oscillospirales; f__Ruminococcaceae; g__Ruminococcus	0.7626231919051542
gut_ASV_2085	d__Bacteria; p__Firmicutes; c__Clostridia; o__Lachnospirales; f__Lachnospiraceae; g__Tyzzerella; s__Tyzzerella_sp.	0.7628669368043871
gut_ASV_3281	d__Bacteria; p__Firmicutes; c__Negativicutes; o__Veillonellales-Selenomonadales; f__Veillonellaceae; g__Dialister; s__Dialister_succinatiphilus	0.7630116105883837
gut_ASV_1143	d__Bacteria; p__Firmicutes; c__Clostridia; o__Lachnospirales; f__Lachnospiraceae; g__Lachnoclostridium	0.7631474645892331
gut_ASV_3544	d__Bacteria; p__Proteobacteria; c__Gammaproteobacteria; o__Burkholderiales; f__Sutterellaceae; g__Sutterella; s__unidentified	0.7632181334167124
gut_ASV_432	d__Bacteria; p__Firmicutes; c__Clostridia; o__Lachnospirales; f__Lachnospiraceae; g__[Ruminococcus]_torques_group; s__uncultured_Clostridium	0.7633106032107926
gut_ASV_2917	d__Bacteria; p__Firmicutes; c__Clostridia; o__Oscillospirales; f__Oscillospiraceae; g__Oscillospira; s__uncultured_bacterium	0.763352000360362
gut_ASV_1555	d__Bacteria; p__Firmicutes; c__Clostridia; o__Christensenellales; f__Christensenellaceae; g__Christensenellaceae_R-7_group; s__metagenome	0.7635258642424186
gut_ASV_3525	d__Bacteria; p__Firmicutes; c__Clostridia; o__Lachnospirales; f__Lachnospiraceae; g__Lachnoclostridium	0.7635967858278357
gut_ASV_1834	d__Bacteria; p__Firmicutes; c__Clostridia; o__Oscillospirales; f__Oscillospiraceae; g__uncultured; s__uncultured_organism	0.7636021628150906
gut_ASV_2660	d__Bacteria; p__Firmicutes; c__Clostridia; o__Monoglobales; f__Monoglobaceae; g__Monoglobus; s__uncultured_bacterium	0.7638802051611108
gut_ASV_1087	d__Bacteria; p__Firmicutes; c__Negativicutes; o__Veillonellales-Selenomonadales; f__Selenomonadaceae; g__Megamonas; s__uncultured_organism	0.763901516752445
gut_ASV_2794	d__Bacteria; p__Actinobacteriota; c__Actinobacteria; o__Bifidobacteriales; f__Bifidobacteriaceae; g__Bifidobacterium; s__Bifidobacterium_faecale	0.7639826278483196
gut_ASV_4153	d__Bacteria; p__Firmicutes; c__Clostridia; o__Lachnospirales; f__Lachnospiraceae	0.7643432093703046
gut_ASV_3307	d__Bacteria; p__Firmicutes; c__Bacilli; o__Lactobacillales; f__Lactobacillaceae; g__Lactobacillus; s__Lactobacillus_salivarius	0.7644835571343853
gut_ASV_862	d__Bacteria; p__Proteobacteria; c__Gammaproteobacteria; o__Pasteurellales; f__Pasteurellaceae; g__Haemophilus; s__Haemophilus_parainfluenzae	0.7645007300076071
gut_ASV_2971	d__Bacteria; p__Bacteroidota; c__Bacteroidia; o__Bacteroidales; f__Prevotellaceae; g__Prevotella; s__gut_metagenome	0.7646520482437451
gut_ASV_3140	d__Bacteria; p__Firmicutes; c__Clostridia; o__Monoglobales; f__Monoglobaceae; g__Monoglobus; s__uncultured_organism	0.7648012242236427
gut_ASV_4189	d__Bacteria; p__Firmicutes; c__Clostridia; o__Clostridiales; f__Clostridiaceae; g__Clostridium_sensu_stricto_1	0.7651790688730975
gut_ASV_3876	d__Bacteria; p__Firmicutes; c__Negativicutes; o__Veillonellales-Selenomonadales; f__Veillonellaceae; g__Veillonella; s__Veillonella_atypica	0.7654299906335359
gut_ASV_3986	d__Bacteria; p__Firmicutes; c__Clostridia; o__Lachnospirales; f__Lachnospiraceae; g__Lachnoclostridium	0.7656356283660198
gut_ASV_3799	d__Bacteria; p__Firmicutes; c__Clostridia; o__Lachnospirales; f__Lachnospiraceae; g__Lachnospira; s__gut_metagenome	0.7656468097065017
gut_ASV_4158	d__Bacteria; p__Firmicutes; c__Clostridia; o__Oscillospirales; f__uncultured; g__uncultured; s__uncultured_bacterium	0.7657727152651389
gut_ASV_3879	d__Bacteria; p__Firmicutes; c__Clostridia; o__Lachnospirales; f__Lachnospiraceae; g__Agathobacter; s__uncultured_bacterium	0.7660466944181696
gut_ASV_4036	d__Bacteria; p__Firmicutes; c__Negativicutes; o__Veillonellales-Selenomonadales; f__Selenomonadaceae; g__Megamonas; s__uncultured_organism	0.7665982326491577
gut_ASV_2464	d__Bacteria; p__Firmicutes; c__Clostridia; o__Oscillospirales; f__Ruminococcaceae; g__uncultured; s__uncultured_organism	0.7667769258862608
gut_ASV_2719	d__Bacteria; p__Firmicutes; c__Clostridia; o__Lachnospirales; f__Lachnospiraceae; g__Lachnoclostridium	0.7669548276215964
gut_ASV_2011	d__Bacteria; p__Firmicutes; c__Negativicutes; o__Acidaminococcales; f__Acidaminococcaceae; g__Phascolarctobacterium; s__Ruminococcus_sp.	0.7670776203863684
gut_ASV_293	d__Bacteria; p__Firmicutes; c__Clostridia; o__Oscillospirales; f__Oscillospiraceae; g__UCG-003; s__uncultured_organism	0.7671044438290484
gut_ASV_199	d__Bacteria; p__Firmicutes; c__Negativicutes; o__Acidaminococcales; f__Acidaminococcaceae; g__Phascolarctobacterium; s__Ruminococcus_sp.	0.7674841527629016
gut_ASV_3339	d__Bacteria; p__Firmicutes; c__Clostridia; o__Christensenellales; f__Christensenellaceae; g__Christensenellaceae_R-7_group; s__uncultured_bacterium	0.7675566245149583
gut_ASV_783	d__Bacteria; p__Firmicutes; c__Clostridia; o__Peptostreptococcales-Tissierellales; f__Peptostreptococcales-Tissierellales; g__Fenollaria; s__uncultured_bacterium	0.7675618857537888
gut_ASV_3147	d__Bacteria; p__Bacteroidota; c__Bacteroidia; o__Bacteroidales; f__Barnesiellaceae; g__Coprobacter; s__uncultured_organism	0.7681937334377391
gut_ASV_4256	d__Bacteria; p__Proteobacteria; c__Gammaproteobacteria; o__Pasteurellales; f__Pasteurellaceae; g__Haemophilus; s__Haemophilus_parainfluenzae	0.768198305497033
gut_ASV_1751	d__Bacteria; p__Firmicutes; c__Clostridia; o__Lachnospirales; f__Lachnospiraceae; g__Lachnospira; s__uncultured_bacterium	0.7690471150747478
gut_ASV_1076	d__Bacteria; p__Firmicutes; c__Clostridia; o__Clostridia_vadinBB60_group; f__Clostridia_vadinBB60_group; g__Clostridia_vadinBB60_group	0.7693427771464162
gut_ASV_3630	d__Bacteria; p__Firmicutes; c__Bacilli; o__Erysipelotrichales; f__Erysipelotrichaceae; g__Solobacterium; s__Solobacterium_moorei	0.7700197918408709
gut_ASV_619	d__Bacteria; p__Firmicutes; c__Clostridia; o__Lachnospirales; f__Lachnospiraceae; g__Lachnoclostridium; s__[Clostridium]_aldenense	0.7701183169056081
gut_ASV_1224	d__Bacteria; p__Firmicutes; c__Clostridia; o__Oscillospirales; f__Oscillospiraceae	0.7702702173076937
gut_ASV_2763	d__Bacteria; p__Bacteroidota; c__Bacteroidia; o__Bacteroidales; f__Bacteroidaceae; g__Bacteroides; s__Bacteroides_ovatus	0.770575987010243
gut_ASV_3409	d__Bacteria; p__Firmicutes; c__Clostridia; o__Lachnospirales; f__Lachnospiraceae; g__Fusicatenibacter	0.7708497554847218
gut_ASV_2747	d__Bacteria; p__Firmicutes; c__Clostridia; o__Lachnospirales; f__Lachnospiraceae; g__[Ruminococcus]_torques_group; s__uncultured_bacterium	0.7709422868674574
gut_ASV_229	d__Bacteria; p__Firmicutes; c__Clostridia; o__Oscillospirales; f__[Eubacterium]_coprostanoligenes_group; g__[Eubacterium]_coprostanoligenes_group; s__human_gut	0.771152536244149
gut_ASV_2611	d__Bacteria; p__Verrucomicrobiota; c__Verrucomicrobiae; o__Pedosphaerales; f__Pedosphaeraceae; g__Pedosphaeraceae; s__uncultured_subdivision	0.7713171437183443
gut_ASV_415	d__Bacteria; p__Bacteroidota; c__Bacteroidia; o__Bacteroidales; f__Tannerellaceae; g__Parabacteroides; s__Parabacteroides_distasonis	0.7719124574929802
gut_ASV_4254	d__Bacteria; p__Firmicutes; c__Clostridia; o__Peptostreptococcales-Tissierellales; f__Anaerovoracaceae; g__Family_XIII_AD3011_group; s__uncultured_bacterium	0.7719636621820711
gut_ASV_1370	d__Bacteria; p__Firmicutes; c__Clostridia; o__Oscillospirales; f__Oscillospiraceae; g__UCG-005	0.7719935007584171
gut_ASV_2554	d__Bacteria; p__Firmicutes; c__Clostridia; o__Lachnospirales; f__Lachnospiraceae; g__Lachnoclostridium	0.7720349232780521
gut_ASV_1710	d__Bacteria; p__Firmicutes; c__Clostridia; o__Lachnospirales; f__Lachnospiraceae; g__uncultured	0.77224935761515
gut_ASV_3368	d__Bacteria; p__Desulfobacterota; c__Desulfovibrionia; o__Desulfovibrionales; f__Desulfovibrionaceae; g__Desulfovibrio; s__Desulfovibrio_desulfuricans	0.7724436682054584
gut_ASV_1103	d__Bacteria; p__Firmicutes; c__Clostridia; o__Oscillospirales; f__Oscillospiraceae; g__uncultured; s__uncultured_organism	0.7727403226722599
gut_ASV_934	d__Bacteria; p__Firmicutes; c__Clostridia; o__Lachnospirales; f__Lachnospiraceae; g__Lachnospiraceae_NC2004_group; s__uncultured_bacterium	0.7728340165229133
gut_ASV_2829	d__Bacteria; p__Bacteroidota; c__Bacteroidia; o__Bacteroidales; f__Tannerellaceae; g__Parabacteroides; s__Parabacteroides_distasonis	0.7728930657655484
gut_ASV_3870	d__Bacteria; p__Firmicutes; c__Clostridia; o__Monoglobales; f__Monoglobaceae; g__Monoglobus; s__uncultured_Clostridium	0.7729006530788106
gut_ASV_2654	d__Bacteria; p__Bacteroidota; c__Bacteroidia; o__Bacteroidales; f__Prevotellaceae; g__Prevotella; s__Prevotella_stercorea	0.7729825683892098
gut_ASV_1200	d__Bacteria; p__Bacteroidota; c__Bacteroidia; o__Bacteroidales; f__Prevotellaceae; g__Prevotella; s__uncultured_Wautersiella	0.7731088992311723
gut_ASV_1674	d__Bacteria; p__Firmicutes; c__Clostridia; o__Lachnospirales; f__Lachnospiraceae; g__Blautia; s__uncultured_bacterium	0.7732772674519645
gut_ASV_1687	d__Bacteria; p__Firmicutes; c__Clostridia; o__Oscillospirales; f__Ruminococcaceae; g__uncultured; s__uncultured_bacterium	0.7733065231360514
gut_ASV_773	d__Bacteria; p__Firmicutes; c__Clostridia; o__Lachnospirales; f__Lachnospiraceae; g__[Ruminococcus]_torques_group; s__Ruminococcus_torques	0.7733105746616242
gut_ASV_1922	d__Bacteria; p__Firmicutes; c__Clostridia; o__Lachnospirales; f__Lachnospiraceae; g__Lachnospiraceae_UCG-008; s__Ruminococcus_sp.	0.7733732657046111
gut_ASV_2346	d__Bacteria; p__Firmicutes; c__Clostridia; o__Lachnospirales; f__Lachnospiraceae; g__Lachnospira; s__uncultured_bacterium	0.7735742312557858
gut_ASV_301	d__Bacteria; p__Bacteroidota; c__Bacteroidia; o__Bacteroidales; f__Prevotellaceae; g__Prevotella; s__Trichuris_trichiura	0.7737276028970267
gut_ASV_503	d__Bacteria; p__Firmicutes; c__Clostridia; o__Lachnospirales; f__Lachnospiraceae; g__Fusicatenibacter; s__human_gut	0.7737471917608445
gut_ASV_143	d__Bacteria; p__Firmicutes; c__Clostridia; o__Lachnospirales; f__Lachnospiraceae; g__Butyrivibrio; s__Butyrivibrio_crossotus	0.7738049156670587
gut_ASV_704	d__Bacteria; p__Firmicutes; c__Clostridia; o__Oscillospirales; f__Ruminococcaceae; g__Negativibacillus; s__uncultured_bacterium	0.7738766198572665
gut_ASV_2678	d__Bacteria; p__Bacteroidota; c__Bacteroidia; o__Bacteroidales; f__Prevotellaceae; g__Prevotella; s__Trichuris_trichiura	0.7739287231297622
gut_ASV_3470	d__Bacteria; p__Bacteroidota; c__Bacteroidia; o__Bacteroidales; f__Tannerellaceae; g__Parabacteroides; s__Parabacteroides_distasonis	0.7740594406362378
gut_ASV_3594	d__Bacteria; p__Firmicutes; c__Clostridia; o__Peptostreptococcales-Tissierellales; f__Peptostreptococcaceae; g__Clostridioides; s__Clostridioides_difficile	0.7745617726116516
gut_ASV_3310	d__Bacteria; p__Bacteroidota; c__Bacteroidia; o__Bacteroidales; f__Prevotellaceae; g__Prevotella; s__uncultured_organism	0.7753915158699355
gut_ASV_2613	d__Bacteria; p__Firmicutes; c__Clostridia; o__Lachnospirales; f__Lachnospiraceae; g__Lachnospiraceae_ND3007_group; s__metagenome	0.7754353648136582
gut_ASV_3493	d__Bacteria; p__Firmicutes; c__Clostridia; o__Oscillospirales; f__Ruminococcaceae; g__Ruminococcus	0.775454381577608
gut_ASV_2009	d__Bacteria; p__Firmicutes; c__Clostridia; o__Lachnospirales; f__Lachnospiraceae; g__Lachnospira; s__uncultured_bacterium	0.7759023466459251
gut_ASV_1595	d__Bacteria; p__Firmicutes; c__Clostridia; o__Lachnospirales; f__Lachnospiraceae; g__uncultured	0.776232675752722
gut_ASV_1010	d__Bacteria; p__Firmicutes; c__Clostridia; o__Lachnospirales; f__Lachnospiraceae; g__Coprococcus; s__Coprococcus_comes	0.7763053707582901
gut_ASV_734	d__Bacteria; p__Firmicutes; c__Clostridia; o__Lachnospirales; f__Lachnospiraceae; g__uncultured	0.7765346481461414
gut_ASV_3427	d__Bacteria; p__Firmicutes; c__Clostridia; o__Oscillospirales; f__Ruminococcaceae; g__Negativibacillus; s__uncultured_bacterium	0.7765756819347382
gut_ASV_99	d__Bacteria; p__Firmicutes; c__Clostridia; o__Lachnospirales; f__Lachnospiraceae; g__Lachnospira; s__gut_metagenome	0.776605288935122
gut_ASV_2453	d__Bacteria; p__Bacteroidota; c__Bacteroidia; o__Bacteroidales; f__Prevotellaceae; g__Prevotella; s__Prevotella_copri	0.7766469494000094
gut_ASV_667	d__Bacteria; p__Bacteroidota; c__Bacteroidia; o__Bacteroidales; f__Prevotellaceae; g__Alloprevotella; s__uncultured_bacterium	0.7767495898382089
gut_ASV_3072	d__Bacteria; p__Firmicutes; c__Clostridia; o__Lachnospirales; f__Lachnospiraceae; g__Lachnospiraceae_UCG-004; s__uncultured_bacterium	0.7768644366210455
gut_ASV_1193	d__Bacteria; p__Firmicutes; c__Clostridia; o__Lachnospirales; f__Lachnospiraceae; g__Lachnospiraceae_UCG-004	0.7769933013658302
gut_ASV_728	d__Bacteria; p__Proteobacteria; c__Gammaproteobacteria; o__Pasteurellales; f__Pasteurellaceae; g__Haemophilus; s__Haemophilus_parainfluenzae	0.7770091440108521
gut_ASV_1239	d__Bacteria; p__Bacteroidota; c__Bacteroidia; o__Bacteroidales; f__Tannerellaceae; g__Parabacteroides; s__Parabacteroides_distasonis	0.7771806453186623
gut_ASV_397	d__Bacteria; p__Firmicutes; c__Clostridia; o__Oscillospirales; f__Oscillospiraceae; g__uncultured; s__uncultured_organism	0.7772982839143865
gut_ASV_3631	d__Bacteria; p__Firmicutes; c__Clostridia; o__Oscillospirales; f__Oscillospiraceae; g__UCG-005; s__uncultured_rumen	0.7773435643881053
gut_ASV_2056	d__Bacteria; p__Firmicutes; c__Clostridia; o__Oscillospirales; f__[Eubacterium]_coprostanoligenes_group; g__[Eubacterium]_coprostanoligenes_group; s__uncultured_bacterium	0.7777373758359523
gut_ASV_1360	d__Bacteria; p__Firmicutes; c__Clostridia; o__Lachnospirales; f__Lachnospiraceae; g__Blautia	0.778120039804145
gut_ASV_2725	d__Bacteria; p__Firmicutes; c__Clostridia; o__Lachnospirales; f__Lachnospiraceae; g__Lachnospiraceae_UCG-008; s__Ruminococcus_sp.	0.7784418971251824
gut_ASV_1000	d__Bacteria; p__Firmicutes; c__Clostridia; o__Clostridia_UCG-014; f__Clostridia_UCG-014; g__Clostridia_UCG-014	0.7787679617387285
gut_ASV_760	d__Bacteria; p__Firmicutes; c__Clostridia; o__Monoglobales; f__Monoglobaceae; g__Monoglobus; s__uncultured_bacterium	0.7790713839336738
gut_ASV_569	d__Bacteria; p__Firmicutes; c__Clostridia; o__Peptostreptococcales-Tissierellales; f__Peptostreptococcaceae; g__Peptostreptococcaceae; s__uncultured_organism	0.7791507311752169
gut_ASV_2735	d__Bacteria; p__Proteobacteria; c__Alphaproteobacteria; o__Rhodospirillales; f__uncultured; g__uncultured; s__uncultured_organism	0.7791529149627451
gut_ASV_2281	d__Bacteria; p__Firmicutes; c__Clostridia; o__Lachnospirales; f__Lachnospiraceae; g__Lachnospiraceae_NK4A136_group	0.7792537050605589
gut_ASV_3860	d__Bacteria; p__Proteobacteria; c__Gammaproteobacteria; o__Burkholderiales; f__Neisseriaceae; g__Neisseria	0.7794351005465849
gut_ASV_4259	d__Bacteria; p__Bacteroidota; c__Bacteroidia; o__Bacteroidales; f__Tannerellaceae; g__Parabacteroides; s__gut_metagenome	0.7797851636256733
gut_ASV_3977	d__Bacteria; p__Firmicutes; c__Clostridia; o__Oscillospirales; f__[Eubacterium]_coprostanoligenes_group; g__[Eubacterium]_coprostanoligenes_group; s__uncultured_bacterium	0.779866119207722
gut_ASV_3123	d__Bacteria; p__Proteobacteria; c__Gammaproteobacteria; o__Enterobacterales; f__Enterobacteriaceae; g__Citrobacter	0.7802577050003175
gut_ASV_1608	d__Bacteria; p__Firmicutes; c__Clostridia; o__Lachnospirales; f__Lachnospiraceae; g__Dorea; s__uncultured_bacterium	0.7803315446943928
gut_ASV_897	d__Bacteria; p__Bacteroidota; c__Bacteroidia; o__Bacteroidales; f__Tannerellaceae; g__Parabacteroides; s__uncultured_bacterium	0.7804823288173607
gut_ASV_314	d__Bacteria; p__Firmicutes; c__Clostridia; o__Lachnospirales; f__Lachnospiraceae; g__Roseburia	0.7810707520561635
gut_ASV_2186	d__Bacteria; p__Firmicutes; c__Clostridia; o__Lachnospirales; f__Lachnospiraceae; g__Lachnospiraceae_ND3007_group; s__uncultured_bacterium	0.7811517213447554
gut_ASV_860	d__Bacteria; p__Firmicutes; c__Clostridia; o__Lachnospirales; f__Lachnospiraceae; g__Agathobacter; s__Eubacterium_ramulus	0.781424656348606
gut_ASV_1920	d__Bacteria; p__Bacteroidota; c__Bacteroidia; o__Bacteroidales; f__Bacteroidaceae; g__Bacteroides	0.7819344764153058
gut_ASV_233	d__Bacteria; p__Firmicutes; c__Clostridia; o__Christensenellales; f__Christensenellaceae; g__Christensenellaceae_R-7_group; s__uncultured_bacterium	0.7819775747584089
gut_ASV_83	d__Bacteria; p__Bacteroidota; c__Bacteroidia; o__Bacteroidales; f__Bacteroidaceae; g__Bacteroides; s__uncultured_organism	0.7821445580006345
gut_ASV_4228	d__Bacteria; p__Firmicutes; c__Clostridia; o__Lachnospirales; f__Lachnospiraceae; g__Dorea; s__Dorea_formicigenerans	0.7822811923475007
gut_ASV_595	d__Bacteria; p__Actinobacteriota; c__Coriobacteriia; o__Coriobacteriales; f__Eggerthellaceae; g__Adlercreutzia; s__Adlercreutzia_equolifaciens	0.7823990882347872
gut_ASV_7	d__Bacteria; p__Bacteroidota; c__Bacteroidia; o__Bacteroidales; f__Bacteroidaceae; g__Bacteroides; s__uncultured_organism	0.7826590336260119
gut_ASV_1524	d__Bacteria; p__Firmicutes; c__Clostridia; o__Lachnospirales; f__Lachnospiraceae; g__uncultured; s__uncultured_organism	0.782915285742697
gut_ASV_718	d__Bacteria; p__Firmicutes; c__Clostridia; o__Lachnospirales; f__Lachnospiraceae; g__[Ruminococcus]_gauvreauii_group; s__uncultured_organism	0.7837180420370299
gut_ASV_938	d__Bacteria; p__Firmicutes; c__Clostridia; o__Oscillospirales; f__Ruminococcaceae; g__Ruminococcus; s__uncultured_organism	0.7837776312951887
gut_ASV_3482	d__Bacteria; p__Firmicutes; c__Clostridia; o__Oscillospirales; f__Ruminococcaceae; g__Faecalibacterium	0.7844113431300241
gut_ASV_1120	d__Bacteria; p__Firmicutes; c__Clostridia; o__Lachnospirales; f__Lachnospiraceae; g__Dorea; s__Dorea_formicigenerans	0.7844236610742144
gut_ASV_2246	d__Bacteria; p__Firmicutes; c__Clostridia; o__Clostridia_vadinBB60_group; f__Clostridia_vadinBB60_group; g__Clostridia_vadinBB60_group; s__uncultured_bacterium	0.7845116802938442
gut_ASV_2972	d__Bacteria; p__Desulfobacterota; c__Desulfovibrionia; o__Desulfovibrionales; f__Desulfovibrionaceae; g__uncultured; s__uncultured_Desulfovibrionaceae	0.7845194046429596
gut_ASV_593	d__Bacteria; p__Firmicutes; c__Bacilli; o__Erysipelotrichales; f__Erysipelatoclostridiaceae; g__Coprobacillus; s__Coprobacillus_cateniformis	0.7849214745045364
gut_ASV_3342	d__Bacteria; p__Firmicutes; c__Clostridia; o__Lachnospirales; f__Lachnospiraceae; g__Dorea; s__Dorea_formicigenerans	0.7851396753445673
gut_ASV_1613	d__Bacteria; p__Bacteroidota; c__Bacteroidia; o__Bacteroidales; f__Prevotellaceae; g__Prevotella; s__Prevotella_copri	0.7851404934766976
gut_ASV_1285	d__Bacteria; p__Firmicutes; c__Clostridia; o__Lachnospirales; f__Lachnospiraceae; g__Butyrivibrio; s__Butyrivibrio_crossotus	0.7853083851519848
gut_ASV_4168	d__Bacteria; p__Firmicutes; c__Clostridia; o__Lachnospirales; f__Lachnospiraceae; g__[Eubacterium]_ventriosum_group; s__uncultured_organism	0.7854700507443465
gut_ASV_2900	d__Bacteria; p__Bacteroidota; c__Bacteroidia; o__Bacteroidales; f__Prevotellaceae; g__Prevotella; s__Prevotella_copri	0.7855867824803151
gut_ASV_2141	d__Bacteria; p__Firmicutes; c__Negativicutes; o__Veillonellales-Selenomonadales; f__Veillonellaceae; g__Veillonella; s__Veillonella_atypica	0.7864490978852409
gut_ASV_449	d__Bacteria; p__Cyanobacteria; c__Vampirivibrionia; o__Gastranaerophilales; f__Gastranaerophilales; g__Gastranaerophilales; s__uncultured_bacterium	0.786704394696762
gut_ASV_743	d__Bacteria; p__Firmicutes; c__Clostridia; o__Lachnospirales; f__Lachnospiraceae; g__Dorea; s__uncultured_bacterium	0.7868136562503883
gut_ASV_1080	d__Bacteria; p__Firmicutes; c__Clostridia; o__Oscillospirales; f__Ruminococcaceae; g__Faecalibacterium; s__uncultured_bacterium	0.7870329639213886
gut_ASV_462	d__Bacteria; p__Firmicutes; c__Clostridia; o__Christensenellales; f__Christensenellaceae; g__Christensenellaceae_R-7_group; s__metagenome	0.787193391396911
gut_ASV_1449	d__Bacteria; p__Firmicutes; c__Clostridia; o__Oscillospirales; f__Ruminococcaceae; g__Ruminococcus; s__uncultured_bacterium	0.787370138221558
gut_ASV_207	d__Bacteria; p__Actinobacteriota; c__Coriobacteriia; o__Coriobacteriales; f__Eggerthellaceae; g__Adlercreutzia; s__Adlercreutzia_equolifaciens	0.7876284258112938
gut_ASV_550	d__Bacteria; p__Firmicutes; c__Clostridia; o__Lachnospirales; f__Lachnospiraceae; g__uncultured; s__uncultured_organism	0.7882389790175917
gut_ASV_2531	d__Bacteria; p__Firmicutes; c__Clostridia; o__Oscillospirales; f__Ruminococcaceae; g__Ruminococcus	0.7884645784038368
gut_ASV_2466	d__Bacteria; p__Firmicutes; c__Clostridia; o__Oscillospirales; f__Oscillospiraceae; g__Flavonifractor	0.7890399784933274
gut_ASV_876	d__Bacteria; p__Firmicutes; c__Clostridia; o__Christensenellales; f__Christensenellaceae; g__Christensenellaceae_R-7_group; s__metagenome	0.789320645752021
gut_ASV_2552	d__Bacteria; p__Firmicutes; c__Clostridia; o__Lachnospirales; f__Lachnospiraceae; g__Coprococcus; s__uncultured_Coprococcus	0.7893795513648325
gut_ASV_2057	d__Bacteria; p__Firmicutes; c__Clostridia; o__Lachnospirales; f__Lachnospiraceae; g__Lachnoclostridium; s__human_gut	0.7895103258900207
gut_ASV_2320	d__Bacteria; p__Firmicutes; c__Negativicutes; o__Acidaminococcales; f__Acidaminococcaceae; g__Phascolarctobacterium; s__uncultured_bacterium	0.7895461757062593
gut_ASV_1427	d__Bacteria; p__Bacteroidota; c__Bacteroidia; o__Bacteroidales; f__Marinifilaceae; g__Butyricimonas; s__Butyricimonas_virosa	0.7904462481827814
gut_ASV_3317	d__Bacteria; p__Firmicutes; c__Bacilli; o__Erysipelotrichales; f__Erysipelatoclostridiaceae; g__Coprobacillus; s__Coprobacillus_cateniformis	0.7906014013691598
gut_ASV_3360	d__Bacteria; p__Bacteroidota; c__Bacteroidia; o__Bacteroidales; f__Prevotellaceae; g__Prevotella; s__uncultured_Wautersiella	0.7909091704546808
gut_ASV_3900	d__Bacteria; p__Firmicutes; c__Clostridia; o__Lachnospirales; f__Lachnospiraceae; g__Lachnospiraceae_UCG-004	0.7909177510951664
gut_ASV_4163	d__Bacteria; p__Firmicutes; c__Clostridia; o__Oscillospirales; f__Oscillospiraceae; g__uncultured	0.7910444799727561
gut_ASV_2606	d__Bacteria; p__Bacteroidota; c__Bacteroidia; o__Bacteroidales; f__Tannerellaceae; g__Parabacteroides; s__Parabacteroides_distasonis	0.7911024032117366
gut_ASV_2025	d__Bacteria; p__Firmicutes; c__Clostridia; o__Monoglobales; f__Monoglobaceae; g__Monoglobus; s__uncultured_bacterium	0.7911099381145341
gut_ASV_88	d__Bacteria; p__Firmicutes; c__Clostridia; o__Christensenellales; f__Christensenellaceae; g__Christensenellaceae_R-7_group; s__metagenome	0.7911232186989305
gut_ASV_173	d__Bacteria; p__Firmicutes; c__Clostridia; o__Lachnospirales; f__Lachnospiraceae; g__Herbinix; s__Clostridium_sp.	0.7911762798049972
gut_ASV_4217	d__Bacteria; p__Firmicutes; c__Clostridia; o__Oscillospirales; f__[Eubacterium]_coprostanoligenes_group; g__[Eubacterium]_coprostanoligenes_group; s__uncultured_bacterium	0.7912009297253392
gut_ASV_2337	d__Bacteria; p__Firmicutes; c__Clostridia; o__Lachnospirales; f__Lachnospiraceae; g__Coprococcus; s__unidentified	0.7916869660278255
gut_ASV_1052	d__Bacteria; p__Firmicutes; c__Bacilli; o__Lactobacillales; f__Lactobacillaceae; g__Lactobacillus; s__Lactobacillus_reuteri	0.7918797857391947
gut_ASV_3489	d__Bacteria; p__Proteobacteria; c__Gammaproteobacteria; o__Burkholderiales; f__Sutterellaceae; g__Sutterella; s__Burkholderia_sp.	0.7920297789037983
gut_ASV_4020	d__Bacteria; p__Bacteroidota; c__Bacteroidia; o__Bacteroidales; f__Rikenellaceae; g__Alistipes; s__Bacteroides_sp.	0.7920360360873188
gut_ASV_2504	d__Bacteria; p__Firmicutes; c__Bacilli; o__Lactobacillales; f__Lactobacillaceae; g__Lactobacillus; s__Lactobacillus_murinus	0.7924281466600686
gut_ASV_2820	d__Bacteria; p__Firmicutes; c__Clostridia; o__Oscillospirales; f__Oscillospiraceae; g__Oscillibacter; s__human_gut	0.7927555323564105
gut_ASV_2193	d__Bacteria; p__Firmicutes; c__Clostridia; o__Oscillospirales; f__Ruminococcaceae; g__Incertae_Sedis; s__uncultured_bacterium	0.793010065816866
gut_ASV_376	d__Bacteria; p__Proteobacteria; c__Gammaproteobacteria; o__Burkholderiales; f__Burkholderiaceae; g__Lautropia; s__uncultured_bacterium	0.7931613447667301
gut_ASV_3563	d__Bacteria; p__Firmicutes; c__Clostridia; o__Lachnospirales; f__Lachnospiraceae; g__[Ruminococcus]_gnavus_group; s__uncultured_bacterium	0.7938559228494595
gut_ASV_3000	d__Bacteria; p__Firmicutes; c__Negativicutes; o__Veillonellales-Selenomonadales; f__Veillonellaceae; g__Megasphaera; s__uncultured_bacterium	0.7943512758942746
gut_ASV_1822	d__Bacteria; p__Firmicutes; c__Clostridia; o__Lachnospirales; f__Lachnospiraceae; g__Blautia; s__uncultured_bacterium	0.7944361962115368
gut_ASV_761	d__Bacteria; p__Bacteroidota; c__Bacteroidia; o__Bacteroidales; f__Bacteroidaceae; g__Bacteroides; s__uncultured_bacterium	0.7946576053985113
gut_ASV_3712	d__Bacteria; p__Firmicutes; c__Clostridia; o__Oscillospirales; f__Ruminococcaceae; g__Ruminococcus; s__uncultured_Ruminococcaceae	0.7950247145532324
gut_ASV_1721	d__Bacteria; p__Firmicutes; c__Negativicutes; o__Veillonellales-Selenomonadales; f__Veillonellaceae; g__Dialister; s__Dialister_invisus	0.795166171779515
gut_ASV_3831	d__Bacteria; p__Firmicutes; c__Clostridia; o__Lachnospirales; f__Lachnospiraceae; g__Roseburia; s__Roseburia_inulinivorans	0.7953624351458547
gut_ASV_3285	d__Bacteria; p__Cyanobacteria; c__Vampirivibrionia; o__Gastranaerophilales; f__Gastranaerophilales; g__Gastranaerophilales; s__uncultured_bacterium	0.7955750603790793
gut_ASV_2852	d__Bacteria; p__Firmicutes; c__Clostridia; o__Lachnospirales; f__Lachnospiraceae; g__Lachnospira; s__gut_metagenome	0.7956251566695098
gut_ASV_2895	d__Bacteria; p__Firmicutes; c__Clostridia; o__Lachnospirales; f__Lachnospiraceae; g__Coprococcus; s__unidentified	0.7956980009699004
gut_ASV_3906	d__Bacteria; p__Firmicutes; c__Clostridia; o__Oscillospirales; f__Ruminococcaceae; g__Ruminococcus; s__Ruminococcus_bicirculans	0.7959845397556592
gut_ASV_3434	d__Bacteria; p__Firmicutes; c__Clostridia; o__Lachnospirales; f__Lachnospiraceae	0.7963066800567998
gut_ASV_863	d__Bacteria; p__Firmicutes; c__Clostridia; o__Lachnospirales; f__Lachnospiraceae; g__Lachnospiraceae_NC2004_group; s__uncultured_bacterium	0.7963750995137492
gut_ASV_2121	d__Bacteria; p__Firmicutes; c__Clostridia; o__Lachnospirales; f__Lachnospiraceae; g__Agathobacter; s__Eubacterium_ramulus	0.7968496243652691
gut_ASV_2419	d__Bacteria; p__Bacteroidota; c__Bacteroidia; o__Bacteroidales; f__Tannerellaceae; g__Parabacteroides; s__Parabacteroides_faecis	0.7968913649786283
gut_ASV_1443	d__Bacteria; p__Firmicutes; c__Clostridia; o__Lachnospirales; f__Lachnospiraceae; g__Eisenbergiella; s__uncultured_organism	0.7972261372162004
gut_ASV_3405	d__Bacteria; p__Firmicutes; c__Clostridia; o__Lachnospirales; f__Lachnospiraceae; g__Dorea; s__Dorea_formicigenerans	0.7974393469381345
gut_ASV_2166	d__Bacteria; p__Firmicutes; c__Clostridia; o__Lachnospirales; f__Lachnospiraceae; g__Marvinbryantia; s__metagenome	0.7977090850119194
gut_ASV_2211	d__Bacteria; p__Firmicutes; c__Clostridia; o__Christensenellales; f__Christensenellaceae; g__Christensenellaceae_R-7_group; s__uncultured_Firmicutes	0.7978463424957611
gut_ASV_405	d__Bacteria; p__Proteobacteria; c__Gammaproteobacteria; o__Burkholderiales; f__Sutterellaceae; g__Sutterella; s__gut_metagenome	0.7978690435343128
gut_ASV_4035	d__Bacteria; p__Firmicutes; c__Clostridia; o__Lachnospirales; f__Lachnospiraceae; g__Dorea; s__Dorea_longicatena	0.7981633420768837
gut_ASV_129	d__Bacteria; p__Firmicutes; c__Clostridia; o__Lachnospirales; f__Lachnospiraceae; g__Lachnospiraceae_FCS020_group; s__uncultured_Clostridium	0.7982568140887708
gut_ASV_2864	d__Bacteria; p__Firmicutes; c__Clostridia; o__Oscillospirales; f__[Eubacterium]_coprostanoligenes_group; g__[Eubacterium]_coprostanoligenes_group; s__human_gut	0.799154256084235
gut_ASV_107	d__Bacteria; p__Bacteroidota; c__Bacteroidia; o__Bacteroidales; f__Prevotellaceae; g__Prevotella; s__Prevotella_copri	0.7999888522348907
gut_ASV_2508	d__Bacteria; p__Firmicutes; c__Clostridia; o__Lachnospirales; f__Lachnospiraceae; g__Dorea; s__Dorea_longicatena	0.8002436148224165
gut_ASV_2792	d__Bacteria; p__Bacteroidota; c__Bacteroidia; o__Bacteroidales; f__Rikenellaceae; g__Alistipes; s__Alistipes_putredinis	0.8002576827935536
gut_ASV_1378	d__Bacteria; p__Firmicutes; c__Negativicutes; o__Veillonellales-Selenomonadales; f__Veillonellaceae; g__Megasphaera; s__Megasphaera_elsdenii	0.8004081585608759
gut_ASV_716	d__Bacteria; p__Desulfobacterota; c__Desulfovibrionia; o__Desulfovibrionales; f__Desulfovibrionaceae; g__Bilophila; s__bacterium_NLAE-zl-H528	0.8005176475452149
gut_ASV_3172	d__Bacteria; p__Firmicutes; c__Negativicutes; o__Veillonellales-Selenomonadales; f__Veillonellaceae; g__Dialister; s__uncultured_bacterium	0.8006597045794919
gut_ASV_845	d__Bacteria; p__Bacteroidota; c__Bacteroidia; o__Bacteroidales; f__Tannerellaceae; g__Parabacteroides; s__uncultured_bacterium	0.8007958710047482
gut_ASV_2251	d__Bacteria; p__Firmicutes; c__Clostridia; o__Lachnospirales; f__Lachnospiraceae; g__Lachnospiraceae_ND3007_group; s__uncultured_bacterium	0.800928932881879
gut_ASV_808	d__Bacteria; p__Bacteroidota; c__Bacteroidia; o__Bacteroidales; f__Prevotellaceae; g__Prevotella; s__uncultured_bacterium	0.8009452725892016
gut_ASV_504	d__Bacteria; p__Bacteroidota; c__Bacteroidia; o__Bacteroidales; f__Marinifilaceae; g__Butyricimonas; s__uncultured_organism	0.8009518663334391
gut_ASV_529	d__Bacteria; p__Proteobacteria; c__Gammaproteobacteria; o__Pasteurellales; f__Pasteurellaceae; g__Actinobacillus	0.8012786661285541
gut_ASV_4136	d__Bacteria; p__Campilobacterota; c__Campylobacteria; o__Campylobacterales; f__Campylobacteraceae; g__Campylobacter; s__Campylobacter_concisus	0.8012994362870127
gut_ASV_3422	d__Bacteria; p__Firmicutes; c__Clostridia; o__Oscillospirales; f__Ruminococcaceae; g__Incertae_Sedis; s__uncultured_bacterium	0.8016274914041185
gut_ASV_3737	d__Bacteria; p__Firmicutes; c__Clostridia; o__Lachnospirales; f__Lachnospiraceae; g__Blautia	0.8020075478454387
gut_ASV_359	d__Bacteria; p__Firmicutes; c__Clostridia; o__Lachnospirales; f__Lachnospiraceae; g__Lachnospiraceae_NK4A136_group; s__gut_metagenome	0.8020589845025143
gut_ASV_1637	d__Bacteria; p__Firmicutes; c__Clostridia; o__Oscillospirales; f__[Eubacterium]_coprostanoligenes_group; g__[Eubacterium]_coprostanoligenes_group; s__uncultured_bacterium	0.8021312848149589
gut_ASV_2625	d__Bacteria; p__Firmicutes; c__Clostridia; o__Lachnospirales; f__Lachnospiraceae; g__Blautia; s__uncultured_Blautia	0.8021315460561549
gut_ASV_806	d__Bacteria; p__Firmicutes; c__Clostridia; o__Lachnospirales; f__Lachnospiraceae; g__Marvinbryantia	0.8022813553679541
gut_ASV_2506	d__Bacteria; p__Firmicutes; c__Clostridia; o__Christensenellales; f__Christensenellaceae; g__Christensenellaceae_R-7_group; s__metagenome	0.8023512021315489
gut_ASV_4203	d__Bacteria; p__Bacteroidota; c__Bacteroidia; o__Bacteroidales; f__Bacteroidaceae; g__Bacteroides; s__Bacteroides_caecigallinarum	0.8027876082857164
gut_ASV_827	d__Bacteria; p__Firmicutes; c__Clostridia; o__Lachnospirales; f__Lachnospiraceae; g__[Eubacterium]_oxidoreducens_group; s__uncultured_bacterium	0.8032087352893454
gut_ASV_1386	d__Bacteria; p__Firmicutes; c__Negativicutes; o__Acidaminococcales; f__Acidaminococcaceae; g__Phascolarctobacterium; s__uncultured_bacterium	0.8034323078772085
gut_ASV_3464	d__Bacteria; p__Bacteroidota; c__Bacteroidia; o__Bacteroidales; f__Barnesiellaceae; g__Barnesiella	0.8034417398523265
gut_ASV_3484	d__Bacteria; p__Firmicutes; c__Clostridia; o__Lachnospirales; f__Lachnospiraceae; g__Lachnospiraceae_NC2004_group; s__uncultured_bacterium	0.8034661935443244
gut_ASV_1205	d__Bacteria; p__Firmicutes; c__Clostridia; o__Lachnospirales; f__Lachnospiraceae; g__Eisenbergiella; s__uncultured_organism	0.8034735281554943
gut_ASV_3446	d__Bacteria; p__Firmicutes; c__Negativicutes; o__Acidaminococcales; f__Acidaminococcaceae; g__Phascolarctobacterium; s__Phascolarctobacterium_faecium	0.8034750794707818
gut_ASV_4127	d__Bacteria; p__Firmicutes; c__Clostridia; o__Oscillospirales; f__Oscillospiraceae; g__UCG-003; s__uncultured_organism	0.8036608235999829
gut_ASV_777	d__Bacteria; p__Firmicutes; c__Clostridia; o__Clostridiales; f__Clostridiaceae; g__Clostridium_sensu_stricto_1; s__metagenome	0.8037672671411391
gut_ASV_712	d__Bacteria; p__Firmicutes; c__Clostridia; o__Christensenellales; f__Christensenellaceae; g__Christensenellaceae_R-7_group; s__metagenome	0.8040049778917391
gut_ASV_628	d__Bacteria; p__Firmicutes; c__Clostridia; o__Christensenellales; f__Christensenellaceae; g__Christensenellaceae_R-7_group; s__uncultured_Firmicutes	0.8042713559165082
gut_ASV_1729	d__Bacteria; p__Firmicutes; c__Bacilli; o__Lactobacillales; f__Streptococcaceae; g__Streptococcus; s__Streptococcus_salivarius	0.8045985435948622
gut_ASV_3216	d__Bacteria; p__Firmicutes; c__Bacilli; o__Erysipelotrichales; f__Erysipelotrichaceae; g__Holdemania; s__Holdemania_massiliensis	0.8046256960883731
gut_ASV_3346	d__Bacteria; p__Firmicutes; c__Clostridia; o__Lachnospirales; f__Lachnospiraceae; g__Oribacterium; s__uncultured_organism	0.804796505616543
gut_ASV_1298	d__Bacteria; p__Firmicutes; c__Clostridia; o__Lachnospirales; f__Lachnospiraceae; g__Howardella; s__uncultured_organism	0.8055972133083569
gut_ASV_1464	d__Bacteria; p__Bacteroidota; c__Bacteroidia; o__Bacteroidales; f__Bacteroidaceae; g__Bacteroides; s__Bacteroides_fragilis	0.8057558203470611
gut_ASV_1085	d__Bacteria; p__Firmicutes; c__Negativicutes; o__Veillonellales-Selenomonadales; f__Veillonellaceae; g__Dialister; s__gut_metagenome	0.8061677035636841
gut_ASV_3032	d__Bacteria; p__Firmicutes; c__Clostridia; o__Clostridia_UCG-014; f__Clostridia_UCG-014; g__Clostridia_UCG-014; s__uncultured_rumen	0.8061785195094362
gut_ASV_1245	d__Bacteria; p__Firmicutes; c__Clostridia; o__Oscillospirales; f__Oscillospiraceae; g__NK4A214_group; s__metagenome	0.8063187420848428
gut_ASV_3502	d__Bacteria; p__Firmicutes; c__Clostridia; o__Oscillospirales; f__Ruminococcaceae; g__Ruminococcus; s__Ruminococcus_bicirculans	0.8065313235013511
gut_ASV_1380	d__Bacteria; p__Firmicutes; c__Clostridia; o__Lachnospirales; f__Lachnospiraceae; g__Lachnospiraceae_NC2004_group; s__uncultured_bacterium	0.8069964062595921
gut_ASV_2842	d__Bacteria; p__Firmicutes; c__Negativicutes; o__Veillonellales-Selenomonadales; f__Selenomonadaceae; g__Megamonas; s__Megamonas_funiformis	0.8075690570326
gut_ASV_414	d__Bacteria; p__Bacteroidota; c__Bacteroidia; o__Bacteroidales; f__Prevotellaceae; g__Prevotella; s__uncultured_bacterium	0.8076899893040158
gut_ASV_1897	d__Bacteria; p__Firmicutes; c__Clostridia; o__Lachnospirales; f__Lachnospiraceae; g__Dorea; s__Dorea_formicigenerans	0.8078268126775805
gut_ASV_1866	d__Bacteria; p__Fusobacteriota; c__Fusobacteriia; o__Fusobacteriales; f__Fusobacteriaceae	0.8079679823440905
gut_ASV_4180	d__Bacteria; p__Firmicutes; c__Negativicutes; o__Acidaminococcales; f__Acidaminococcaceae; g__Phascolarctobacterium; s__Ruminococcus_sp.	0.8079882773117943
gut_ASV_1763	d__Bacteria; p__Firmicutes; c__Clostridia; o__Oscillospirales; f__Ruminococcaceae; g__Incertae_Sedis; s__uncultured_bacterium	0.8082101220057214
gut_ASV_2657	d__Bacteria; p__Bacteroidota; c__Bacteroidia; o__Bacteroidales; f__Prevotellaceae; g__Prevotella; s__uncultured_bacterium	0.8082834210601878
gut_ASV_3979	d__Bacteria; p__Firmicutes; c__Clostridia; o__Oscillospirales; f__Oscillospiraceae; g__UCG-005; s__uncultured_rumen	0.8083003784686316
gut_ASV_1631	d__Bacteria; p__Firmicutes; c__Clostridia; o__Oscillospirales; f__Oscillospiraceae; g__UCG-005	0.8084981861095573
gut_ASV_2920	d__Bacteria; p__Firmicutes; c__Negativicutes; o__Veillonellales-Selenomonadales; f__Veillonellaceae; g__Dialister; s__Dialister_succinatiphilus	0.8085870516712458
gut_ASV_2712	d__Bacteria; p__Firmicutes; c__Clostridia; o__Lachnospirales; f__Lachnospiraceae; g__Lachnospiraceae_UCG-004	0.8086621011956489
gut_ASV_1376	d__Bacteria; p__Firmicutes; c__Clostridia; o__Lachnospirales; f__Lachnospiraceae; g__Blautia; s__Blautia_caecimuris	0.80881715917375
gut_ASV_1210	d__Bacteria; p__Bacteroidota; c__Bacteroidia; o__Bacteroidales; f__Prevotellaceae; g__Prevotella; s__metagenome	0.8099484114458758
gut_ASV_2621	d__Bacteria; p__Bacteroidota; c__Bacteroidia; o__Bacteroidales; f__Marinifilaceae; g__Butyricimonas; s__uncultured_organism	0.8102207971404133
gut_ASV_3041	d__Bacteria; p__Proteobacteria; c__Gammaproteobacteria; o__Burkholderiales; f__Sutterellaceae; g__Sutterella; s__uncultured_bacterium	0.8109180685222669
gut_ASV_368	d__Bacteria; p__Firmicutes; c__Clostridia; o__Lachnospirales; f__Lachnospiraceae; g__Lachnoclostridium	0.811207893306051
gut_ASV_3981	d__Bacteria; p__Firmicutes; c__Clostridia; o__Oscillospirales; f__UCG-010; g__UCG-010; s__uncultured_bacterium	0.811815468399724
gut_ASV_1291	d__Bacteria; p__Bacteroidota; c__Bacteroidia; o__Bacteroidales; f__Prevotellaceae; g__Prevotella; s__Prevotella_copri	0.8122058660118027
gut_ASV_451	d__Bacteria; p__Bacteroidota; c__Bacteroidia; o__Bacteroidales; f__Prevotellaceae; g__Prevotella; s__uncultured_organism	0.8123531298252877
gut_ASV_1495	d__Bacteria; p__Proteobacteria; c__Gammaproteobacteria; o__Burkholderiales; f__Sutterellaceae; g__Parasutterella; s__uncultured_organism	0.8124482287683396
gut_ASV_2112	d__Bacteria; p__Firmicutes; c__Clostridia; o__Oscillospirales; f__Oscillospiraceae; g__Oscillibacter; s__gut_metagenome	0.8126155491001467
gut_ASV_1195	d__Bacteria; p__Firmicutes; c__Clostridia; o__Oscillospirales; f__Ruminococcaceae; g__uncultured; s__uncultured_bacterium	0.8128121688534299
gut_ASV_4192	d__Bacteria; p__Firmicutes; c__Clostridia; o__Lachnospirales; f__Lachnospiraceae; g__Coprococcus; s__Coprococcus_comes	0.8128271961922622
gut_ASV_2170	d__Bacteria; p__Firmicutes; c__Clostridia; o__Clostridia_UCG-014; f__Clostridia_UCG-014; g__Clostridia_UCG-014; s__uncultured_bacterium	0.8130194639791769
gut_ASV_241	d__Bacteria; p__Bacteroidota; c__Bacteroidia; o__Bacteroidales; f__Bacteroidaceae; g__Bacteroides; s__Bacteroides_ovatus	0.8131037098633347
gut_ASV_1109	d__Bacteria; p__Firmicutes; c__Clostridia; o__Lachnospirales; f__Lachnospiraceae; g__Lachnospiraceae_UCG-004; s__uncultured_bacterium	0.8133278433400285
gut_ASV_3195	d__Bacteria; p__Firmicutes; c__Clostridia; o__Lachnospirales; f__Lachnospiraceae; g__Lachnospira; s__uncultured_bacterium	0.8136525909177821
gut_ASV_3067	d__Bacteria; p__Bacteroidota; c__Bacteroidia; o__Bacteroidales; f__Prevotellaceae; g__Paraprevotella; s__Paraprevotella_clara	0.8138151099637677
gut_ASV_2859	d__Bacteria; p__Firmicutes; c__Clostridia; o__Lachnospirales; f__Lachnospiraceae; g__Roseburia	0.814189480460018
gut_ASV_3054	d__Bacteria; p__Proteobacteria; c__Gammaproteobacteria; o__Enterobacterales; f__Enterobacteriaceae; g__Citrobacter	0.8144734277261888
gut_ASV_2146	d__Bacteria; p__Proteobacteria; c__Gammaproteobacteria; o__Burkholderiales; f__Sutterellaceae; g__Parasutterella; s__uncultured_bacterium	0.8145080277866589
gut_ASV_3095	d__Bacteria; p__Proteobacteria; c__Gammaproteobacteria; o__Burkholderiales; f__Sutterellaceae; g__Sutterella; s__uncultured_bacterium	0.8153610724500375
gut_ASV_28	d__Bacteria; p__Actinobacteriota; c__Coriobacteriia; o__Coriobacteriales; f__Coriobacteriaceae; g__Collinsella; s__Collinsella_sp.	0.8156102209604176
gut_ASV_1692	d__Bacteria; p__Firmicutes; c__Clostridia; o__Oscillospirales; f__[Eubacterium]_coprostanoligenes_group; g__[Eubacterium]_coprostanoligenes_group; s__human_gut	0.8158607544008765
gut_ASV_1995	d__Bacteria; p__Bacteroidota; c__Bacteroidia; o__Bacteroidales; f__Bacteroidaceae; g__Bacteroides; s__Bacteroides_uniformis	0.8159705248947033
gut_ASV_1448	d__Bacteria; p__Proteobacteria; c__Gammaproteobacteria; o__Burkholderiales; f__Sutterellaceae; g__Sutterella; s__uncultured_bacterium	0.816357083230321
gut_ASV_4198	d__Bacteria; p__Firmicutes; c__Clostridia; o__Oscillospirales; f__Ruminococcaceae; g__Negativibacillus; s__uncultured_organism	0.8165330339771887
gut_ASV_2928	d__Bacteria; p__Firmicutes; c__Clostridia; o__Clostridia_vadinBB60_group; f__Clostridia_vadinBB60_group; g__Clostridia_vadinBB60_group; s__uncultured_bacterium	0.8167358316739998
gut_ASV_744	d__Bacteria; p__Firmicutes; c__Clostridia; o__Lachnospirales; f__Lachnospiraceae; g__[Eubacterium]_fissicatena_group; s__Faecalicatena_fissicatena	0.8168835811494806
gut_ASV_2147	d__Bacteria; p__Firmicutes; c__Clostridia; o__Lachnospirales; f__Lachnospiraceae; g__Tyzzerella	0.817048108376326
gut_ASV_211	d__Bacteria; p__Firmicutes; c__Clostridia; o__Lachnospirales; f__Lachnospiraceae; g__Blautia	0.8173783059918858
gut_ASV_3106	d__Bacteria; p__Firmicutes; c__Clostridia; o__Lachnospirales; f__Lachnospiraceae; g__Agathobacter; s__Eubacterium_ramulus	0.817519245204114
gut_ASV_3231	d__Bacteria; p__Firmicutes; c__Clostridia; o__Monoglobales; f__Monoglobaceae; g__Monoglobus; s__uncultured_organism	0.8178874419140784
gut_ASV_3306	d__Bacteria; p__Firmicutes; c__Clostridia; o__Lachnospirales; f__Lachnospiraceae; g__Blautia	0.8191077750494941
gut_ASV_3296	d__Bacteria; p__Firmicutes; c__Bacilli; o__Erysipelotrichales; f__Erysipelatoclostridiaceae; g__Erysipelatoclostridium; s__[Clostridium]_saccharogumia	0.8191461677746488
gut_ASV_1683	d__Bacteria; p__Bacteroidota; c__Bacteroidia; o__Bacteroidales; f__Tannerellaceae; g__Parabacteroides; s__Parabacteroides_distasonis	0.8195479513848561
gut_ASV_1384	d__Bacteria; p__Firmicutes; c__Clostridia; o__Lachnospirales; f__Lachnospiraceae; g__[Eubacterium]_eligens_group; s__human_gut	0.8198611333305246
gut_ASV_439	d__Bacteria; p__Firmicutes; c__Bacilli; o__Lactobacillales; f__Leuconostocaceae; g__Leuconostoc; s__Leuconostoc_lactis	0.8198946902129733
gut_ASV_3554	d__Bacteria; p__Bacteroidota; c__Bacteroidia; o__Bacteroidales; f__Prevotellaceae; g__Prevotella; s__uncultured_Wautersiella	0.8199700951880504
gut_ASV_1133	d__Bacteria; p__Firmicutes; c__Clostridia; o__Oscillospirales; f__Butyricicoccaceae; g__UCG-009; s__uncultured_bacterium	0.8200940224312964
gut_ASV_939	d__Bacteria; p__Firmicutes; c__Bacilli; o__Lactobacillales; f__Streptococcaceae; g__Streptococcus; s__Streptococcus_salivarius	0.8203384170558741
gut_ASV_1859	d__Bacteria; p__Desulfobacterota; c__Desulfovibrionia; o__Desulfovibrionales; f__Desulfovibrionaceae; g__Bilophila; s__bacterium_NLAE-zl-H528	0.8204471527099919
gut_ASV_2863	d__Bacteria; p__Firmicutes; c__Clostridia; o__Lachnospirales; f__Lachnospiraceae; g__Roseburia	0.8207907480687945
gut_ASV_1333	d__Bacteria; p__Firmicutes; c__Clostridia; o__Oscillospirales; f__Butyricicoccaceae; g__Butyricicoccus; s__uncultured_bacterium	0.8209527732448982
gut_ASV_1465	d__Bacteria; p__Bacteroidota; c__Bacteroidia; o__Bacteroidales; f__Prevotellaceae; g__Prevotella; s__metagenome	0.821146553764019
gut_ASV_1667	d__Bacteria; p__Proteobacteria; c__Gammaproteobacteria; o__Burkholderiales; f__Sutterellaceae; g__Parasutterella; s__uncultured_organism	0.8212460428223615
gut_ASV_3182	d__Bacteria; p__Firmicutes; c__Clostridia; o__Lachnospirales; f__Lachnospiraceae; g__Lachnoclostridium; s__[Clostridium]_aldenense	0.8215066319576046
gut_ASV_2175	d__Bacteria; p__Firmicutes; c__Clostridia; o__Lachnospirales; f__Lachnospiraceae; g__Lachnospiraceae_NC2004_group; s__uncultured_bacterium	0.8218501009364696
gut_ASV_3901	d__Bacteria; p__Firmicutes; c__Clostridia; o__Oscillospirales; f__Ruminococcaceae; g__uncultured; s__uncultured_rumen	0.8221772651234254
gut_ASV_4350	d__Bacteria; p__Firmicutes; c__Clostridia; o__Peptostreptococcales-Tissierellales; f__Peptostreptococcaceae; g__Peptostreptococcus; s__Peptostreptococcus_anaerobius	0.8226254923792153
gut_ASV_2765	d__Bacteria; p__Firmicutes; c__Clostridia; o__Lachnospirales; f__Lachnospiraceae; g__Tyzzerella; s__Tyzzerella_sp.	0.8234067295066478
gut_ASV_1334	d__Bacteria; p__Firmicutes; c__Clostridia; o__Oscillospirales; f__Ruminococcaceae; g__Ruminococcus	0.8235340459103012
gut_ASV_5	d__Bacteria; p__Firmicutes; c__Clostridia; o__Oscillospirales; f__Butyricicoccaceae; g__Butyricicoccus; s__uncultured_bacterium	0.8239686035443989
gut_ASV_2969	d__Bacteria; p__Firmicutes; c__Clostridia; o__Clostridia_UCG-014; f__Clostridia_UCG-014; g__Clostridia_UCG-014; s__gut_metagenome	0.8241282629522996
gut_ASV_429	d__Bacteria; p__Firmicutes; c__Clostridia; o__Lachnospirales; f__Lachnospiraceae; g__Lachnospiraceae_ND3007_group; s__metagenome	0.8241877530516777
gut_ASV_3683	d__Bacteria; p__Firmicutes; c__Clostridia; o__Lachnospirales; f__Lachnospiraceae; g__Lachnospiraceae_UCG-004	0.8244988638588003
gut_ASV_1332	d__Bacteria; p__Firmicutes; c__Clostridia; o__Lachnospirales; f__Lachnospiraceae; g__Lachnospiraceae_UCG-008; s__Ruminococcus_sp.	0.824835294902664
gut_ASV_1170	d__Bacteria; p__Firmicutes; c__Clostridia; o__Oscillospirales; f__Ruminococcaceae; g__CAG-352; s__uncultured_bacterium	0.8251637389289135
gut_ASV_3612	d__Bacteria; p__Firmicutes; c__Clostridia; o__Monoglobales; f__Monoglobaceae; g__Monoglobus; s__uncultured_organism	0.8255075034642732
gut_ASV_1259	d__Bacteria; p__Bacteroidota; c__Bacteroidia; o__Bacteroidales; f__Marinifilaceae; g__Butyricimonas; s__uncultured_bacterium	0.8256670305260387
gut_ASV_1666	d__Bacteria; p__Bacteroidota; c__Bacteroidia; o__Bacteroidales; f__Prevotellaceae; g__Prevotella; s__Prevotellaceae_bacterium	0.8263715311370174
gut_ASV_3164	d__Bacteria; p__Firmicutes; c__Clostridia; o__Lachnospirales; f__Lachnospiraceae; g__Lachnospiraceae_UCG-004; s__uncultured_bacterium	0.8264317532328429
gut_ASV_979	d__Bacteria; p__Bacteroidota; c__Bacteroidia; o__Bacteroidales; f__Bacteroidaceae; g__Bacteroides; s__Bacteroides_ovatus	0.8265249130553828
gut_ASV_4314	d__Bacteria; p__Firmicutes; c__Clostridia; o__Lachnospirales; f__Lachnospiraceae; g__Dorea; s__Dorea_formicigenerans	0.8268492829195779
gut_ASV_1202	d__Bacteria; p__Firmicutes; c__Clostridia; o__Oscillospirales; f__Ruminococcaceae; g__Ruminococcus; s__Ruminococcus_bicirculans	0.8268882263516605
gut_ASV_532	d__Bacteria; p__Firmicutes; c__Clostridia; o__Lachnospirales; f__Lachnospiraceae; g__Lachnoclostridium	0.8269743484952917
gut_ASV_1416	d__Bacteria; p__Firmicutes; c__Clostridia; o__Christensenellales; f__Christensenellaceae; g__Catabacter; s__Catabacter_hongkongensis	0.8271970737710187
gut_ASV_476	d__Bacteria; p__Bacteroidota; c__Bacteroidia; o__Bacteroidales; f__Tannerellaceae; g__Parabacteroides; s__Parabacteroides_distasonis	0.8272686200561008
gut_ASV_3551	d__Bacteria; p__Bacteroidota; c__Bacteroidia; o__Bacteroidales; f__Barnesiellaceae; g__Coprobacter; s__uncultured_organism	0.8278584050583634
gut_ASV_273	d__Bacteria; p__Firmicutes; c__Clostridia; o__Lachnospirales; f__Lachnospiraceae; g__Dorea; s__uncultured_bacterium	0.82834295182755
gut_ASV_3785	d__Bacteria; p__Bacteroidota; c__Bacteroidia; o__Bacteroidales; f__Tannerellaceae; g__Parabacteroides; s__uncultured_bacterium	0.8286285846171434
gut_ASV_2290	d__Bacteria; p__Firmicutes; c__Clostridia; o__Eubacteriales; f__Eubacteriaceae; g__Eubacterium; s__Eubacterium_limosum	0.8286778863149801
gut_ASV_782	d__Bacteria; p__Firmicutes; c__Clostridia; o__Oscillospirales; f__[Eubacterium]_coprostanoligenes_group; g__[Eubacterium]_coprostanoligenes_group; s__gut_metagenome	0.8288234898360145
gut_ASV_3090	d__Bacteria; p__Firmicutes; c__Clostridia; o__Christensenellales; f__Christensenellaceae; g__Christensenellaceae_R-7_group; s__uncultured_bacterium	0.8288816184497589
gut_ASV_2493	d__Bacteria; p__Bacteroidota; c__Bacteroidia; o__Bacteroidales; f__Tannerellaceae; g__Parabacteroides; s__Parabacteroides_distasonis	0.8291309924822438
gut_ASV_2649	d__Bacteria; p__Firmicutes; c__Negativicutes; o__Acidaminococcales; f__Acidaminococcaceae; g__Phascolarctobacterium; s__Ruminococcus_sp.	0.8291493482436973
gut_ASV_146	d__Bacteria; p__Firmicutes; c__Clostridia; o__Lachnospirales; f__Lachnospiraceae; g__Lachnospiraceae_NC2004_group	0.8291755615654692
gut_ASV_2070	d__Bacteria; p__Proteobacteria; c__Gammaproteobacteria; o__Enterobacterales; f__Enterobacteriaceae; g__Enterobacter	0.8293708332318045
gut_ASV_2153	d__Bacteria; p__Bacteroidota; c__Bacteroidia; o__Bacteroidales; f__Prevotellaceae; g__Prevotella; s__Prevotella_copri	0.8295303351005817
gut_ASV_3297	d__Bacteria; p__Firmicutes; c__Clostridia; o__Oscillospirales; f__Ruminococcaceae; g__Ruminococcus; s__uncultured_organism	0.8301001887057949
gut_ASV_1619	d__Bacteria; p__Firmicutes; c__Clostridia; o__Lachnospirales; f__Lachnospiraceae; g__Anaerostipes	0.8302037680078705
gut_ASV_3678	d__Bacteria; p__Firmicutes; c__Clostridia; o__Monoglobales; f__Monoglobaceae; g__Monoglobus; s__uncultured_Firmicutes	0.8305930469129444
gut_ASV_2788	d__Bacteria; p__Bacteroidota; c__Bacteroidia; o__Bacteroidales; f__Prevotellaceae; g__Prevotella; s__metagenome	0.8306998409082132
gut_ASV_191	d__Bacteria; p__Firmicutes; c__Clostridia; o__Oscillospirales; f__Ruminococcaceae; g__Faecalibacterium; s__uncultured_bacterium	0.8307042567238928
gut_ASV_4312	d__Bacteria; p__Firmicutes; c__Clostridia; o__Oscillospirales; f__Oscillospiraceae; g__UCG-003; s__gut_metagenome	0.8308625540162202
gut_ASV_558	d__Bacteria; p__Firmicutes; c__Bacilli; o__Lactobacillales; f__Lactobacillaceae; g__Lactobacillus; s__Lactobacillus_gasseri	0.8310995263620632
gut_ASV_1292	d__Bacteria; p__Firmicutes; c__Clostridia; o__Lachnospirales; f__Lachnospiraceae; g__uncultured; s__bacterium_enrichment	0.8315930407107578
gut_ASV_1483	d__Bacteria; p__Firmicutes; c__Clostridia; o__Lachnospirales; f__Lachnospiraceae; g__Tyzzerella	0.8318735253660963
gut_ASV_1262	d__Bacteria; p__Firmicutes; c__Clostridia; o__Oscillospirales; f__Butyricicoccaceae; g__UCG-008; s__uncultured_bacterium	0.8321812305418174
gut_ASV_2231	d__Bacteria; p__Bacteroidota; c__Bacteroidia; o__Bacteroidales; f__Tannerellaceae; g__Parabacteroides; s__uncultured_bacterium	0.8322231845846739
gut_ASV_2156	d__Bacteria; p__Actinobacteriota; c__Actinobacteria; o__Actinomycetales; f__Actinomycetaceae; g__Actinomyces; s__Chlamydia_trachomatis	0.8323621408465814
gut_ASV_2386	d__Bacteria; p__Firmicutes; c__Clostridia; o__Lachnospirales; f__Lachnospiraceae; g__Agathobacter	0.8324656291853854
gut_ASV_2273	d__Bacteria; p__Firmicutes; c__Clostridia; o__Lachnospirales; f__Lachnospiraceae; g__Lachnoclostridium	0.832682510552773
gut_ASV_382	d__Bacteria; p__Firmicutes; c__Clostridia; o__Oscillospirales; f__Oscillospiraceae; g__NK4A214_group; s__metagenome	0.8328623740678065
gut_ASV_3461	d__Bacteria; p__Firmicutes; c__Clostridia; o__Lachnospirales; f__Lachnospiraceae; g__[Ruminococcus]_gnavus_group	0.8329110471544116
gut_ASV_3315	d__Bacteria; p__Bacteroidota; c__Bacteroidia; o__Bacteroidales; f__Prevotellaceae; g__Alloprevotella; s__uncultured_Alloprevotella	0.8329577798620749
gut_ASV_2124	d__Bacteria; p__Firmicutes; c__Bacilli; o__Erysipelotrichales; f__Erysipelotrichaceae; g__Holdemania; s__Holdemania_filiformis	0.8331128641192357
gut_ASV_1172	d__Bacteria; p__Firmicutes; c__Clostridia; o__Peptostreptococcales-Tissierellales; f__Anaerovoracaceae; g__Family_XIII_AD3011_group	0.8332044794573567
gut_ASV_1264	d__Bacteria; p__Firmicutes; c__Clostridia; o__Monoglobales; f__Monoglobaceae; g__Monoglobus; s__uncultured_organism	0.8334995020879383
gut_ASV_2497	d__Bacteria; p__Firmicutes; c__Clostridia; o__Lachnospirales; f__Lachnospiraceae; g__uncultured; s__uncultured_organism	0.8338606754275419
gut_ASV_1767	d__Bacteria; p__Firmicutes; c__Clostridia; o__Lachnospirales; f__Lachnospiraceae; g__Lachnoclostridium	0.833957776013337
gut_ASV_57	d__Bacteria; p__Proteobacteria; c__Gammaproteobacteria; o__Burkholderiales; f__Sutterellaceae; g__Sutterella; s__gut_metagenome	0.8340988516040968
gut_ASV_1435	d__Bacteria; p__Bacteroidota; c__Bacteroidia; o__Bacteroidales; f__Bacteroidaceae; g__Bacteroides; s__Bacteroides_thetaiotaomicron	0.8343904945121023
gut_ASV_1135	d__Bacteria; p__Firmicutes; c__Clostridia; o__Lachnospirales; f__Lachnospiraceae; g__Lachnospiraceae_UCG-004; s__uncultured_bacterium	0.8343916846151429
gut_ASV_1299	d__Bacteria; p__Firmicutes; c__Clostridia; o__Christensenellales; f__Christensenellaceae; g__Christensenellaceae_R-7_group; s__uncultured_organism	0.8344641043595432
gut_ASV_135	d__Bacteria; p__Bacteroidota; c__Bacteroidia; o__Bacteroidales; f__Prevotellaceae; g__uncultured; s__uncultured_bacterium	0.834846068146296
gut_ASV_3435	d__Bacteria; p__Firmicutes; c__Clostridia; o__Lachnospirales; f__Lachnospiraceae; g__[Eubacterium]_oxidoreducens_group; s__uncultured_bacterium	0.8352111680500182
gut_ASV_3149	d__Bacteria; p__Proteobacteria; c__Gammaproteobacteria; o__Burkholderiales; f__Sutterellaceae; g__Sutterella; s__Burkholderia_sp.	0.8352480474483212
gut_ASV_4238	d__Bacteria; p__Firmicutes; c__Clostridia; o__Lachnospirales; f__Lachnospiraceae; g__UC5-1-2E3; s__uncultured_bacterium	0.8356602431295311
gut_ASV_3956	d__Bacteria; p__Bacteroidota; c__Bacteroidia; o__Bacteroidales; f__Prevotellaceae; g__Prevotella; s__unidentified	0.8356916271730495
gut_ASV_1543	d__Bacteria; p__Firmicutes; c__Clostridia; o__Lachnospirales; f__Lachnospiraceae; g__Lachnospiraceae_UCG-007; s__uncultured_bacterium	0.8360418306341267
gut_ASV_1034	d__Bacteria; p__Firmicutes; c__Clostridia; o__Lachnospirales; f__Lachnospiraceae; g__Blautia	0.8360894087738185
gut_ASV_3225	d__Bacteria; p__Firmicutes; c__Clostridia; o__Lachnospirales; f__Lachnospiraceae; g__Lachnospiraceae_UCG-010; s__uncultured_organism	0.8363752226507521
gut_ASV_1230	d__Bacteria; p__Bacteroidota; c__Bacteroidia; o__Bacteroidales; f__Prevotellaceae; g__Prevotella; s__Prevotella_copri	0.8368441579393588
gut_ASV_2651	d__Bacteria; p__Bacteroidota; c__Bacteroidia; o__Bacteroidales; f__Bacteroidaceae; g__Bacteroides; s__uncultured_bacterium	0.8370885265452463
gut_ASV_740	d__Bacteria; p__Firmicutes; c__Negativicutes; o__Veillonellales-Selenomonadales; f__Selenomonadaceae; g__Mitsuokella; s__uncultured_bacterium	0.8371362094798521
gut_ASV_4032	d__Bacteria; p__Bacteroidota; c__Bacteroidia; o__Bacteroidales; f__Prevotellaceae; g__Prevotella; s__metagenome	0.83760550495602
gut_ASV_1615	d__Bacteria; p__Bacteroidota; c__Bacteroidia; o__Bacteroidales; f__Tannerellaceae; g__Parabacteroides; s__Parabacteroides_distasonis	0.8376840998499167
gut_ASV_3872	d__Bacteria; p__Firmicutes; c__Clostridia; o__Oscillospirales; f__Ruminococcaceae; g__uncultured; s__uncultured_bacterium	0.8377629771643171
gut_ASV_2239	d__Bacteria; p__Firmicutes; c__Clostridia; o__Lachnospirales; f__Lachnospiraceae; g__Lachnoclostridium; s__[Clostridium]_aldenense	0.8379879212638608
gut_ASV_1585	d__Bacteria; p__Bacteroidota; c__Bacteroidia; o__Bacteroidales; f__Muribaculaceae; g__Muribaculaceae; s__uncultured_bacterium	0.8381336822683241
gut_ASV_2800	d__Bacteria; p__Firmicutes; c__Bacilli; o__Staphylococcales; f__Gemellaceae; g__Gemella; s__uncultured_bacterium	0.838380867035089
gut_ASV_4097	d__Bacteria; p__Cyanobacteria; c__Vampirivibrionia; o__Gastranaerophilales; f__Gastranaerophilales; g__Gastranaerophilales; s__uncultured_bacterium	0.838596317590288
gut_ASV_2455	d__Bacteria; p__Bacteroidota; c__Bacteroidia; o__Bacteroidales; f__Marinifilaceae; g__Butyricimonas; s__uncultured_bacterium	0.8387594568340653
gut_ASV_2460	d__Bacteria; p__Bacteroidota; c__Bacteroidia; o__Bacteroidales; f__Marinifilaceae; g__Butyricimonas; s__Butyricimonas_virosa	0.8389159793847474
gut_ASV_3687	d__Bacteria; p__Firmicutes; c__Negativicutes; o__Veillonellales-Selenomonadales; f__Veillonellaceae; g__Dialister; s__Dialister_invisus	0.8389199687162917
gut_ASV_244	d__Bacteria; p__Bacteroidota; c__Bacteroidia; o__Bacteroidales; f__Prevotellaceae; g__Prevotella; s__human_gut	0.8391516131849062
gut_ASV_4178	d__Bacteria; p__Proteobacteria; c__Gammaproteobacteria; o__Enterobacterales; f__Enterobacteriaceae; g__Citrobacter	0.839395870416143
gut_ASV_3507	d__Bacteria; p__Firmicutes; c__Clostridia; o__Oscillospirales; f__Ruminococcaceae; g__Ruminococcus; s__uncultured_organism	0.8399773898898787
gut_ASV_3331	d__Bacteria; p__Firmicutes; c__Clostridia; o__Oscillospirales; f__Oscillospiraceae; g__UCG-002; s__uncultured_organism	0.8401750785064813
gut_ASV_4016	d__Bacteria; p__Bacteroidota; c__Bacteroidia; o__Bacteroidales; f__Prevotellaceae; g__Prevotella; s__Prevotella_stercorea	0.8402683575337337
gut_ASV_1330	d__Bacteria; p__Firmicutes; c__Clostridia; o__Oscillospirales; f__Ruminococcaceae; g__uncultured; s__uncultured_bacterium	0.8402947281514065
gut_ASV_4300	d__Bacteria; p__Firmicutes; c__Clostridia; o__Oscillospirales; f__Oscillospiraceae; g__Colidextribacter; s__Clostridiales_bacterium	0.8405486122109808
gut_ASV_935	d__Bacteria; p__Firmicutes; c__Clostridia; o__Lachnospirales; f__Lachnospiraceae; g__Lachnospiraceae_ND3007_group; s__metagenome	0.8406154981762672
gut_ASV_3598	d__Bacteria; p__Firmicutes; c__Clostridia; o__Lachnospirales; f__Lachnospiraceae; g__Fusicatenibacter; s__uncultured_bacterium	0.8407940953590769
gut_ASV_660	d__Bacteria; p__Fusobacteriota; c__Fusobacteriia; o__Fusobacteriales; f__Fusobacteriaceae; g__Fusobacterium; s__Fusobacterium_ulcerans	0.8408936957383597
gut_ASV_1174	d__Bacteria; p__Firmicutes; c__Clostridia; o__Christensenellales; f__Christensenellaceae; g__Christensenellaceae_R-7_group	0.841037577473698
gut_ASV_4137	d__Bacteria; p__Firmicutes; c__Clostridia; o__Clostridia_vadinBB60_group; f__Clostridia_vadinBB60_group; g__Clostridia_vadinBB60_group; s__uncultured_bacterium	0.8410642750784737
gut_ASV_4028	d__Bacteria; p__Bacteroidota; c__Bacteroidia; o__Bacteroidales; f__Tannerellaceae; g__Parabacteroides; s__Parabacteroides_distasonis	0.8410738730480518
gut_ASV_3576	d__Bacteria; p__Firmicutes; c__Clostridia; o__Oscillospirales; f__Ruminococcaceae; g__UBA1819; s__uncultured_organism	0.8410763823092645
gut_ASV_3851	d__Bacteria; p__Firmicutes; c__Negativicutes; o__Veillonellales-Selenomonadales; f__Selenomonadaceae; g__Megamonas; s__Megamonas_funiformis	0.8416202546076466
gut_ASV_1067	d__Bacteria; p__Bacteroidota; c__Bacteroidia; o__Bacteroidales; f__Prevotellaceae; g__Paraprevotella; s__uncultured_bacterium	0.8417139572086392
gut_ASV_2826	d__Bacteria; p__Fusobacteriota; c__Fusobacteriia; o__Fusobacteriales; f__Fusobacteriaceae; g__Fusobacterium; s__Fusobacterium_ulcerans	0.841907232044652
gut_ASV_3540	d__Bacteria; p__Firmicutes; c__Clostridia; o__Oscillospirales; f__Ruminococcaceae; g__Negativibacillus; s__uncultured_bacterium	0.8422082742121827
gut_ASV_1043	d__Bacteria; p__Firmicutes; c__Clostridia; o__Lachnospirales; f__Lachnospiraceae; g__Tyzzerella	0.8422284319188827
gut_ASV_4073	d__Bacteria; p__Proteobacteria; c__Gammaproteobacteria; o__Burkholderiales; f__Neisseriaceae; g__Kingella; s__uncultured_bacterium	0.8423386231920439
gut_ASV_2916	d__Bacteria; p__Bacteroidota; c__Bacteroidia; o__Bacteroidales; f__Prevotellaceae; g__Prevotella; s__Prevotellaceae_bacterium	0.8427231343614859
gut_ASV_2042	d__Bacteria; p__Firmicutes; c__Clostridia; o__Christensenellales; f__Christensenellaceae; g__Christensenellaceae_R-7_group; s__uncultured_bacterium	0.843043485775709
gut_ASV_2485	d__Bacteria; p__Firmicutes; c__Clostridia; o__Lachnospirales; f__Lachnospiraceae; g__Lachnospiraceae_FCS020_group	0.8431355517394783
gut_ASV_3677	d__Bacteria; p__Firmicutes; c__Clostridia; o__Oscillospirales; f__Ruminococcaceae; g__uncultured; s__uncultured_bacterium	0.8434539895064197
gut_ASV_686	d__Bacteria; p__Bacteroidota; c__Bacteroidia; o__Bacteroidales; f__Bacteroidaceae; g__Bacteroides; s__Bacteroides_cellulosilyticus	0.8435875951119142
gut_ASV_3065	d__Bacteria; p__Firmicutes; c__Clostridia; o__Lachnospirales; f__Lachnospiraceae; g__Lachnospiraceae_ND3007_group; s__metagenome	0.8435931434377159
gut_ASV_270	d__Bacteria; p__Firmicutes; c__Clostridia; o__Oscillospirales; f__Ruminococcaceae; g__Incertae_Sedis; s__uncultured_bacterium	0.8441545589355888
gut_ASV_2705	d__Bacteria; p__Firmicutes; c__Bacilli; o__Erysipelotrichales; f__Erysipelotrichaceae; g__Holdemanella; s__uncultured_bacterium	0.8444283184135644
gut_ASV_1849	d__Bacteria; p__Bacteroidota; c__Bacteroidia; o__Bacteroidales; f__Prevotellaceae; g__Prevotella; s__uncultured_Wautersiella	0.8445485000589208
gut_ASV_705	d__Bacteria; p__Firmicutes; c__Clostridia; o__Oscillospirales; f__Ruminococcaceae; g__Incertae_Sedis; s__uncultured_organism	0.8446526893861113
gut_ASV_2853	d__Bacteria; p__Bacteroidota; c__Bacteroidia; o__Bacteroidales; f__Bacteroidaceae; g__Bacteroides; s__uncultured_bacterium	0.8449505253166546
gut_ASV_722	d__Bacteria; p__Actinobacteriota; c__Coriobacteriia; o__Coriobacteriales; f__Atopobiaceae; g__Olsenella; s__Olsenella_sp.	0.8457591247605266
gut_ASV_474	d__Bacteria; p__Actinobacteriota; c__Actinobacteria; o__Bifidobacteriales; f__Bifidobacteriaceae; g__Gardnerella; s__Gardnerella_vaginalis	0.8458479858032368
gut_ASV_2222	d__Bacteria; p__Bacteroidota; c__Bacteroidia; o__Bacteroidales; f__Prevotellaceae; g__Alloprevotella; s__uncultured_Alloprevotella	0.8460840676166415
gut_ASV_2702	d__Bacteria; p__Proteobacteria; c__Gammaproteobacteria; o__Cardiobacteriales; f__Cardiobacteriaceae; g__Cardiobacterium; s__uncultured_bacterium	0.846392319347513
gut_ASV_1629	d__Bacteria; p__Firmicutes; c__Clostridia; o__Clostridia_vadinBB60_group; f__Clostridia_vadinBB60_group; g__Clostridia_vadinBB60_group	0.8466127094864484
gut_ASV_2578	d__Bacteria; p__Firmicutes; c__Clostridia; o__Lachnospirales; f__Lachnospiraceae; g__uncultured; s__uncultured_organism	0.8469824203917468
gut_ASV_1908	d__Bacteria; p__Firmicutes; c__Clostridia; o__Oscillospirales; f__Ruminococcaceae; g__Ruminococcus	0.8471834443897455
gut_ASV_1493	d__Bacteria; p__Firmicutes; c__Clostridia; o__Oscillospirales; f__UCG-010; g__UCG-010; s__uncultured_organism	0.8472227796791142
gut_ASV_4268	d__Bacteria; p__Actinobacteriota; c__Actinobacteria; o__Micrococcales; f__Micrococcaceae; g__Rothia; s__Rothia_aeria	0.8475112218501154
gut_ASV_3428	d__Bacteria; p__Proteobacteria; c__Gammaproteobacteria; o__Burkholderiales; f__Oxalobacteraceae; g__Oxalobacter; s__Oxalobacter_formigenes	0.8476518496781908
gut_ASV_2580	d__Bacteria; p__Firmicutes; c__Clostridia; o__Lachnospirales; f__Lachnospiraceae; g__Tuzzerella; s__uncultured_bacterium	0.8478217718099109
gut_ASV_3808	d__Bacteria; p__Firmicutes; c__Clostridia; o__Lachnospirales; f__Lachnospiraceae; g__[Ruminococcus]_torques_group; s__Ruminococcus_lactaris	0.8478786747701176
gut_ASV_2165	d__Bacteria; p__Bacteroidota; c__Bacteroidia; o__Bacteroidales; f__Rikenellaceae; g__Alistipes; s__Alistipes_onderdonkii	0.8483425692148945
gut_ASV_3290	d__Bacteria; p__Bacteroidota; c__Bacteroidia; o__Bacteroidales; f__Bacteroidaceae; g__Bacteroides; s__Bacteroides_thetaiotaomicron	0.8483880534682813
gut_ASV_4307	d__Bacteria; p__Firmicutes; c__Clostridia; o__Oscillospirales; f__Ruminococcaceae; g__uncultured; s__uncultured_bacterium	0.8491160390645957
gut_ASV_3295	d__Bacteria; p__Bacteroidota; c__Bacteroidia; o__Bacteroidales; f__Bacteroidaceae; g__Bacteroides; s__uncultured_bacterium	0.849117227316981
gut_ASV_1981	d__Bacteria; p__Firmicutes; c__Negativicutes; o__Veillonellales-Selenomonadales; f__Veillonellaceae; g__Dialister; s__Dialister_invisus	0.8491405418701838
gut_ASV_1229	d__Bacteria; p__Bacteroidota; c__Bacteroidia; o__Bacteroidales; f__Marinifilaceae; g__Butyricimonas; s__uncultured_organism	0.8491799104065113
gut_ASV_3548	d__Bacteria; p__Firmicutes; c__Clostridia; o__Lachnospirales; f__Lachnospiraceae; g__Marvinbryantia; s__uncultured_organism	0.8492335247898007
gut_ASV_2639	d__Bacteria; p__Firmicutes; c__Clostridia; o__Lachnospirales; f__Lachnospiraceae; g__Lachnospiraceae_NC2004_group; s__uncultured_bacterium	0.8493250877945931
gut_ASV_2199	d__Bacteria; p__Bacteroidota; c__Bacteroidia; o__Bacteroidales; f__Prevotellaceae; g__Prevotella; s__Prevotella_copri	0.8495081815438534
gut_ASV_3192	d__Bacteria; p__Firmicutes; c__Clostridia; o__Lachnospirales; f__Lachnospiraceae; g__Dorea; s__Dorea_longicatena	0.8495433999044676
gut_ASV_1957	d__Bacteria; p__Bacteroidota; c__Bacteroidia; o__Bacteroidales; f__Tannerellaceae; g__Parabacteroides; s__Parabacteroides_distasonis	0.8497758421177931
gut_ASV_2416	d__Bacteria; p__Bacteroidota; c__Bacteroidia; o__Bacteroidales; f__Bacteroidaceae; g__Bacteroides; s__Bacteroides_thetaiotaomicron	0.849989692925779
gut_ASV_2440	d__Bacteria; p__Firmicutes; c__Clostridia; o__Oscillospirales; f__Ruminococcaceae; g__Ruminococcus	0.8499974464269436
gut_ASV_1548	d__Bacteria; p__Firmicutes; c__Bacilli; o__Lactobacillales; f__Streptococcaceae; g__Streptococcus; s__Streptococcus_salivarius	0.8500892206013508
gut_ASV_2168	d__Bacteria; p__Actinobacteriota; c__Coriobacteriia; o__Coriobacteriales; f__uncultured; g__uncultured; s__uncultured_bacterium	0.8501980489287707
gut_ASV_2609	d__Bacteria; p__Firmicutes; c__Negativicutes; o__Acidaminococcales; f__Acidaminococcaceae; g__Acidaminococcus; s__Acidaminococcus_fermentans	0.8503455801779611
gut_ASV_2262	d__Bacteria; p__Bacteroidota; c__Bacteroidia; o__Bacteroidales; f__Prevotellaceae; g__Alloprevotella; s__uncultured_Alloprevotella	0.8506537795187921
gut_ASV_647	d__Bacteria; p__Firmicutes; c__Clostridia; o__Lachnospirales; f__Lachnospiraceae; g__Lachnospiraceae_UCG-001	0.8506959848415694
gut_ASV_1266	d__Bacteria; p__Firmicutes; c__Bacilli; o__Lactobacillales; f__Lactobacillaceae; g__Lactobacillus	0.8507037853410381
gut_ASV_2226	d__Bacteria; p__Firmicutes; c__Clostridia; o__Oscillospirales; f__Ruminococcaceae; g__Faecalibacterium	0.8507673607786768
gut_ASV_3847	d__Bacteria; p__Firmicutes; c__Clostridia; o__Christensenellales; f__Christensenellaceae; g__Christensenellaceae_R-7_group	0.8511950654374417
gut_ASV_553	d__Bacteria; p__Firmicutes; c__Clostridia; o__Lachnospirales; f__Lachnospiraceae; g__Roseburia; s__Roseburia_hominis	0.8512226583798239
gut_ASV_1990	d__Bacteria; p__Proteobacteria; c__Gammaproteobacteria; o__Burkholderiales; f__Sutterellaceae; g__Sutterella; s__gut_metagenome	0.8514588364800116
gut_ASV_1453	d__Bacteria; p__Firmicutes; c__Clostridia; o__Peptostreptococcales-Tissierellales; f__Peptostreptococcaceae; g__Peptostreptococcaceae; s__uncultured_organism	0.8515138832768002
gut_ASV_291	d__Bacteria; p__Firmicutes; c__Clostridia; o__Peptostreptococcales-Tissierellales; f__Peptostreptococcales-Tissierellales; g__Peptoniphilus; s__Peptoniphilus_urinimassiliensis	0.85153113695029
gut_ASV_3407	d__Bacteria; p__Bacteroidota; c__Bacteroidia; o__Bacteroidales; f__Tannerellaceae; g__Parabacteroides	0.8520132029581211
gut_ASV_179	d__Bacteria; p__Bacteroidota; c__Bacteroidia; o__Bacteroidales; f__Bacteroidaceae; g__Bacteroides; s__Bacteroides_vulgatus	0.8524280301094063
gut_ASV_942	d__Bacteria; p__Firmicutes; c__Clostridia; o__Lachnospirales; f__Lachnospiraceae; g__Dorea; s__Dorea_longicatena	0.8525802978484031
gut_ASV_912	d__Bacteria; p__Proteobacteria; c__Gammaproteobacteria; o__Burkholderiales; f__Sutterellaceae; g__Sutterella; s__gut_metagenome	0.8528087856519561
gut_ASV_1734	d__Bacteria; p__Firmicutes; c__Clostridia; o__Lachnospirales; f__Lachnospiraceae; g__Lachnospiraceae_UCG-001; s__metagenome	0.8532747076830837
gut_ASV_4085	d__Bacteria; p__Myxococcota; c__Polyangia; o__Polyangiales; f__Phaselicystidaceae; g__Phaselicystis; s__metagenome	0.8536214183540958
gut_ASV_21	d__Bacteria; p__Proteobacteria; c__Gammaproteobacteria; o__Burkholderiales; f__Sutterellaceae; g__Sutterella; s__Sutterellaceae_bacterium	0.8541544762100756
gut_ASV_4102	d__Bacteria; p__Firmicutes; c__Clostridia; o__Clostridia_UCG-014; f__Clostridia_UCG-014; g__Clostridia_UCG-014; s__gut_metagenome	0.854207016065944
gut_ASV_2517	d__Bacteria; p__Firmicutes; c__Clostridia; o__Oscillospirales; f__Ruminococcaceae; g__Ruminococcus; s__uncultured_organism	0.8545790928882147
gut_ASV_3316	d__Bacteria; p__Bacteroidota; c__Bacteroidia; o__Bacteroidales; f__Prevotellaceae; g__Prevotella; s__Prevotellaceae_bacterium	0.8551603761934616
gut_ASV_3019	d__Bacteria; p__Actinobacteriota; c__Coriobacteriia; o__Coriobacteriales; f__Eggerthellaceae; g__Slackia; s__Slackia_piriformis	0.8551947986590487
gut_ASV_212	d__Bacteria; p__Bacteroidota; c__Bacteroidia; o__Bacteroidales; f__Rikenellaceae; g__Alistipes; s__Alistipes_onderdonkii	0.85520203604981
gut_ASV_4155	d__Bacteria; p__Firmicutes; c__Clostridia; o__Lachnospirales; f__Lachnospiraceae; g__Dorea; s__uncultured_bacterium	0.8566697759227867
gut_ASV_3660	d__Bacteria; p__Proteobacteria; c__Gammaproteobacteria; o__Enterobacterales; f__Enterobacteriaceae; g__Klebsiella	0.85668969667819
gut_ASV_3558	d__Bacteria; p__Firmicutes; c__Clostridia; o__Oscillospirales; f__Ruminococcaceae; g__Ruminococcus	0.8567133479593764
gut_ASV_3795	d__Bacteria; p__Firmicutes; c__Clostridia; o__Oscillospirales; f__Oscillospiraceae; g__uncultured; s__uncultured_bacterium	0.8567497917538948
gut_ASV_926	d__Bacteria; p__Firmicutes; c__Bacilli; o__Erysipelotrichales; f__Erysipelotrichaceae; g__Holdemania; s__Holdemania_massiliensis	0.8567504672165259
gut_ASV_790	d__Bacteria; p__Firmicutes; c__Clostridia; o__Lachnospirales; f__Lachnospiraceae; g__Lachnospiraceae_NK4A136_group	0.856864946462241
gut_ASV_588	d__Bacteria; p__Firmicutes; c__Bacilli; o__Lactobacillales; f__Streptococcaceae; g__Lactococcus; s__Lactococcus_lactis	0.8572477577660591
gut_ASV_464	d__Bacteria; p__Firmicutes; c__Clostridia; o__Oscillospirales; f__Ruminococcaceae; g__uncultured; s__uncultured_bacterium	0.8575004464417512
gut_ASV_3238	d__Bacteria; p__Firmicutes; c__Clostridia; o__Oscillospirales; f__[Eubacterium]_coprostanoligenes_group; g__[Eubacterium]_coprostanoligenes_group; s__uncultured_bacterium	0.8576390477491999
gut_ASV_25	d__Bacteria; p__Firmicutes; c__Clostridia; o__Lachnospirales; f__Lachnospiraceae; g__Lachnospiraceae_NC2004_group; s__uncultured_bacterium	0.8578971508237018
gut_ASV_1074	d__Bacteria; p__Firmicutes; c__Clostridia; o__Oscillospirales; f__Ruminococcaceae; g__DTU089; s__uncultured_organism	0.8585971401139577
gut_ASV_2632	d__Bacteria; p__Firmicutes; c__Clostridia; o__Oscillospirales; f__[Eubacterium]_coprostanoligenes_group; g__[Eubacterium]_coprostanoligenes_group; s__uncultured_bacterium	0.8587800106378035
gut_ASV_4159	d__Bacteria; p__Firmicutes; c__Clostridia; o__Oscillospirales; f__[Clostridium]_methylpentosum_group; g__[Clostridium]_methylpentosum_group; s__Ruminococcus_sp.	0.8594893888522802
gut_ASV_3819	d__Bacteria; p__Firmicutes; c__Clostridia; o__Clostridiales; f__Clostridiaceae; g__Clostridium_sensu_stricto_1; s__Clostridium_septicum	0.8600423006854974
gut_ASV_902	d__Bacteria; p__Proteobacteria; c__Gammaproteobacteria; o__Pasteurellales; f__Pasteurellaceae; g__Haemophilus; s__Haemophilus_parainfluenzae	0.8602019610824324
gut_ASV_581	d__Bacteria; p__Firmicutes; c__Negativicutes; o__Veillonellales-Selenomonadales; f__Veillonellaceae; g__Veillonella; s__Veillonella_ratti	0.8605519297181283
gut_ASV_2178	d__Bacteria; p__Firmicutes; c__Negativicutes; o__Veillonellales-Selenomonadales; f__Veillonellaceae; g__Dialister; s__Dialister_invisus	0.8605570919422518
gut_ASV_988	d__Bacteria; p__Firmicutes; c__Clostridia; o__Lachnospirales; f__Lachnospiraceae; g__Lachnoclostridium	0.8608465543038014
gut_ASV_1430	d__Bacteria; p__Firmicutes; c__Clostridia; o__Lachnospirales; f__Lachnospiraceae; g__Lachnospiraceae_UCG-004	0.8610373726019992
gut_ASV_1904	d__Bacteria; p__Bacteroidota; c__Bacteroidia; o__Bacteroidales; f__Marinifilaceae; g__Butyricimonas; s__uncultured_organism	0.8612724998825021
gut_ASV_1670	d__Bacteria; p__Firmicutes; c__Clostridia; o__Lachnospirales; f__Lachnospiraceae; g__Lachnospiraceae_NC2004_group; s__uncultured_bacterium	0.8614771103980907
gut_ASV_2875	d__Bacteria; p__Firmicutes; c__Clostridia; o__Lachnospirales; f__Lachnospiraceae; g__Lachnospiraceae_ND3007_group; s__uncultured_bacterium	0.861546725550935
gut_ASV_2348	d__Bacteria; p__Firmicutes; c__Clostridia; o__Oscillospirales; f__Butyricicoccaceae; g__Butyricicoccus; s__Agathobaculum_butyriciproducens	0.8616697125803117
gut_ASV_4215	d__Bacteria; p__Bacteroidota; c__Bacteroidia; o__Bacteroidales; f__Prevotellaceae; g__Prevotella; s__uncultured_bacterium	0.8618433016552707
gut_ASV_594	d__Bacteria; p__Bacteroidota; c__Bacteroidia; o__Bacteroidales; f__Prevotellaceae; g__Prevotella; s__Prevotella_copri	0.8620081133677093
gut_ASV_1550	d__Bacteria; p__Bacteroidota; c__Bacteroidia; o__Bacteroidales; f__Tannerellaceae; g__Parabacteroides; s__Parabacteroides_distasonis	0.8623272713112878
gut_ASV_3834	d__Bacteria; p__Firmicutes; c__Clostridia; o__Lachnospirales; f__Lachnospiraceae; g__Lachnospiraceae_UCG-004; s__uncultured_bacterium	0.8624700760809936
gut_ASV_1286	d__Bacteria; p__Proteobacteria; c__Alphaproteobacteria; o__Rhodobacterales; f__Rhodobacteraceae; g__Rhodobacter	0.8628983072450817
gut_ASV_1903	d__Bacteria; p__Bacteroidota; c__Bacteroidia; o__Bacteroidales; f__Marinifilaceae; g__Butyricimonas; s__uncultured_bacterium	0.8629194733252361
gut_ASV_3988	d__Bacteria; p__Firmicutes; c__Clostridia; o__Lachnospirales; f__Lachnospiraceae; g__uncultured; s__uncultured_organism	0.8630237660452008
gut_ASV_4289	d__Bacteria; p__Bacteroidota; c__Bacteroidia; o__Bacteroidales; f__Rikenellaceae; g__Alistipes; s__Alistipes_putredinis	0.8630651574530936
gut_ASV_771	d__Bacteria; p__Firmicutes; c__Clostridia; o__Clostridia_vadinBB60_group; f__Clostridia_vadinBB60_group; g__Clostridia_vadinBB60_group; s__gut_metagenome	0.8630946591538002
gut_ASV_2776	d__Bacteria; p__Firmicutes; c__Clostridia; o__Oscillospirales; f__Oscillospiraceae; g__NK4A214_group; s__uncultured_rumen	0.8631774589839913
gut_ASV_1640	d__Bacteria; p__Firmicutes; c__Clostridia; o__Oscillospirales; f__Ruminococcaceae; g__uncultured; s__uncultured_bacterium	0.8633155558927521
gut_ASV_3919	d__Bacteria; p__Bacteroidota; c__Bacteroidia; o__Bacteroidales; f__Prevotellaceae; g__Prevotella; s__metagenome	0.8637362679625145
gut_ASV_1037	d__Bacteria; p__Firmicutes; c__Clostridia; o__Lachnospirales; f__Lachnospiraceae; g__Lachnospiraceae_ND3007_group; s__uncultured_bacterium	0.8638429116449212
gut_ASV_320	d__Bacteria; p__Firmicutes; c__Clostridia; o__Lachnospirales; f__Lachnospiraceae; g__Dorea; s__uncultured_bacterium	0.8638801944324499
gut_ASV_1725	d__Bacteria; p__Firmicutes; c__Clostridia; o__Lachnospirales; f__Lachnospiraceae; g__Marvinbryantia; s__metagenome	0.8639070930471128
gut_ASV_2317	d__Bacteria; p__Firmicutes; c__Bacilli; o__Lactobacillales; f__Streptococcaceae; g__Lactococcus; s__Lactococcus_lactis	0.8639502223900377
gut_ASV_2494	d__Bacteria; p__Firmicutes; c__Clostridia; o__Lachnospirales; f__Lachnospiraceae	0.8640552212470793
gut_ASV_479	d__Bacteria; p__Firmicutes; c__Clostridia; o__Lachnospirales; f__Lachnospiraceae; g__Lachnoclostridium; s__uncultured_organism	0.8641763382284089
gut_ASV_1642	d__Bacteria; p__Firmicutes; c__Clostridia; o__Oscillospirales; f__UCG-010; g__UCG-010; s__uncultured_bacterium	0.8641931394330316
gut_ASV_2363	d__Bacteria; p__Actinobacteriota; c__Actinobacteria; o__Actinomycetales; f__Actinomycetaceae; g__Actinomyces; s__Schaalia_turicensis	0.8642684655154762
gut_ASV_2960	d__Bacteria; p__Firmicutes; c__Clostridia; o__Lachnospirales; f__Lachnospiraceae; g__[Eubacterium]_ventriosum_group; s__uncultured_Lachnospiraceae	0.8644943567940773
gut_ASV_500	d__Bacteria; p__Firmicutes; c__Clostridia; o__Peptostreptococcales-Tissierellales; f__Peptostreptococcaceae; g__Intestinibacter; s__uncultured_bacterium	0.8651530447574015
gut_ASV_271	d__Bacteria; p__Firmicutes; c__Bacilli; o__RF39; f__RF39; g__RF39; s__uncultured_bacterium	0.8654400840641598
gut_ASV_4326	d__Bacteria; p__Bacteroidota; c__Bacteroidia; o__Bacteroidales; f__Bacteroidaceae; g__Bacteroides; s__Bacteroides_ovatus	0.8657762472981186
gut_ASV_243	d__Bacteria; p__Firmicutes; c__Clostridia; o__Oscillospirales; f__Ruminococcaceae; g__Candidatus_Soleaferrea; s__uncultured_bacterium	0.8658006096875978
gut_ASV_1930	d__Bacteria; p__Firmicutes; c__Clostridia; o__Lachnospirales; f__Lachnospiraceae; g__Catenibacillus; s__Catenibacillus_scindens	0.8658782206884068
gut_ASV_1854	d__Bacteria; p__Bacteroidota; c__Bacteroidia; o__Bacteroidales; f__Barnesiellaceae; g__Barnesiella; s__uncultured_bacterium	0.86623013832498
gut_ASV_2544	d__Bacteria; p__Firmicutes; c__Clostridia; o__Peptostreptococcales-Tissierellales; f__Peptostreptococcales-Tissierellales; g__Anaerococcus; s__Anaerococcus_vaginalis	0.8666142783147285
gut_ASV_3006	d__Bacteria; p__Bacteroidota; c__Bacteroidia; o__Bacteroidales; f__Tannerellaceae; g__Parabacteroides; s__Parabacteroides_distasonis	0.866713072237014
gut_ASV_732	d__Bacteria; p__Firmicutes; c__Clostridia; o__Clostridia_UCG-014; f__Clostridia_UCG-014; g__Clostridia_UCG-014; s__gut_metagenome	0.8668419911009846
gut_ASV_1736	d__Bacteria; p__Bacteroidota; c__Bacteroidia; o__Bacteroidales; f__Rikenellaceae; g__Alistipes; s__Alistipes_onderdonkii	0.867026882856931
gut_ASV_349	d__Bacteria; p__Bacteroidota; c__Bacteroidia; o__Bacteroidales; f__Tannerellaceae; g__Parabacteroides; s__Parabacteroides_goldsteinii	0.8670438850436134
gut_ASV_1973	d__Bacteria; p__Bacteroidota; c__Bacteroidia; o__Bacteroidales; f__Rikenellaceae; g__Alistipes; s__Bacteroides_sp.	0.8673029252539194
gut_ASV_2850	d__Bacteria; p__Firmicutes; c__Clostridia; o__Oscillospirales; f__Ruminococcaceae; g__uncultured; s__uncultured_bacterium	0.8673957886870609
gut_ASV_3401	d__Bacteria; p__Firmicutes; c__Clostridia; o__Lachnospirales; f__Lachnospiraceae; g__Lachnoclostridium; s__uncultured_organism	0.8677423740357585
gut_ASV_2362	d__Bacteria; p__Bacteroidota; c__Bacteroidia; o__Bacteroidales; f__Bacteroidaceae; g__Bacteroides; s__Bacteroides_finegoldii	0.8677486170290245
gut_ASV_2968	d__Bacteria; p__Bacteroidota; c__Bacteroidia; o__Bacteroidales; f__Prevotellaceae; g__Prevotella; s__Prevotella_copri	0.8677494151383032
gut_ASV_997	d__Bacteria; p__Bacteroidota; c__Bacteroidia; o__Bacteroidales; f__Prevotellaceae; g__Alloprevotella; s__uncultured_Alloprevotella	0.8680472747046529
gut_ASV_4334	d__Bacteria; p__Firmicutes; c__Clostridia; o__Lachnospirales; f__Lachnospiraceae; g__uncultured; s__metagenome	0.8680573872339701
gut_ASV_1032	d__Bacteria; p__Firmicutes; c__Clostridia; o__Lachnospirales; f__Lachnospiraceae; g__[Eubacterium]_hallii_group	0.8683834860006161
gut_ASV_3668	d__Bacteria; p__Bacteroidota; c__Bacteroidia; o__Bacteroidales; f__Tannerellaceae; g__Parabacteroides; s__Parabacteroides_distasonis	0.8684584295419877
gut_ASV_2801	d__Bacteria; p__Proteobacteria; c__Gammaproteobacteria; o__Enterobacterales; f__Enterobacteriaceae; g__Enterobacter	0.8689597386462273
gut_ASV_3529	d__Bacteria; p__Firmicutes; c__Clostridia; o__Lachnospirales; f__Lachnospiraceae; g__uncultured; s__metagenome	0.8690100246658153
gut_ASV_1848	d__Bacteria; p__Firmicutes; c__Clostridia; o__Oscillospirales; f__[Clostridium]_methylpentosum_group; g__[Clostridium]_methylpentosum_group; s__Ruminococcus_sp.	0.8692488159539605
gut_ASV_3565	d__Bacteria; p__Firmicutes; c__Clostridia; o__Oscillospirales; f__Ruminococcaceae; g__Ruminococcus	0.8692668340636849
gut_ASV_1851	d__Bacteria; p__Firmicutes; c__Clostridia; o__Oscillospirales; f__Oscillospiraceae; g__UCG-005; s__uncultured_rumen	0.8692983198734551
gut_ASV_2823	d__Bacteria; p__Firmicutes; c__Bacilli; o__Lactobacillales; f__Leuconostocaceae; g__Leuconostoc; s__Leuconostoc_gelidum	0.8695616539703498
gut_ASV_1876	d__Bacteria; p__Firmicutes; c__Negativicutes; o__Veillonellales-Selenomonadales; f__Veillonellaceae; g__Dialister; s__Dialister_succinatiphilus	0.8696236871509829
gut_ASV_970	d__Bacteria; p__Firmicutes; c__Clostridia; o__Lachnospirales; f__Lachnospiraceae; g__[Eubacterium]_oxidoreducens_group; s__uncultured_bacterium	0.8696722010044375
gut_ASV_4135	d__Bacteria; p__Firmicutes; c__Clostridia; o__Oscillospirales; f__Ruminococcaceae; g__[Eubacterium]_siraeum_group; s__uncultured_bacterium	0.8697203448441676
gut_ASV_882	d__Bacteria; p__Firmicutes; c__Clostridia; o__Lachnospirales; f__Lachnospiraceae; g__Lachnospiraceae_NK4A136_group; s__metagenome	0.8699709092970264
gut_ASV_524	d__Bacteria; p__Firmicutes; c__Clostridia; o__Clostridia; f__Hungateiclostridiaceae	0.870738960262135
gut_ASV_1864	d__Bacteria; p__Bacteroidota; c__Bacteroidia; o__Bacteroidales; f__Bacteroidaceae; g__Bacteroides; s__Bacteroides_coprophilus	0.871111783655335
gut_ASV_169	d__Bacteria; p__Firmicutes; c__Clostridia; o__Lachnospirales; f__Lachnospiraceae; g__uncultured; s__uncultured_organism	0.8715436165954468
gut_ASV_4072	d__Bacteria; p__Firmicutes; c__Clostridia; o__Lachnospirales; f__Lachnospiraceae; g__Lachnospiraceae_NC2004_group	0.8716434303026336
gut_ASV_2275	d__Bacteria; p__Firmicutes; c__Clostridia; o__Peptostreptococcales-Tissierellales; f__Peptostreptococcaceae; g__Peptostreptococcaceae; s__uncultured_organism	0.8719329562838694
gut_ASV_1661	d__Bacteria; p__Firmicutes; c__Clostridia; o__Lachnospirales; f__Lachnospiraceae; g__Blautia; s__Blautia_faecis	0.871972861817905
gut_ASV_3103	d__Bacteria; p__Bacteroidota; c__Bacteroidia; o__Bacteroidales; f__Prevotellaceae; g__Prevotella; s__human_gut	0.8723410553815903
gut_ASV_3209	d__Bacteria; p__Firmicutes; c__Clostridia; o__Lachnospirales; f__Lachnospiraceae; g__Dorea; s__uncultured_bacterium	0.8723674951580179
gut_ASV_3733	d__Bacteria; p__Fusobacteriota; c__Fusobacteriia; o__Fusobacteriales; f__Fusobacteriaceae; g__Fusobacterium; s__Fusobacterium_varium	0.8724261303978049
gut_ASV_3958	d__Bacteria; p__Bacteroidota; c__Bacteroidia; o__Bacteroidales; f__Prevotellaceae; g__Prevotella; s__metagenome	0.8725904178747592
gut_ASV_3055	d__Bacteria; p__Bacteroidota; c__Bacteroidia; o__Bacteroidales; f__Bacteroidaceae; g__Bacteroides; s__Bacteroides_faecis	0.8730771450454337
gut_ASV_3885	d__Bacteria; p__Bacteroidota; c__Bacteroidia; o__Bacteroidales; f__Bacteroidaceae; g__Bacteroides; s__uncultured_bacterium	0.8731697695757707
gut_ASV_1274	d__Bacteria; p__Bacteroidota; c__Bacteroidia; o__Bacteroidales; f__Prevotellaceae; g__Prevotella; s__Prevotella_copri	0.8732762441715313
gut_ASV_3133	d__Bacteria; p__Firmicutes; c__Clostridia; o__Oscillospirales; f__Ruminococcaceae; g__Angelakisella	0.8734610628382714
gut_ASV_2841	d__Bacteria; p__Firmicutes; c__Clostridia; o__Lachnospirales; f__Lachnospiraceae; g__Blautia; s__Blautia_faecis	0.8740637618100945
gut_ASV_2277	d__Bacteria; p__Firmicutes; c__Clostridia; o__Lachnospirales; f__Lachnospiraceae; g__Dorea; s__uncultured_bacterium	0.8741994601312496
gut_ASV_1827	d__Bacteria; p__Firmicutes; c__Clostridia; o__Lachnospirales; f__Lachnospiraceae; g__[Eubacterium]_hallii_group; s__uncultured_bacterium	0.8742076359069504
gut_ASV_1487	d__Bacteria; p__Firmicutes; c__Clostridia; o__Lachnospirales; f__Lachnospiraceae; g__Blautia	0.8744219639983781
gut_ASV_1512	d__Bacteria; p__Firmicutes; c__Clostridia; o__Oscillospirales; f__Oscillospiraceae; g__UCG-002; s__uncultured_rumen	0.8747182474459709
gut_ASV_3374	d__Bacteria; p__Firmicutes; c__Clostridia; o__Lachnospirales; f__Lachnospiraceae; g__Tyzzerella	0.8747318907011918
gut_ASV_2220	d__Bacteria; p__Firmicutes; c__Clostridia; o__Christensenellales; f__Christensenellaceae; g__Christensenellaceae_R-7_group; s__uncultured_organism	0.8748815019651889
gut_ASV_1513	d__Bacteria; p__Firmicutes; c__Clostridia; o__Oscillospirales; f__Ruminococcaceae; g__DTU089	0.8749836094582559
gut_ASV_2395	d__Bacteria; p__Firmicutes; c__Clostridia; o__Oscillospirales; f__Ruminococcaceae; g__Negativibacillus; s__uncultured_organism	0.874999687926989
gut_ASV_81	d__Bacteria; p__Bacteroidota; c__Bacteroidia; o__Bacteroidales; f__Prevotellaceae; g__Prevotella; s__Prevotella_histicola	0.8750384622100156
gut_ASV_3862	d__Bacteria; p__Proteobacteria; c__Gammaproteobacteria; o__Enterobacterales; f__Enterobacteriaceae; g__Citrobacter	0.8756385392264866
gut_ASV_831	d__Bacteria; p__Actinobacteriota; c__Actinobacteria; o__Corynebacteriales; f__Corynebacteriaceae; g__Corynebacterium; s__Corynebacterium_tuberculostearicum	0.8757516365224857
gut_ASV_4105	d__Bacteria; p__Fusobacteriota; c__Fusobacteriia; o__Fusobacteriales; f__Fusobacteriaceae; g__Fusobacterium; s__gut_metagenome	0.8758553700608133
gut_ASV_1251	d__Bacteria; p__Desulfobacterota; c__Desulfovibrionia; o__Desulfovibrionales; f__Desulfovibrionaceae; g__Bilophila; s__uncultured_bacterium	0.8758822826474991
gut_ASV_2336	d__Bacteria; p__Firmicutes; c__Clostridia; o__Oscillospirales; f__Ruminococcaceae; g__Faecalibacterium	0.8758946978522564
gut_ASV_4342	d__Bacteria; p__Firmicutes; c__Clostridia; o__Lachnospirales; f__Lachnospiraceae; g__uncultured; s__uncultured_organism	0.8759622946998101
gut_ASV_893	d__Bacteria; p__Firmicutes; c__Clostridia; o__Lachnospirales; f__Lachnospiraceae; g__[Eubacterium]_oxidoreducens_group; s__uncultured_bacterium	0.8761376853159939
gut_ASV_2615	d__Bacteria; p__Firmicutes; c__Clostridia; o__Lachnospirales; f__Lachnospiraceae; g__Roseburia; s__Roseburia_hominis	0.8761608068628117
gut_ASV_1652	d__Bacteria; p__Actinobacteriota; c__Coriobacteriia; o__Coriobacteriales; f__Atopobiaceae; g__uncultured; s__uncultured_bacterium	0.8764982487648838
gut_ASV_194	d__Bacteria; p__Bacteroidota; c__Bacteroidia; o__Bacteroidales; f__Barnesiellaceae; g__Coprobacter; s__uncultured_organism	0.8765030234685443
gut_ASV_3157	d__Bacteria; p__Bacteroidota; c__Bacteroidia; o__Bacteroidales; f__Bacteroidaceae; g__Bacteroides; s__Bacteroides_ovatus	0.8768094421844135
gut_ASV_3036	d__Bacteria; p__Actinobacteriota; c__Coriobacteriia; o__Coriobacteriales; f__Atopobiaceae; g__uncultured; s__uncultured_bacterium	0.8769091743021489
gut_ASV_3436	d__Bacteria; p__Firmicutes; c__Clostridia; o__Christensenellales; f__Christensenellaceae; g__Christensenellaceae_R-7_group; s__uncultured_bacterium	0.8769398442517478
gut_ASV_1877	d__Bacteria; p__Actinobacteriota; c__Actinobacteria; o__Bifidobacteriales; f__Bifidobacteriaceae; g__Bifidobacterium; s__Bifidobacterium_pseudolongum	0.8770709801190092
gut_ASV_3536	d__Bacteria; p__Firmicutes; c__Bacilli; o__Lactobacillales; f__Leuconostocaceae; g__Leuconostoc; s__Leuconostoc_gelidum	0.877157395622364
gut_ASV_4248	d__Bacteria; p__Firmicutes; c__Clostridia; o__Peptostreptococcales-Tissierellales; f__Peptostreptococcaceae; g__Terrisporobacter; s__uncultured_bacterium	0.877246433421383
gut_ASV_2752	d__Bacteria; p__Firmicutes; c__Clostridia; o__Christensenellales; f__Christensenellaceae; g__Christensenellaceae_R-7_group; s__uncultured_bacterium	0.877407995035719
gut_ASV_3803	d__Bacteria; p__Firmicutes; c__Clostridia; o__Oscillospirales; f__Oscillospiraceae; g__Oscillospira; s__uncultured_bacterium	0.8775910318908766
gut_ASV_1459	d__Bacteria; p__Bacteroidota; c__Bacteroidia; o__Bacteroidales; f__Porphyromonadaceae; g__Porphyromonas; s__Porphyromonas_endodontalis	0.8781491103703871
gut_ASV_1715	d__Bacteria; p__Firmicutes; c__Negativicutes; o__Veillonellales-Selenomonadales; f__Veillonellaceae; g__Megasphaera; s__Megasphaera_elsdenii	0.8784110819244784
gut_ASV_2627	d__Bacteria; p__Firmicutes; c__Negativicutes; o__Veillonellales-Selenomonadales; f__Veillonellaceae; g__Veillonella; s__Veillonella_ratti	0.8785290471299955
gut_ASV_657	d__Bacteria; p__Firmicutes; c__Clostridia; o__Lachnospirales; f__Lachnospiraceae; g__Lachnospiraceae_UCG-004; s__uncultured_bacterium	0.879386742601558
gut_ASV_515	d__Bacteria; p__Bacteroidota; c__Bacteroidia; o__Bacteroidales; f__Bacteroidaceae; g__Bacteroides; s__Bacteroides_vulgatus	0.8795304270632603
gut_ASV_1759	d__Bacteria; p__Firmicutes; c__Clostridia; o__Peptostreptococcales-Tissierellales; f__Peptostreptococcaceae; g__Peptostreptococcaceae; s__uncultured_organism	0.8795415100336628
gut_ASV_507	d__Bacteria; p__Firmicutes; c__Clostridia; o__Lachnospirales; f__Lachnospiraceae; g__Anaerostipes	0.8797127441680928
gut_ASV_4239	d__Bacteria; p__Firmicutes; c__Clostridia; o__Peptostreptococcales-Tissierellales; f__Peptostreptococcaceae; g__Peptostreptococcaceae; s__uncultured_organism	0.8798925901622259
gut_ASV_3127	d__Bacteria; p__Firmicutes; c__Clostridia; o__Lachnospirales; f__Lachnospiraceae; g__Lachnospiraceae_UCG-010; s__uncultured_organism	0.8799175843195751
gut_ASV_1315	d__Bacteria; p__Firmicutes; c__Negativicutes; o__Acidaminococcales; f__Acidaminococcaceae; g__Acidaminococcus; s__Acidaminococcus_sp.	0.8802321602825304
gut_ASV_2294	d__Bacteria; p__Bacteroidota; c__Bacteroidia; o__Bacteroidales; f__Tannerellaceae; g__Parabacteroides; s__uncultured_bacterium	0.8803404651183876
gut_ASV_4322	d__Bacteria; p__Firmicutes; c__Clostridia; o__Peptostreptococcales-Tissierellales; f__Anaerovoracaceae; g__Family_XIII_AD3011_group; s__uncultured_organism	0.8803721408986981
gut_ASV_2447	d__Bacteria; p__Firmicutes; c__Negativicutes; o__Veillonellales-Selenomonadales; f__Selenomonadaceae; g__Mitsuokella; s__uncultured_bacterium	0.880441152442144
gut_ASV_2839	d__Bacteria; p__Firmicutes; c__Negativicutes; o__Veillonellales-Selenomonadales; f__Veillonellaceae; g__Dialister; s__Dialister_invisus	0.8804822420472942
gut_ASV_3370	d__Bacteria; p__Firmicutes; c__Clostridia; o__Lachnospirales; f__Lachnospiraceae; g__Lachnoclostridium; s__uncultured_organism	0.8805450827689991
gut_ASV_1339	d__Bacteria; p__Firmicutes; c__Clostridia; o__Oscillospirales; f__Oscillospiraceae; g__UCG-005; s__uncultured_Clostridiales	0.8807406989777735
gut_ASV_419	d__Bacteria; p__Verrucomicrobiota; c__Verrucomicrobiae; o__Pedosphaerales; f__Pedosphaeraceae; g__DEV114; s__metagenome	0.8812972799313078
gut_ASV_666	d__Bacteria; p__Firmicutes; c__Clostridia; o__Christensenellales; f__Christensenellaceae; g__Christensenellaceae_R-7_group; s__uncultured_prokaryote	0.8814479175365291
gut_ASV_311	d__Bacteria; p__Actinobacteriota; c__Actinobacteria; o__Bifidobacteriales; f__Bifidobacteriaceae; g__Bifidobacterium; s__Bifidobacterium_dentium	0.8814907966477749
gut_ASV_3742	d__Bacteria; p__Firmicutes; c__Clostridia; o__Oscillospirales; f__Ruminococcaceae; g__Ruminococcus	0.8817828717383305
gut_ASV_948	d__Bacteria; p__Firmicutes; c__Clostridia; o__Lachnospirales; f__Lachnospiraceae; g__Lachnoclostridium; s__[Clostridium]_aldenense	0.8819925824455667
gut_ASV_1417	d__Bacteria; p__Firmicutes; c__Clostridia; o__Lachnospirales; f__Lachnospiraceae; g__[Ruminococcus]_torques_group; s__uncultured_bacterium	0.8826760586481017
gut_ASV_953	d__Bacteria; p__Firmicutes; c__Negativicutes; o__Acidaminococcales; f__Acidaminococcaceae; g__Phascolarctobacterium; s__uncultured_bacterium	0.8827929090626303
gut_ASV_846	d__Bacteria; p__Bacteroidota; c__Bacteroidia; o__Bacteroidales; f__Tannerellaceae; g__Parabacteroides; s__uncultured_bacterium	0.8829881261946223
gut_ASV_3181	d__Bacteria; p__Firmicutes; c__Clostridia; o__Oscillospirales; f__Oscillospiraceae; g__UCG-002; s__uncultured_organism	0.883197867736592
gut_ASV_1852	d__Bacteria; p__Firmicutes; c__Clostridia; o__Lachnospirales; f__Lachnospiraceae; g__Blautia	0.8833590199106276
gut_ASV_1504	d__Bacteria; p__Firmicutes; c__Clostridia; o__Lachnospirales; f__Lachnospiraceae; g__Butyrivibrio; s__Butyrivibrio_crossotus	0.8833691954359872
gut_ASV_3293	d__Bacteria; p__Bacteroidota; c__Bacteroidia; o__Bacteroidales; f__Bacteroidaceae; g__Bacteroides; s__Bacteroides_ovatus	0.8833878084968019
gut_ASV_2491	d__Bacteria; p__Firmicutes; c__Clostridia; o__Lachnospirales; f__Lachnospiraceae; g__Dorea	0.8837991099913329
gut_ASV_1146	d__Bacteria; p__Firmicutes; c__Negativicutes; o__Veillonellales-Selenomonadales; f__Veillonellaceae; g__Dialister; s__Dialister_succinatiphilus	0.8840091760485431
gut_ASV_4088	d__Bacteria; p__Bacteroidota; c__Bacteroidia; o__Bacteroidales; f__Prevotellaceae; g__Prevotella; s__metagenome	0.8840457188721633
gut_ASV_4147	d__Bacteria; p__Verrucomicrobiota; c__Lentisphaeria; o__Victivallales; f__Victivallaceae; g__Victivallis; s__Victivallales_bacterium	0.8841253859691149
gut_ASV_188	d__Bacteria; p__Bacteroidota; c__Bacteroidia; o__Bacteroidales; f__Bacteroidaceae; g__Bacteroides; s__Bacteroides_dorei	0.8842167068215908
gut_ASV_1934	d__Bacteria; p__Firmicutes; c__Clostridia; o__Oscillospirales; f__Ruminococcaceae; g__Ruminococcus	0.884422223479911
gut_ASV_463	d__Bacteria; p__Firmicutes; c__Clostridia; o__Oscillospirales; f__Oscillospiraceae; g__UCG-002; s__uncultured_organism	0.8846030145091761
gut_ASV_1722	d__Bacteria; p__Bacteroidota; c__Bacteroidia; o__Bacteroidales; f__Tannerellaceae; g__Parabacteroides; s__Parabacteroides_distasonis	0.8846286065440476
gut_ASV_3094	d__Bacteria; p__Firmicutes; c__Clostridia; o__Oscillospirales	0.8849646015392543
gut_ASV_3707	d__Bacteria; p__Firmicutes; c__Clostridia; o__Lachnospirales; f__Lachnospiraceae; g__Epulopiscium; s__uncultured_organism	0.8850969595516303
gut_ASV_1882	d__Bacteria; p__Firmicutes; c__Clostridia; o__Lachnospirales; f__Lachnospiraceae; g__Blautia	0.8851043881388148
gut_ASV_4052	d__Bacteria; p__Firmicutes; c__Clostridia; o__Oscillospirales; f__Ruminococcaceae; g__uncultured; s__uncultured_organism	0.8853801190049791
gut_ASV_918	d__Bacteria; p__Firmicutes; c__Negativicutes; o__Acidaminococcales; f__Acidaminococcaceae; g__Phascolarctobacterium; s__uncultured_bacterium	0.885449903098326
gut_ASV_2948	d__Bacteria; p__Firmicutes; c__Clostridia; o__Oscillospirales; f__Ruminococcaceae; g__Ruminococcus; s__metagenome	0.8855262190663029
gut_ASV_3512	d__Bacteria; p__Firmicutes; c__Clostridia; o__Oscillospirales; f__[Eubacterium]_coprostanoligenes_group; g__[Eubacterium]_coprostanoligenes_group; s__human_gut	0.8858716374620541
gut_ASV_1304	d__Bacteria; p__Firmicutes; c__Clostridia; o__Lachnospirales; f__Lachnospiraceae; g__[Ruminococcus]_torques_group; s__Ruminococcus_lactaris	0.8858717473128345
gut_ASV_3923	d__Bacteria; p__Proteobacteria; c__Gammaproteobacteria; o__Enterobacterales; f__Enterobacteriaceae	0.8861792354027329
gut_ASV_1949	d__Bacteria; p__Firmicutes; c__Clostridia; o__Oscillospirales; f__Ruminococcaceae; g__Faecalibacterium; s__metagenome	0.8863161240519206
gut_ASV_267	d__Bacteria; p__Actinobacteriota; c__Actinobacteria; o__Bifidobacteriales; f__Bifidobacteriaceae; g__Bifidobacterium; s__Bifidobacterium_animalis	0.8866695412048712
gut_ASV_3801	d__Bacteria; p__Firmicutes; c__Clostridia; o__Lachnospirales; f__Lachnospiraceae; g__Lachnospiraceae_UCG-004; s__uncultured_bacterium	0.8876001280066985
gut_ASV_2874	d__Bacteria; p__Cyanobacteria; c__Vampirivibrionia; o__Gastranaerophilales; f__Gastranaerophilales; g__Gastranaerophilales; s__uncultured_bacterium	0.8876291254538509
gut_ASV_3907	d__Bacteria; p__Bacteroidota; c__Bacteroidia; o__Bacteroidales; f__Prevotellaceae; g__Prevotella; s__human_gut	0.8882147624007466
gut_ASV_3700	d__Bacteria; p__Firmicutes; c__Clostridia; o__Oscillospirales; f__Ruminococcaceae; g__UBA1819; s__uncultured_organism	0.8883080960209394
gut_ASV_2898	d__Bacteria; p__Bacteroidota; c__Bacteroidia; o__Bacteroidales; f__Prevotellaceae; g__Prevotella; s__Prevotella_copri	0.888473753129432
gut_ASV_3319	d__Bacteria; p__Firmicutes; c__Clostridia; o__Oscillospirales; f__Oscillospiraceae	0.8884863396928254
gut_ASV_3469	d__Bacteria; p__Firmicutes; c__Clostridia; o__Lachnospirales; f__Lachnospiraceae; g__Blautia; s__Blautia_faecis	0.888650381825719
gut_ASV_2734	d__Bacteria; p__Firmicutes; c__Clostridia; o__Lachnospirales; f__Lachnospiraceae; g__Blautia	0.888707245043805
gut_ASV_1986	d__Bacteria; p__Firmicutes; c__Clostridia; o__Oscillospirales; f__Oscillospiraceae; g__UCG-002; s__uncultured_marine	0.8890619000370071
gut_ASV_3915	d__Bacteria; p__Firmicutes; c__Clostridia; o__Oscillospirales; f__Oscillospiraceae; g__Intestinimonas; s__uncultured_bacterium	0.889084514214974
gut_ASV_1501	d__Bacteria; p__Firmicutes; c__Clostridia; o__Peptostreptococcales-Tissierellales; f__Anaerovoracaceae; g__Family_XIII_AD3011_group; s__uncultured_Eubacterium	0.8892342410221489
gut_ASV_335	d__Bacteria; p__Firmicutes; c__Clostridia; o__Oscillospirales; f__UCG-010; g__UCG-010; s__uncultured_organism	0.889692787454809
gut_ASV_1467	d__Bacteria; p__Firmicutes; c__Clostridia; o__Oscillospirales; f__Ruminococcaceae; g__[Eubacterium]_siraeum_group; s__[Eubacterium]_siraeum	0.8898203314610682
gut_ASV_1006	d__Bacteria; p__Firmicutes; c__Negativicutes; o__Veillonellales-Selenomonadales; f__Veillonellaceae; g__Dialister; s__uncultured_bacterium	0.8898583933136768
gut_ASV_139	d__Bacteria; p__Firmicutes; c__Clostridia; o__Lachnospirales; f__Lachnospiraceae; g__Lachnoclostridium	0.8898918771288801
gut_ASV_3380	d__Bacteria; p__Firmicutes; c__Clostridia; o__Lachnospirales; f__Lachnospiraceae; g__[Ruminococcus]_torques_group; s__Ruminococcus_lactaris	0.890000648702775
gut_ASV_3775	d__Bacteria; p__Proteobacteria; c__Gammaproteobacteria; o__Enterobacterales; f__Enterobacteriaceae; g__Enterobacter	0.8900444604350553
gut_ASV_1104	d__Bacteria; p__Bacteroidota; c__Bacteroidia; o__Bacteroidales; f__Bacteroidaceae; g__Bacteroides; s__Bacteroides_plebeius	0.8902237555283643
gut_ASV_307	d__Bacteria; p__Firmicutes; c__Clostridia; o__Clostridia_vadinBB60_group; f__Clostridia_vadinBB60_group; g__Clostridia_vadinBB60_group; s__metagenome	0.8906900552703765
gut_ASV_3292	d__Bacteria; p__Bacteroidota; c__Bacteroidia; o__Bacteroidales; f__Prevotellaceae; g__Prevotella; s__metagenome	0.8907336964934073
gut_ASV_3009	d__Bacteria; p__Bacteroidota; c__Bacteroidia; o__Bacteroidales; f__Porphyromonadaceae; g__Porphyromonas; s__Porphyromonas_pasteri	0.8908138719430791
gut_ASV_217	d__Bacteria; p__Firmicutes; c__Clostridia; o__Lachnospirales; f__Lachnospiraceae; g__Lachnospiraceae_NK4A136_group	0.8909406867091392
gut_ASV_3789	d__Bacteria; p__Bacteroidota; c__Bacteroidia; o__Bacteroidales; f__Bacteroidaceae; g__Bacteroides; s__Bacteroides_ovatus	0.8912002299998854
gut_ASV_982	d__Bacteria; p__Firmicutes; c__Clostridia; o__Peptostreptococcales-Tissierellales; f__Peptostreptococcales-Tissierellales; g__Anaerococcus; s__Anaerococcus_vaginalis	0.8912530844579126
gut_ASV_1655	d__Bacteria; p__Firmicutes; c__Bacilli; o__Erysipelotrichales; f__Erysipelotrichaceae; g__Solobacterium; s__Solobacterium_moorei	0.891412487249797
gut_ASV_45	d__Bacteria; p__Firmicutes; c__Clostridia; o__Oscillospirales; f__Butyricicoccaceae; g__Butyricicoccus; s__bacterium_NLAE-zl-H60	0.8916672417918631
gut_ASV_1371	d__Bacteria; p__Firmicutes; c__Clostridia; o__Lachnospirales; f__Lachnospiraceae; g__[Eubacterium]_eligens_group; s__human_gut	0.8917365068632546
gut_ASV_3323	d__Bacteria; p__Firmicutes; c__Negativicutes; o__Veillonellales-Selenomonadales; f__Veillonellaceae; g__Dialister; s__uncultured_bacterium	0.8917566723351376
gut_ASV_2033	d__Bacteria; p__Firmicutes; c__Bacilli; o__Lactobacillales; f__Lactobacillaceae; g__Lactobacillus	0.891788697281709
gut_ASV_741	d__Bacteria; p__Firmicutes; c__Clostridia; o__Oscillospirales; f__Ruminococcaceae; g__UBA1819; s__uncultured_organism	0.8921253523468977
gut_ASV_3626	d__Bacteria; p__Bacteroidota; c__Bacteroidia; o__Bacteroidales; f__Bacteroidaceae; g__Bacteroides; s__uncultured_bacterium	0.8922567903980169
gut_ASV_4323	d__Bacteria; p__Bacteroidota; c__Bacteroidia; o__Bacteroidales; f__Tannerellaceae; g__Parabacteroides; s__Parabacteroides_distasonis	0.8922937387686694
gut_ASV_1844	d__Bacteria; p__Proteobacteria; c__Gammaproteobacteria; o__Burkholderiales; f__Sutterellaceae; g__Sutterella; s__Burkholderia_sp.	0.8922968840084124
gut_ASV_2389	d__Bacteria; p__Firmicutes; c__Negativicutes; o__Acidaminococcales; f__Acidaminococcaceae; g__Phascolarctobacterium; s__Phascolarctobacterium_faecium	0.8923658829943643
gut_ASV_3792	d__Bacteria; p__Bacteroidota; c__Bacteroidia; o__Bacteroidales; f__Tannerellaceae; g__Parabacteroides; s__Parabacteroides_distasonis	0.8924117706410944
gut_ASV_580	d__Bacteria; p__Firmicutes; c__Clostridia; o__Oscillospirales; f__Oscillospiraceae; g__UCG-002; s__uncultured_organism	0.892591301392239
gut_ASV_2319	d__Bacteria; p__Firmicutes; c__Clostridia; o__Peptostreptococcales-Tissierellales; f__Peptostreptococcaceae; g__Terrisporobacter; s__uncultured_bacterium	0.8925924188033701
gut_ASV_1231	d__Bacteria; p__Firmicutes; c__Negativicutes; o__Veillonellales-Selenomonadales; f__Selenomonadaceae; g__Megamonas; s__Megamonas_funiformis	0.8926002630437379
gut_ASV_1486	d__Bacteria; p__Proteobacteria; c__Gammaproteobacteria; o__Pasteurellales; f__Pasteurellaceae; g__Haemophilus	0.8926576889188014
gut_ASV_1542	d__Bacteria; p__Firmicutes; c__Clostridia; o__Lachnospirales; f__Lachnospiraceae; g__[Eubacterium]_oxidoreducens_group; s__uncultured_bacterium	0.8928624355645941
gut_ASV_4151	d__Bacteria; p__Proteobacteria; c__Gammaproteobacteria; o__Enterobacterales; f__Enterobacteriaceae; g__Klebsiella	0.8929270268821328
gut_ASV_972	d__Bacteria; p__Firmicutes; c__Clostridia; o__Lachnospirales; f__Lachnospiraceae; g__Agathobacter	0.8932080770309381
gut_ASV_1075	d__Bacteria; p__Firmicutes; c__Clostridia; o__Lachnospirales; f__Lachnospiraceae	0.8932788951685318
gut_ASV_3713	d__Bacteria; p__Firmicutes; c__Negativicutes; o__Veillonellales-Selenomonadales; f__Veillonellaceae; g__Megasphaera; s__Megasphaera_elsdenii	0.8933508840642499
gut_ASV_3060	d__Bacteria; p__Firmicutes; c__Clostridia; o__Oscillospirales; f__UCG-010; g__UCG-010	0.8937095216564559
gut_ASV_4087	d__Bacteria; p__Firmicutes; c__Bacilli; o__Lactobacillales; f__Carnobacteriaceae; g__Granulicatella	0.8937497275038427
gut_ASV_186	d__Bacteria; p__Firmicutes; c__Clostridia; o__Oscillospirales; f__Oscillospiraceae; g__UCG-002; s__uncultured_organism	0.8938398187697567
gut_ASV_699	d__Bacteria; p__Firmicutes; c__Clostridia; o__Lachnospirales; f__Lachnospiraceae; g__Agathobacter	0.894066063271201
gut_ASV_582	d__Bacteria; p__Firmicutes; c__Clostridia; o__Oscillospirales; f__[Eubacterium]_coprostanoligenes_group; g__[Eubacterium]_coprostanoligenes_group; s__gut_metagenome	0.894211626136297
gut_ASV_4145	d__Bacteria; p__Firmicutes; c__Negativicutes; o__Veillonellales-Selenomonadales; f__Veillonellaceae; g__Dialister; s__Dialister_invisus	0.8943237250464793
gut_ASV_1926	d__Bacteria; p__Firmicutes; c__Bacilli; o__Lactobacillales; f__Carnobacteriaceae; g__Granulicatella	0.8945092990124223
gut_ASV_3888	d__Bacteria; p__Firmicutes; c__Clostridia; o__Lachnospirales; f__Lachnospiraceae; g__Lachnospiraceae_NK4A136_group; s__uncultured_organism	0.8946154216759284
gut_ASV_2113	d__Bacteria; p__Firmicutes; c__Clostridia; o__Lachnospirales; f__Lachnospiraceae; g__Lachnospira	0.8947174105588057
gut_ASV_3300	d__Bacteria; p__Firmicutes; c__Bacilli; o__Erysipelotrichales; f__Erysipelotrichaceae; g__Solobacterium; s__uncultured_bacterium	0.8948300620724353
gut_ASV_552	d__Bacteria; p__Firmicutes; c__Negativicutes; o__Acidaminococcales; f__Acidaminococcaceae; g__Phascolarctobacterium; s__Ruminococcus_sp.	0.8951691840577423
gut_ASV_3604	d__Bacteria; p__Firmicutes; c__Clostridia; o__Oscillospirales; f__Oscillospiraceae; g__Colidextribacter; s__uncultured_bacterium	0.8955606840959743
gut_ASV_1648	d__Bacteria; p__Bacteroidota; c__Bacteroidia; o__Bacteroidales; f__Prevotellaceae; g__Paraprevotella; s__uncultured_bacterium	0.8955705881864321
gut_ASV_2385	d__Bacteria; p__Firmicutes; c__Clostridia; o__Oscillospirales; f__Oscillospiraceae; g__uncultured; s__uncultured_bacterium	0.8955857462567802
gut_ASV_2463	d__Bacteria; p__Bacteroidota; c__Bacteroidia; o__Bacteroidales; f__Tannerellaceae; g__Parabacteroides; s__Parabacteroides_distasonis	0.8955920864324777
gut_ASV_2428	d__Bacteria; p__Firmicutes; c__Bacilli; o__Erysipelotrichales; f__Erysipelotrichaceae; g__Holdemania; s__Holdemania_massiliensis	0.8956084736662739
gut_ASV_650	d__Bacteria; p__Firmicutes; c__Bacilli; o__Lactobacillales; f__Streptococcaceae; g__Lactococcus; s__Lactococcus_lactis	0.8957874777495755
gut_ASV_654	d__Bacteria; p__Firmicutes; c__Clostridia; o__Lachnospirales; f__Lachnospiraceae; g__Fusicatenibacter	0.8958077608576519
gut_ASV_3311	d__Bacteria; p__Firmicutes; c__Clostridia; o__Oscillospirales; f__Ruminococcaceae; g__Ruminococcus; s__metagenome	0.8958233311947802
gut_ASV_4172	d__Bacteria; p__Firmicutes; c__Clostridia; o__Oscillospirales; f__Oscillospiraceae; g__Oscillibacter; s__gut_metagenome	0.8960089151896393
gut_ASV_4134	d__Bacteria; p__Bacteroidota; c__Bacteroidia; o__Bacteroidales; f__Bacteroidaceae; g__Bacteroides; s__Bacteroides_faecis	0.8960930803408278
gut_ASV_306	d__Bacteria; p__Synergistota; c__Synergistia; o__Synergistales; f__Synergistaceae; g__Cloacibacillus; s__Cloacibacillus_evryensis	0.8963381433162201
gut_ASV_840	d__Bacteria; p__Firmicutes; c__Clostridia; o__Lachnospirales; f__Lachnospiraceae; g__uncultured	0.8967253264667848
gut_ASV_3490	d__Bacteria; p__Firmicutes; c__Negativicutes; o__Veillonellales-Selenomonadales; f__Veillonellaceae; g__Megasphaera; s__Megasphaera_elsdenii	0.8968924021521787
gut_ASV_1019	d__Bacteria; p__Firmicutes; c__Clostridia; o__Lachnospirales; f__Lachnospiraceae; g__Roseburia; s__Roseburia_hominis	0.8969524554556123
gut_ASV_1364	d__Bacteria; p__Firmicutes; c__Clostridia; o__Clostridia_UCG-014; f__Clostridia_UCG-014; g__Clostridia_UCG-014; s__uncultured_bacterium	0.897045603129015
gut_ASV_3959	d__Bacteria; p__Bacteroidota; c__Bacteroidia; o__Bacteroidales; f__Prevotellaceae; g__Prevotella; s__Prevotella_copri	0.8970889652000006
gut_ASV_720	d__Bacteria; p__Firmicutes; c__Clostridia; o__Oscillospirales; f__Ruminococcaceae; g__uncultured; s__uncultured_organism	0.8972074822939189
gut_ASV_3811	d__Bacteria; p__Proteobacteria; c__Gammaproteobacteria; o__Burkholderiales; f__Sutterellaceae; g__Sutterella; s__gut_metagenome	0.8973831414587432
gut_ASV_2481	d__Bacteria; p__Firmicutes; c__Negativicutes; o__Veillonellales-Selenomonadales; f__Selenomonadaceae; g__Megamonas; s__uncultured_Clostridiales	0.8974737916683484
gut_ASV_2535	d__Bacteria; p__Firmicutes; c__Clostridia; o__Lachnospirales; f__Lachnospiraceae; g__Dorea; s__uncultured_bacterium	0.8982361609299913
gut_ASV_404	d__Bacteria; p__Firmicutes; c__Clostridia; o__Oscillospirales; f__Ruminococcaceae; g__Subdoligranulum	0.898456106857227
gut_ASV_577	d__Bacteria; p__Firmicutes; c__Clostridia; o__Lachnospirales; f__Lachnospiraceae; g__[Ruminococcus]_torques_group; s__Ruminococcus_lactaris	0.898490954395341
gut_ASV_2985	d__Bacteria; p__Firmicutes; c__Clostridia; o__Lachnospirales; f__Lachnospiraceae; g__Lachnospiraceae_UCG-001	0.898521036722888
gut_ASV_1942	d__Bacteria; p__Verrucomicrobiota; c__Verrucomicrobiae; o__Verrucomicrobiales; f__Akkermansiaceae; g__Akkermansia; s__Akkermansia_muciniphila	0.8986410287646202
gut_ASV_17	d__Bacteria; p__Firmicutes; c__Clostridia; o__Lachnospirales; f__Lachnospiraceae; g__Lachnospiraceae_NC2004_group; s__uncultured_bacterium	0.8987303986144397
gut_ASV_3330	d__Bacteria; p__Bacteroidota; c__Bacteroidia; o__Bacteroidales; f__Rikenellaceae; g__Alistipes; s__Alistipes_sp.	0.8987824203234294
gut_ASV_1523	d__Bacteria; p__Firmicutes; c__Clostridia; o__Oscillospirales; f__Ruminococcaceae; g__Faecalibacterium; s__uncultured_bacterium	0.8987864401669069
gut_ASV_4299	d__Bacteria; p__Firmicutes; c__Clostridia	0.8990443946377681
gut_ASV_249	d__Bacteria; p__Bacteroidota; c__Bacteroidia; o__Bacteroidales; f__Marinifilaceae; g__Butyricimonas; s__uncultured_organism	0.8990481580436654
gut_ASV_3735	d__Bacteria; p__Bacteroidota; c__Bacteroidia; o__Bacteroidales; f__Bacteroidaceae; g__Bacteroides; s__Bacteroides_thetaiotaomicron	0.8991945769495848
gut_ASV_994	d__Bacteria; p__Firmicutes; c__Clostridia; o__Lachnospirales; f__Lachnospiraceae; g__GCA-900066575; s__uncultured_bacterium	0.8994507796308822
gut_ASV_3229	d__Bacteria; p__Actinobacteriota; c__Actinobacteria; o__Bifidobacteriales; f__Bifidobacteriaceae; g__Gardnerella; s__Gardnerella_vaginalis	0.8995320112951427
gut_ASV_513	d__Bacteria; p__Bacteroidota; c__Bacteroidia; o__Bacteroidales; f__Bacteroidaceae; g__Bacteroides; s__Bacteroides_ovatus	0.8995537848911794
gut_ASV_3253	d__Bacteria; p__Proteobacteria; c__Gammaproteobacteria; o__Enterobacterales; f__Enterobacteriaceae; g__Klebsiella	0.8996829280909886
gut_ASV_2598	d__Bacteria; p__Actinobacteriota; c__Actinobacteria; o__Bifidobacteriales; f__Bifidobacteriaceae; g__Bifidobacterium; s__Bifidobacterium_longum	0.8998267695785923
gut_ASV_355	d__Bacteria; p__Firmicutes; c__Clostridia; o__Monoglobales; f__Monoglobaceae; g__Monoglobus	0.9000912833985761
gut_ASV_3944	d__Bacteria; p__Firmicutes; c__Clostridia; o__Oscillospirales; f__[Eubacterium]_coprostanoligenes_group; g__[Eubacterium]_coprostanoligenes_group; s__uncultured_rumen	0.9001382140310558
gut_ASV_969	d__Bacteria; p__Firmicutes; c__Clostridia; o__Oscillospirales; f__Oscillospiraceae; g__NK4A214_group; s__uncultured_rumen	0.900659275248297
gut_ASV_33	d__Bacteria; p__Bacteroidota; c__Bacteroidia; o__Bacteroidales; f__Tannerellaceae; g__Parabacteroides; s__Parabacteroides_sp.	0.9010472770400119
gut_ASV_2076	d__Bacteria; p__Firmicutes; c__Bacilli; o__Lactobacillales; f__Lactobacillaceae; g__Lactobacillus; s__Lactobacillus_amylovorus	0.9010618032328175
gut_ASV_2063	d__Bacteria; p__Campilobacterota; c__Campylobacteria; o__Campylobacterales; f__Campylobacteraceae; g__Campylobacter; s__Campylobacter_concisus	0.901147988999346
gut_ASV_264	d__Bacteria; p__Firmicutes; c__Clostridia; o__Oscillospirales; f__Oscillospiraceae; g__Colidextribacter	0.9011487400482024
gut_ASV_803	d__Bacteria; p__Verrucomicrobiota; c__Lentisphaeria; o__Victivallales; f__Victivallaceae; g__Victivallis; s__Victivallales_bacterium	0.9012595424615738
gut_ASV_3121	d__Bacteria; p__Bacteroidota; c__Bacteroidia; o__Bacteroidales; f__Prevotellaceae; g__Paraprevotella; s__uncultured_bacterium	0.9014163113488131
gut_ASV_892	d__Bacteria; p__Firmicutes; c__Clostridia; o__Oscillospirales; f__Ruminococcaceae; g__Faecalibacterium; s__uncultured_bacterium	0.9015229076878296
gut_ASV_3858	d__Bacteria; p__Proteobacteria; c__Gammaproteobacteria; o__Enterobacterales; f__Enterobacteriaceae; g__Klebsiella	0.9017196453549082
gut_ASV_3393	d__Bacteria; p__Firmicutes; c__Clostridia; o__Lachnospirales; f__Lachnospiraceae; g__Roseburia	0.9017292039580764
gut_ASV_3663	d__Bacteria; p__Firmicutes; c__Clostridia; o__Lachnospirales; f__Lachnospiraceae; g__Lachnospiraceae_NC2004_group; s__uncultured_bacterium	0.9017546884018062
gut_ASV_758	d__Bacteria; p__Bacteroidota; c__Bacteroidia; o__Bacteroidales; f__Bacteroidaceae; g__Bacteroides; s__Bacteroides_vulgatus	0.9018848720722045
gut_ASV_2383	d__Bacteria; p__Actinobacteriota; c__Actinobacteria; o__Bifidobacteriales; f__Bifidobacteriaceae; g__Bifidobacterium; s__Bifidobacterium_longum	0.9019860613026087
gut_ASV_697	d__Bacteria; p__Bacteroidota; c__Bacteroidia; o__Bacteroidales; f__Prevotellaceae; g__Prevotella; s__uncultured_organism	0.9020648037015216
gut_ASV_2315	d__Bacteria; p__Verrucomicrobiota; c__Verrucomicrobiae; o__Verrucomicrobiales; f__Akkermansiaceae; g__Akkermansia; s__Akkermansia_muciniphila	0.9021445736290058
gut_ASV_2096	d__Bacteria; p__Actinobacteriota; c__Coriobacteriia; o__Coriobacteriales; f__Coriobacteriales_Incertae_Sedis; g__uncultured; s__gut_metagenome	0.9025136993534765
gut_ASV_1756	d__Bacteria; p__Firmicutes; c__Negativicutes; o__Veillonellales-Selenomonadales; f__Veillonellaceae; g__Dialister; s__Dialister_propionicifaciens	0.9025475510304362
gut_ASV_2679	d__Bacteria; p__Fusobacteriota; c__Fusobacteriia; o__Fusobacteriales; f__Leptotrichiaceae; g__Leptotrichia; s__uncultured_bacterium	0.9027940940266862
gut_ASV_3287	d__Bacteria; p__Bacteroidota; c__Bacteroidia; o__Bacteroidales; f__Tannerellaceae; g__Parabacteroides; s__Parabacteroides_distasonis	0.9028815635255956
gut_ASV_3984	d__Bacteria; p__Firmicutes; c__Clostridia; o__Lachnospirales; f__Lachnospiraceae; g__CAG-56; s__uncultured_Ruminococcus	0.9029902708988092
gut_ASV_1557	d__Bacteria; p__Firmicutes; c__Bacilli; o__Lactobacillales; f__Streptococcaceae; g__Lactococcus; s__Lactococcus_piscium	0.9033253063992659
gut_ASV_2098	d__Bacteria; p__Firmicutes; c__Clostridia; o__Oscillospirales; f__Butyricicoccaceae; g__Butyricicoccus; s__uncultured_bacterium	0.90342029188769
gut_ASV_1610	d__Bacteria; p__Desulfobacterota; c__Desulfovibrionia; o__Desulfovibrionales; f__Desulfovibrionaceae; g__Desulfovibrio; s__Desulfovibrio_piger	0.9034491009464695
gut_ASV_496	d__Bacteria; p__Campilobacterota; c__Campylobacteria; o__Campylobacterales; f__Campylobacteraceae; g__Campylobacter; s__Campylobacter_concisus	0.9034905636374788
gut_ASV_374	d__Bacteria; p__Bacteroidota; c__Bacteroidia; o__Bacteroidales; f__Tannerellaceae; g__Parabacteroides; s__Parabacteroides_distasonis	0.9037649200991225
gut_ASV_3823	d__Bacteria; p__Firmicutes; c__Clostridia; o__Oscillospirales; f__Ruminococcaceae; g__Ruminococcus; s__Ruminococcus_bicirculans	0.9041936236933661
gut_ASV_2018	d__Bacteria; p__Bacteroidota; c__Bacteroidia; o__Bacteroidales; f__Muribaculaceae; g__Muribaculaceae; s__uncultured_Barnesiella	0.9046091103875713
gut_ASV_3973	d__Bacteria; p__Firmicutes; c__Clostridia; o__Oscillospirales; f__Oscillospiraceae; g__NK4A214_group; s__uncultured_organism	0.9046837590291006
gut_ASV_2238	d__Bacteria; p__Firmicutes; c__Clostridia; o__Lachnospirales; f__Lachnospiraceae; g__Dorea; s__uncultured_bacterium	0.9050945907145574
gut_ASV_1635	d__Bacteria; p__Bacteroidota; c__Bacteroidia; o__Bacteroidales; f__Bacteroidaceae; g__Bacteroides; s__Bacteroides_caccae	0.9051050755377368
gut_ASV_1744	d__Bacteria; p__Firmicutes; c__Clostridia; o__Oscillospirales; f__[Eubacterium]_coprostanoligenes_group; g__[Eubacterium]_coprostanoligenes_group; s__uncultured_organism	0.9053062342875992
gut_ASV_3505	d__Bacteria; p__Firmicutes; c__Clostridia; o__Lachnospirales; f__Lachnospiraceae; g__Lachnospiraceae_UCG-010	0.9053330157468268
gut_ASV_1355	d__Bacteria; p__Firmicutes; c__Negativicutes; o__Acidaminococcales; f__Acidaminococcaceae; g__Phascolarctobacterium; s__uncultured_Firmicutes	0.9054795336047916
gut_ASV_2696	d__Bacteria; p__Firmicutes; c__Clostridia; o__Oscillospirales; f__Butyricicoccaceae; g__Butyricicoccus	0.9056642509551425
gut_ASV_2034	d__Bacteria; p__Firmicutes; c__Clostridia; o__Oscillospirales; f__UCG-011; g__UCG-011; s__uncultured_bacterium	0.9057169096667319
gut_ASV_2620	d__Bacteria; p__Firmicutes; c__Clostridia; o__Clostridia_UCG-014; f__Clostridia_UCG-014; g__Clostridia_UCG-014; s__uncultured_bacterium	0.9059234562543352
gut_ASV_1777	d__Bacteria; p__Bacteroidota; c__Bacteroidia; o__Bacteroidales; f__Marinifilaceae; g__Butyricimonas; s__uncultured_organism	0.9060828408169938
gut_ASV_1937	d__Bacteria; p__Firmicutes; c__Clostridia; o__Lachnospirales; f__Lachnospiraceae; g__Lachnospiraceae_UCG-004; s__uncultured_bacterium	0.906183054826466
gut_ASV_3898	d__Bacteria; p__Firmicutes; c__Clostridia; o__Clostridiales; f__Clostridiaceae; g__Clostridium_sensu_stricto_1; s__Clostridium_paraputrificum	0.9062068425484526
gut_ASV_3125	d__Bacteria; p__Firmicutes; c__Clostridia; o__Lachnospirales; f__Lachnospiraceae; g__Dorea	0.9062516898573765
gut_ASV_2079	d__Bacteria; p__Proteobacteria; c__Gammaproteobacteria; o__Burkholderiales; f__Burkholderiaceae; g__Lautropia; s__uncultured_bacterium	0.9064026925343865
gut_ASV_2204	d__Bacteria; p__Bacteroidota; c__Bacteroidia; o__Bacteroidales; f__Tannerellaceae; g__Parabacteroides; s__Parabacteroides_distasonis	0.9068133432352115
gut_ASV_354	d__Bacteria; p__Firmicutes; c__Clostridia; o__Oscillospirales; f__Ruminococcaceae; g__Ruminococcus; s__Ruminococcus_bicirculans	0.9068156232030999
gut_ASV_3015	d__Bacteria; p__Firmicutes; c__Clostridia; o__Lachnospirales; f__Lachnospiraceae; g__Lachnospiraceae_NK4A136_group; s__uncultured_organism	0.9068569142690271
gut_ASV_3468	d__Bacteria; p__Firmicutes; c__Clostridia; o__Oscillospirales; f__UCG-010; g__UCG-010; s__metagenome	0.9069890864364065
gut_ASV_798	d__Bacteria; p__Firmicutes; c__Clostridia; o__Oscillospirales; f__Oscillospiraceae; g__uncultured; s__uncultured_bacterium	0.9070830600223445
gut_ASV_1480	d__Bacteria; p__Firmicutes; c__Clostridia; o__Oscillospirales; f__[Eubacterium]_coprostanoligenes_group; g__[Eubacterium]_coprostanoligenes_group; s__uncultured_bacterium	0.9070904932416378
gut_ASV_754	d__Bacteria; p__Firmicutes; c__Negativicutes; o__Veillonellales-Selenomonadales; f__Veillonellaceae; g__Veillonella; s__Veillonella_ratti	0.9074003420602283
gut_ASV_2142	d__Bacteria; p__Firmicutes; c__Clostridia; o__Lachnospirales; f__Lachnospiraceae; g__Lachnospiraceae_NC2004_group; s__uncultured_bacterium	0.9074343571784973
gut_ASV_1057	d__Bacteria; p__Firmicutes; c__Clostridia; o__Lachnospirales; f__Lachnospiraceae; g__[Ruminococcus]_torques_group; s__Ruminococcus_lactaris	0.9076009930055079
gut_ASV_1584	d__Bacteria; p__Firmicutes; c__Negativicutes; o__Veillonellales-Selenomonadales; f__Selenomonadaceae; g__Selenomonas; s__Selenomonas_sputigena	0.907831442173951
gut_ASV_2302	d__Bacteria; p__Firmicutes; c__Clostridia; o__Lachnospirales; f__Lachnospiraceae; g__Dorea; s__uncultured_bacterium	0.9078825783067802
gut_ASV_2377	d__Bacteria; p__Bacteroidota; c__Bacteroidia; o__Bacteroidales; f__Tannerellaceae; g__Parabacteroides; s__Parabacteroides_distasonis	0.9082023633114059
gut_ASV_757	d__Bacteria; p__Bacteroidota; c__Bacteroidia; o__Bacteroidales; f__Rikenellaceae; g__Alistipes; s__Alistipes_shahii	0.908218361778076
gut_ASV_2592	d__Bacteria; p__Firmicutes; c__Clostridia; o__Lachnospirales; f__Lachnospiraceae; g__Lachnospiraceae_UCG-004; s__uncultured_bacterium	0.9087131115655814
gut_ASV_2323	d__Bacteria; p__Firmicutes; c__Clostridia; o__Peptostreptococcales-Tissierellales; f__Peptostreptococcaceae; g__Peptostreptococcaceae; s__uncultured_organism	0.9090427333555486
gut_ASV_3969	d__Bacteria; p__Firmicutes; c__Clostridia; o__Peptostreptococcales-Tissierellales; f__Anaerovoracaceae; g__Family_XIII_AD3011_group; s__uncultured_Eubacterium	0.909087216570172
gut_ASV_3922	d__Bacteria; p__Fusobacteriota; c__Fusobacteriia; o__Fusobacteriales; f__Fusobacteriaceae; g__Fusobacterium; s__gut_metagenome	0.9093476465093433
gut_ASV_2550	d__Bacteria; p__Bacteroidota; c__Bacteroidia; o__Bacteroidales; f__Bacteroidaceae; g__Bacteroides; s__Bacteroides_plebeius	0.9093755126197332
gut_ASV_3332	d__Bacteria; p__Proteobacteria; c__Gammaproteobacteria; o__Enterobacterales; f__Enterobacteriaceae; g__Klebsiella	0.909394237974459
gut_ASV_4169	d__Bacteria; p__Firmicutes; c__Clostridia; o__Lachnospirales; f__Lachnospiraceae; g__Marvinbryantia	0.9094732926419731
gut_ASV_2278	d__Bacteria; p__Firmicutes; c__Clostridia; o__Lachnospirales; f__Lachnospiraceae; g__Lachnospiraceae_NC2004_group; s__uncultured_bacterium	0.9094764118136579
gut_ASV_294	d__Bacteria; p__Firmicutes; c__Clostridia; o__Peptostreptococcales-Tissierellales; f__Anaerovoracaceae; g__Family_XIII_AD3011_group; s__uncultured_bacterium	0.9095202874637387
gut_ASV_334	d__Bacteria; p__Firmicutes; c__Clostridia; o__Oscillospirales; f__Ruminococcaceae; g__Ruminococcus; s__Ruminococcus_champanellensis	0.9096778352955806
gut_ASV_3327	d__Bacteria; p__Cyanobacteria; c__Vampirivibrionia; o__Gastranaerophilales; f__Gastranaerophilales; g__Gastranaerophilales; s__uncultured_bacterium	0.9097464194377409
gut_ASV_4182	d__Bacteria; p__Firmicutes; c__Clostridia; o__Oscillospirales; f__Oscillospiraceae; g__UCG-005	0.9097690997389764
gut_ASV_995	d__Bacteria; p__Firmicutes; c__Negativicutes; o__Acidaminococcales; f__Acidaminococcaceae; g__Phascolarctobacterium; s__Phascolarctobacterium_faecium	0.9101362873410196
gut_ASV_2979	d__Bacteria; p__Proteobacteria; c__Gammaproteobacteria; o__Enterobacterales; f__Enterobacteriaceae; g__Klebsiella	0.9103459233578858
gut_ASV_2263	d__Bacteria; p__Bacteroidota; c__Bacteroidia; o__Bacteroidales; f__Prevotellaceae; g__Prevotella; s__uncultured_organism	0.9104200560956804
gut_ASV_4353	d__Bacteria; p__Proteobacteria; c__Gammaproteobacteria; o__Enterobacterales; f__Enterobacteriaceae	0.9104316544362637
gut_ASV_3942	d__Bacteria; p__Firmicutes; c__Bacilli; o__Lactobacillales; f__Leuconostocaceae; g__Leuconostoc; s__Leuconostoc_citreum	0.910432347337883
gut_ASV_4109	d__Bacteria; p__Firmicutes; c__Clostridia; o__Lachnospirales; f__Lachnospiraceae; g__Marvinbryantia; s__uncultured_bacterium	0.9105420551262506
gut_ASV_1093	d__Bacteria; p__Firmicutes; c__Clostridia; o__Lachnospirales; f__Lachnospiraceae; g__Catenibacillus; s__uncultured_bacterium	0.9112327247016899
gut_ASV_3083	d__Bacteria; p__Firmicutes; c__Clostridia; o__Clostridia_UCG-014; f__Clostridia_UCG-014; g__Clostridia_UCG-014; s__uncultured_bacterium	0.911283651701028
gut_ASV_2329	d__Bacteria; p__Firmicutes; c__Clostridia; o__Oscillospirales; f__Oscillospiraceae; g__NK4A214_group; s__gut_metagenome	0.9116942678313518
gut_ASV_1343	d__Bacteria; p__Bacteroidota; c__Bacteroidia; o__Bacteroidales; f__Prevotellaceae; g__Prevotella	0.9118229237318717
gut_ASV_151	d__Bacteria; p__Firmicutes; c__Clostridia; o__Lachnospirales; f__Lachnospiraceae; g__Tyzzerella; s__Anaerotignum_lactatifermentans	0.912587045391402
gut_ASV_765	d__Bacteria; p__Bacteroidota; c__Bacteroidia; o__Bacteroidales; f__Rikenellaceae; g__Alistipes; s__Alistipes_shahii	0.9126795234525219
gut_ASV_924	d__Bacteria; p__Firmicutes; c__Clostridia; o__Lachnospirales; f__Lachnospiraceae; g__Lachnoclostridium	0.9127042032042004
gut_ASV_1739	d__Bacteria; p__Firmicutes; c__Clostridia; o__Christensenellales; f__Christensenellaceae; g__Christensenellaceae_R-7_group; s__uncultured_bacterium	0.9131530756148807
gut_ASV_3010	d__Bacteria; p__Firmicutes; c__Clostridia; o__Oscillospirales; f__Ruminococcaceae; g__Ruminococcus; s__Ruminococcus_bicirculans	0.9136193691002324
gut_ASV_861	d__Bacteria; p__Actinobacteriota; c__Actinobacteria; o__Bifidobacteriales; f__Bifidobacteriaceae; g__Bifidobacterium; s__Bifidobacterium_longum	0.9136897324376292
gut_ASV_3066	d__Bacteria; p__Firmicutes; c__Clostridia; o__Monoglobales; f__Monoglobaceae; g__Monoglobus; s__uncultured_organism	0.913691511841062
gut_ASV_823	d__Bacteria; p__Firmicutes; c__Clostridia; o__Lachnospirales; f__Lachnospiraceae; g__[Eubacterium]_eligens_group; s__uncultured_bacterium	0.9138994979005806
gut_ASV_4070	d__Bacteria; p__Firmicutes; c__Clostridia; o__Lachnospirales; f__Lachnospiraceae; g__Lachnospiraceae_NK4A136_group	0.9142481714957913
gut_ASV_358	d__Bacteria; p__Bacteroidota; c__Bacteroidia; o__Bacteroidales; f__Prevotellaceae; g__Prevotella; s__metagenome	0.9143885669588332
gut_ASV_2331	d__Bacteria; p__Firmicutes; c__Clostridia; o__Oscillospirales; f__Ruminococcaceae; g__Faecalibacterium; s__uncultured_bacterium	0.9144582080777187
gut_ASV_2629	d__Bacteria; p__Firmicutes; c__Clostridia; o__Lachnospirales; f__Lachnospiraceae; g__Anaerostipes; s__Anaerostipes_caccae	0.9145195937245295
gut_ASV_3333	d__Bacteria; p__Bacteroidota; c__Bacteroidia; o__Bacteroidales; f__Bacteroidaceae; g__Bacteroides; s__Bacteroides_thetaiotaomicron	0.9145688728497876
gut_ASV_104	d__Bacteria; p__Firmicutes; c__Clostridia; o__Oscillospirales; f__Ruminococcaceae; g__Ruminococcus	0.914746627221889
gut_ASV_1754	d__Bacteria; p__Proteobacteria; c__Gammaproteobacteria; o__Burkholderiales; f__Sutterellaceae; g__Sutterella; s__Sutterella_wadsworthensis	0.9149654516583013
gut_ASV_820	d__Bacteria; p__Firmicutes; c__Clostridia; o__Lachnospirales; f__Lachnospiraceae; g__Dorea	0.9150603068458815
gut_ASV_4177	d__Bacteria; p__Firmicutes; c__Negativicutes; o__Veillonellales-Selenomonadales; f__Veillonellaceae; g__Veillonella; s__Veillonella_ratti	0.9150891237374795
gut_ASV_4244	d__Bacteria; p__Bacteroidota; c__Bacteroidia; o__Bacteroidales; f__Prevotellaceae; g__Prevotella; s__metagenome	0.915176759433484
gut_ASV_486	d__Bacteria; p__Bacteroidota; c__Bacteroidia; o__Bacteroidales; f__Barnesiellaceae; g__Coprobacter; s__uncultured_organism	0.9153691495773821
gut_ASV_3027	d__Bacteria; p__Firmicutes; c__Clostridia; o__Lachnospirales; f__Lachnospiraceae; g__Coprococcus; s__uncultured_bacterium	0.9154283347275403
gut_ASV_518	d__Bacteria; p__Firmicutes; c__Clostridia; o__Lachnospirales; f__Lachnospiraceae; g__[Eubacterium]_ventriosum_group; s__uncultured_Lachnospiraceae	0.9159093680355709
gut_ASV_2566	d__Bacteria; p__Bacteroidota; c__Bacteroidia; o__Bacteroidales; f__Prevotellaceae; g__Prevotella; s__Prevotella_melaninogenica	0.9160914925157257
gut_ASV_3178	d__Bacteria; p__Firmicutes; c__Clostridia; o__Oscillospirales; f__Oscillospiraceae; g__UCG-002; s__uncultured_bacterium	0.9163631651556783
gut_ASV_1227	d__Bacteria; p__Firmicutes; c__Clostridia; o__Oscillospirales; f__Oscillospiraceae; g__Oscillibacter; s__gut_metagenome	0.9165218122646878
gut_ASV_3158	d__Bacteria; p__Firmicutes; c__Clostridia; o__Lachnospirales; f__Lachnospiraceae; g__[Eubacterium]_hallii_group; s__uncultured_bacterium	0.9165701669447643
gut_ASV_3541	d__Bacteria; p__Bacteroidota; c__Bacteroidia; o__Bacteroidales; f__Bacteroidaceae; g__Bacteroides; s__uncultured_bacterium	0.9169649859670259
gut_ASV_2006	d__Bacteria; p__Firmicutes; c__Clostridia; o__Lachnospirales; f__Lachnospiraceae; g__Coprococcus; s__metagenome	0.9169748616817662
gut_ASV_4313	d__Bacteria; p__Firmicutes; c__Clostridia; o__Lachnospirales; f__Lachnospiraceae; g__Lachnospiraceae_NC2004_group; s__uncultured_bacterium	0.9172132331029821
gut_ASV_3473	d__Bacteria; p__Firmicutes; c__Clostridia; o__Lachnospirales; f__Lachnospiraceae; g__Tyzzerella	0.9172135554261848
gut_ASV_152	d__Bacteria; p__Desulfobacterota; c__Desulfovibrionia; o__Desulfovibrionales; f__Desulfovibrionaceae; g__Bilophila; s__uncultured_bacterium	0.9174360165305393
gut_ASV_1650	d__Bacteria; p__Firmicutes; c__Clostridia; o__Lachnospirales; f__Lachnospiraceae; g__[Eubacterium]_oxidoreducens_group; s__uncultured_bacterium	0.9174562392653721
gut_ASV_1265	d__Bacteria; p__Bacteroidota; c__Bacteroidia; o__Bacteroidales; f__Bacteroidaceae; g__Bacteroides; s__Bacteroides_vulgatus	0.9177749804065667
gut_ASV_4130	d__Bacteria; p__Bacteroidota; c__Bacteroidia; o__Bacteroidales; f__Bacteroidaceae; g__Bacteroides; s__Bacteroides_ovatus	0.917792712312425
gut_ASV_1047	d__Bacteria; p__Firmicutes; c__Clostridia; o__Oscillospirales; f__Oscillospiraceae; g__NK4A214_group; s__uncultured_rumen	0.9179616317233052
gut_ASV_2726	d__Bacteria; p__Bacteroidota; c__Bacteroidia; o__Bacteroidales; f__Tannerellaceae; g__Parabacteroides; s__Parabacteroides_distasonis	0.9180587493181236
gut_ASV_2128	d__Bacteria; p__Firmicutes; c__Clostridia; o__Oscillospirales; f__Oscillospiraceae; g__Oscillibacter; s__uncultured_bacterium	0.9182273640987716
gut_ASV_137	d__Bacteria; p__Firmicutes; c__Clostridia; o__Peptostreptococcales-Tissierellales; f__Peptostreptococcaceae; g__Paeniclostridium	0.9182972522939615
gut_ASV_3249	d__Bacteria; p__Bacteroidota; c__Bacteroidia; o__Bacteroidales; f__Muribaculaceae; g__Muribaculaceae; s__uncultured_bacterium	0.9188062604334023
gut_ASV_1368	d__Bacteria; p__Firmicutes; c__Clostridia; o__Lachnospirales; f__Lachnospiraceae; g__Catenibacillus; s__Catenibacillus_scindens	0.9191990600918394
gut_ASV_3423	d__Bacteria; p__Bacteroidota; c__Bacteroidia; o__Bacteroidales; f__Bacteroidaceae; g__Bacteroides; s__Bacteroides_vulgatus	0.919257843496972
gut_ASV_2029	d__Bacteria; p__Bacteroidota; c__Bacteroidia; o__Bacteroidales; f__Bacteroidaceae; g__Bacteroides; s__Bacteroides_vulgatus	0.91926407821551
gut_ASV_3334	d__Bacteria; p__Firmicutes; c__Clostridia; o__Lachnospirales; f__Lachnospiraceae; g__uncultured; s__Eubacterium_sp.	0.9196385309214742
gut_ASV_534	d__Bacteria; p__Firmicutes; c__Clostridia; o__Oscillospirales; f__Oscillospiraceae; g__Oscillibacter; s__uncultured_bacterium	0.9196898890955411
gut_ASV_957	d__Bacteria; p__Bacteroidota; c__Bacteroidia; o__Bacteroidales; f__Bacteroidaceae; g__Bacteroides; s__Bacteroides_caccae	0.9197048763152144
gut_ASV_4263	d__Bacteria; p__Firmicutes; c__Clostridia; o__Oscillospirales; f__UCG-010; g__UCG-010; s__uncultured_bacterium	0.9199231174773779
gut_ASV_906	d__Bacteria; p__Firmicutes; c__Clostridia; o__Oscillospirales; f__Ruminococcaceae; g__uncultured; s__uncultured_bacterium	0.920889743968157
gut_ASV_2977	d__Bacteria; p__Firmicutes; c__Clostridia; o__Oscillospirales; f__Oscillospiraceae; g__NK4A214_group; s__uncultured_rumen	0.9209381528425016
gut_ASV_3177	d__Bacteria; p__Firmicutes; c__Clostridia; o__Clostridia_vadinBB60_group; f__Clostridia_vadinBB60_group; g__Clostridia_vadinBB60_group; s__metagenome	0.9209703132830106
gut_ASV_3602	d__Bacteria; p__Fusobacteriota; c__Fusobacteriia; o__Fusobacteriales; f__Leptotrichiaceae; g__Leptotrichia; s__uncultured_bacterium	0.9210150826975634
gut_ASV_733	d__Bacteria; p__Firmicutes; c__Clostridia; o__Lachnospirales; f__Lachnospiraceae; g__Lachnospiraceae_ND3007_group; s__metagenome	0.9210623165419659
gut_ASV_787	d__Bacteria; p__Firmicutes; c__Negativicutes; o__Veillonellales-Selenomonadales; f__Veillonellaceae; g__Megasphaera; s__Megasphaera_elsdenii	0.9210632899124341
gut_ASV_66	d__Bacteria; p__Proteobacteria; c__Gammaproteobacteria; o__Burkholderiales; f__Sutterellaceae; g__Sutterella; s__gut_metagenome	0.9213007448586886
gut_ASV_1803	d__Bacteria; p__Proteobacteria; c__Gammaproteobacteria; o__Burkholderiales; f__Burkholderiaceae; g__Lautropia; s__uncultured_bacterium	0.921355475638177
gut_ASV_1850	d__Bacteria; p__Proteobacteria; c__Gammaproteobacteria; o__Enterobacterales; f__Enterobacteriaceae; g__Enterobacter	0.9215030428240932
gut_ASV_3800	d__Bacteria; p__Firmicutes; c__Clostridia; o__Lachnospirales; f__Lachnospiraceae; g__[Eubacterium]_ruminantium_group; s__uncultured_bacterium	0.9216031402022308
gut_ASV_1308	d__Bacteria; p__Bacteroidota; c__Bacteroidia; o__Bacteroidales; f__Prevotellaceae; g__Prevotella; s__uncultured_organism	0.9218585370868692
gut_ASV_2870	d__Bacteria; p__Firmicutes; c__Clostridia; o__Lachnospirales; f__Lachnospiraceae	0.9219519726110497
gut_ASV_4092	d__Bacteria; p__Firmicutes; c__Negativicutes; o__Veillonellales-Selenomonadales; f__Veillonellaceae; g__Dialister; s__gut_metagenome	0.9220674535507283
gut_ASV_2114	d__Bacteria; p__Firmicutes; c__Clostridia; o__Lachnospirales; f__Lachnospiraceae; g__Lachnospiraceae_NC2004_group; s__uncultured_bacterium	0.9224005183039221
gut_ASV_604	d__Bacteria; p__Bacteroidota; c__Bacteroidia; o__Bacteroidales; f__Bacteroidaceae; g__Bacteroides; s__Bacteroides_uniformis	0.9225978079539815
gut_ASV_3911	d__Bacteria; p__Proteobacteria; c__Gammaproteobacteria; o__Burkholderiales; f__Sutterellaceae; g__Sutterella; s__gut_metagenome	0.9227608590699221
gut_ASV_3211	d__Bacteria; p__Proteobacteria; c__Alphaproteobacteria; o__Sphingomonadales; f__Sphingomonadaceae; g__uncultured	0.9227611621805902
gut_ASV_2107	d__Bacteria; p__Bacteroidota; c__Bacteroidia; o__Bacteroidales; f__Bacteroidaceae; g__Bacteroides; s__uncultured_bacterium	0.9229246434933047
gut_ASV_471	d__Bacteria; p__Firmicutes; c__Clostridia; o__Peptostreptococcales-Tissierellales; f__Anaerovoracaceae; g__Family_XIII_AD3011_group; s__uncultured_Eubacterium	0.9232126906584908
gut_ASV_4306	d__Bacteria; p__Firmicutes; c__Clostridia; o__Oscillospirales; f__Oscillospiraceae; g__UCG-003; s__metagenome	0.9232598076637623
gut_ASV_2876	d__Bacteria; p__Firmicutes; c__Clostridia; o__Lachnospirales; f__Lachnospiraceae; g__Roseburia; s__uncultured_Roseburia	0.9233519076541562
gut_ASV_1118	d__Bacteria; p__Bacteroidota; c__Bacteroidia; o__Bacteroidales; f__Tannerellaceae; g__Parabacteroides; s__Parabacteroides_distasonis	0.9233601044254817
gut_ASV_917	d__Bacteria; p__Firmicutes; c__Clostridia; o__Clostridia_UCG-014; f__Clostridia_UCG-014; g__Clostridia_UCG-014; s__uncultured_bacterium	0.9237162082400742
gut_ASV_3508	d__Bacteria; p__Firmicutes; c__Clostridia; o__Oscillospirales; f__Ruminococcaceae; g__Faecalibacterium	0.9238081813331351
gut_ASV_1288	d__Bacteria; p__Bacteroidota; c__Bacteroidia; o__Bacteroidales; f__Porphyromonadaceae; g__Porphyromonas; s__Porphyromonas_pasteri	0.9238621910280858
gut_ASV_1884	d__Bacteria; p__Proteobacteria; c__Gammaproteobacteria; o__Burkholderiales; f__Sutterellaceae; g__Sutterella; s__Burkholderia_sp.	0.9240768069442428
gut_ASV_34	d__Bacteria; p__Bacteroidota; c__Bacteroidia; o__Bacteroidales; f__Prevotellaceae; g__Prevotella; s__uncultured_bacterium	0.9242133739031252
gut_ASV_1983	d__Bacteria; p__Bacteroidota; c__Bacteroidia; o__Bacteroidales; f__Bacteroidaceae; g__Bacteroides; s__uncultured_bacterium	0.9243295232257147
gut_ASV_3480	d__Bacteria; p__Firmicutes; c__Clostridia; o__Oscillospirales; f__Oscillospiraceae; g__Colidextribacter	0.9244129125580623
gut_ASV_3893	d__Bacteria; p__Firmicutes; c__Clostridia; o__Oscillospirales; f__Oscillospiraceae; g__Intestinimonas; s__uncultured_bacterium	0.9244503913996897
gut_ASV_6	d__Bacteria; p__Firmicutes; c__Clostridia; o__Oscillospirales; f__Ruminococcaceae; g__uncultured; s__human_gut	0.9245524455348292
gut_ASV_372	d__Bacteria; p__Firmicutes; c__Clostridia; o__Oscillospirales; f__Ruminococcaceae; g__Ruminococcus; s__Ruminococcus_flavefaciens	0.9245603531371376
gut_ASV_2215	d__Bacteria; p__Firmicutes; c__Clostridia; o__Lachnospirales; f__Lachnospiraceae; g__Lachnospiraceae_UCG-004; s__uncultured_bacterium	0.9245630665124189
gut_ASV_567	d__Bacteria; p__Firmicutes; c__Clostridia; o__Oscillospirales; f__Oscillospiraceae; g__Intestinimonas; s__uncultured_Clostridiales	0.9246699671741181
gut_ASV_1705	d__Bacteria; p__Proteobacteria; c__Gammaproteobacteria; o__Enterobacterales; f__Enterobacteriaceae	0.9247672036706189
gut_ASV_2285	d__Bacteria; p__Bacteroidota; c__Bacteroidia; o__Bacteroidales; f__Prevotellaceae; g__Prevotella	0.9248963045765841
gut_ASV_1024	d__Bacteria; p__Firmicutes; c__Negativicutes; o__Veillonellales-Selenomonadales; f__Veillonellaceae; g__Megasphaera; s__Megasphaera_elsdenii	0.9249404351113573
gut_ASV_4043	d__Bacteria; p__Firmicutes; c__Clostridia; o__Lachnospirales; f__Lachnospiraceae; g__Catonella; s__uncultured_bacterium	0.9250090377675294
gut_ASV_2955	d__Bacteria; p__Firmicutes; c__Negativicutes; o__Acidaminococcales; f__Acidaminococcaceae; g__Phascolarctobacterium; s__Phascolarctobacterium_faecium	0.9250369688285615
gut_ASV_2032	d__Bacteria; p__Firmicutes; c__Clostridia; o__Oscillospirales; f__Ruminococcaceae; g__Ruminococcus; s__Ruminococcus_bicirculans	0.925071769067502
gut_ASV_4060	d__Bacteria; p__Bacteroidota; c__Bacteroidia; o__Bacteroidales; f__Bacteroidaceae; g__Bacteroides; s__uncultured_bacterium	0.9253932042042605
gut_ASV_2682	d__Bacteria; p__Firmicutes; c__Clostridia; o__Lachnospirales; f__Lachnospiraceae; g__Lachnospiraceae_ND3007_group; s__uncultured_bacterium	0.9254694356013988
gut_ASV_4351	d__Bacteria; p__Firmicutes; c__Clostridia; o__Oscillospirales; f__Ruminococcaceae; g__Faecalibacterium; s__uncultured_bacterium	0.9257372718447563
gut_ASV_3755	d__Bacteria; p__Firmicutes; c__Negativicutes; o__Veillonellales-Selenomonadales; f__Veillonellaceae; g__Dialister; s__Dialister_propionicifaciens	0.9258036768963972
gut_ASV_3945	d__Bacteria; p__Firmicutes; c__Clostridia; o__Lachnospirales; f__Lachnospiraceae; g__Blautia; s__Blautia_hydrogenotrophica	0.9258940890441333
gut_ASV_1127	d__Bacteria; p__Firmicutes; c__Negativicutes; o__Veillonellales-Selenomonadales; f__Veillonellaceae; g__Veillonella; s__Veillonella_ratti	0.9260094832449244
gut_ASV_949	d__Bacteria; p__Elusimicrobiota; c__Elusimicrobia; o__Elusimicrobiales; f__Elusimicrobiaceae; g__Elusimicrobium; s__uncultured_bacterium	0.9260251584158335
gut_ASV_1980	d__Bacteria; p__Firmicutes; c__Clostridia; o__Peptostreptococcales-Tissierellales; f__Peptostreptococcales-Tissierellales; g__Anaerococcus; s__Anaerococcus_vaginalis	0.9262484466371135
gut_ASV_2989	d__Bacteria; p__Verrucomicrobiota; c__Verrucomicrobiae; o__Verrucomicrobiales; f__Akkermansiaceae; g__Akkermansia; s__Akkermansia_muciniphila	0.9264624275068138
gut_ASV_1899	d__Bacteria; p__Proteobacteria; c__Gammaproteobacteria; o__Enterobacterales; f__Enterobacteriaceae; g__Klebsiella	0.926497091084632
gut_ASV_1461	d__Bacteria; p__Bacteroidota; c__Bacteroidia; o__Bacteroidales; f__Tannerellaceae; g__Parabacteroides	0.9266746205414425
gut_ASV_3661	d__Bacteria; p__Firmicutes; c__Clostridia; o__Oscillospirales; f__UCG-010; g__UCG-010; s__uncultured_bacterium	0.9271217515151905
gut_ASV_1016	d__Bacteria; p__Firmicutes; c__Negativicutes; o__Veillonellales-Selenomonadales; f__Selenomonadaceae; g__Megamonas; s__uncultured_Clostridiales	0.9271914663689952
gut_ASV_1755	d__Bacteria; p__Firmicutes; c__Clostridia; o__Lachnospirales; f__Lachnospiraceae; g__[Eubacterium]_ruminantium_group; s__uncultured_bacterium	0.9273679873656158
gut_ASV_3971	d__Bacteria; p__Firmicutes; c__Clostridia; o__Lachnospirales; f__Lachnospiraceae; g__Lachnospiraceae_FCS020_group; s__uncultured_organism	0.9275169362777748
gut_ASV_1603	d__Bacteria; p__Firmicutes; c__Clostridia; o__Clostridia_UCG-014; f__Clostridia_UCG-014; g__Clostridia_UCG-014; s__uncultured_bacterium	0.9275333536088808
gut_ASV_663	d__Bacteria; p__Firmicutes; c__Clostridia; o__Lachnospirales; f__Lachnospiraceae; g__Tyzzerella; s__uncultured_organism	0.9275580198696589
gut_ASV_3861	d__Bacteria; p__Firmicutes; c__Clostridia; o__Oscillospirales; f__Oscillospiraceae; g__Oscillibacter; s__uncultured_bacterium	0.9275805105446668
gut_ASV_456	d__Bacteria; p__Bacteroidota; c__Bacteroidia; o__Bacteroidales; f__Bacteroidaceae; g__Bacteroides; s__Bacteroides_ovatus	0.9276724697957305
gut_ASV_954	d__Bacteria; p__Actinobacteriota; c__Actinobacteria; o__Actinomycetales; f__Actinomycetaceae; g__Mobiluncus; s__Mobiluncus_curtisii	0.9277170316526681
gut_ASV_2477	d__Bacteria; p__Bacteroidota; c__Bacteroidia; o__Bacteroidales; f__Muribaculaceae; g__Muribaculaceae; s__uncultured_bacterium	0.9278626370383071
gut_ASV_3931	d__Bacteria; p__Firmicutes; c__Clostridia; o__Lachnospirales; f__Lachnospiraceae; g__Blautia; s__Blautia_sp.	0.9280176555127856
gut_ASV_746	d__Bacteria; p__Bacteroidota; c__Bacteroidia; o__Bacteroidales; f__Prevotellaceae; g__Prevotella; s__Prevotella_stercorea	0.9287164630254783
gut_ASV_4195	d__Bacteria; p__Bacteroidota; c__Bacteroidia; o__Bacteroidales; f__Bacteroidaceae; g__Bacteroides; s__uncultured_bacterium	0.9290265438815922
gut_ASV_2710	d__Bacteria; p__Firmicutes; c__Negativicutes; o__Acidaminococcales; f__Acidaminococcaceae; g__Phascolarctobacterium; s__Phascolarctobacterium_faecium	0.9291510204126747
gut_ASV_1758	d__Bacteria; p__Bacteroidota; c__Bacteroidia; o__Bacteroidales; f__Tannerellaceae; g__Parabacteroides; s__Parabacteroides_distasonis	0.9292417950635261
gut_ASV_2379	d__Bacteria; p__Firmicutes; c__Negativicutes; o__Veillonellales-Selenomonadales; f__Veillonellaceae; g__Negativicoccus; s__Negativicoccus_massiliensis	0.9292789496213197
gut_ASV_2282	d__Bacteria; p__Bacteroidota; c__Bacteroidia; o__Bacteroidales; f__Bacteroidaceae; g__Bacteroides; s__Bacteroides_finegoldii	0.9293165883181934
gut_ASV_3917	d__Bacteria; p__Firmicutes; c__Clostridia; o__Lachnospirales; f__Lachnospiraceae; g__Lachnoclostridium; s__human_gut	0.9293349034973537
gut_ASV_1113	d__Bacteria; p__Firmicutes; c__Clostridia; o__Lachnospirales; f__Lachnospiraceae; g__Blautia	0.9294821073986242
gut_ASV_3272	d__Bacteria; p__Firmicutes; c__Clostridia; o__Oscillospirales; f__Oscillospiraceae; g__UCG-002; s__uncultured_Firmicutes	0.9295330862174792
gut_ASV_3475	d__Bacteria; p__Bacteroidota; c__Bacteroidia; o__Bacteroidales; f__Rikenellaceae; g__Alistipes; s__Alistipes_shahii	0.9295989118171609
gut_ASV_3843	d__Bacteria; p__Firmicutes; c__Clostridia; o__Oscillospirales; f__Ruminococcaceae; g__uncultured	0.9296448505205698
gut_ASV_606	d__Bacteria; p__Firmicutes; c__Clostridia; o__Lachnospirales; f__Lachnospiraceae; g__CAG-56; s__uncultured_Ruminococcus	0.9296570910516735
gut_ASV_3578	d__Bacteria; p__Firmicutes; c__Clostridia; o__Lachnospirales; f__Lachnospiraceae; g__Eisenbergiella; s__uncultured_organism	0.9297637769807691
gut_ASV_2645	d__Bacteria; p__Firmicutes; c__Clostridia; o__Lachnospirales; f__Lachnospiraceae; g__Eisenbergiella; s__uncultured_organism	0.9297701489542493
gut_ASV_4143	d__Bacteria; p__Bacteroidota; c__Bacteroidia; o__Bacteroidales; f__Tannerellaceae; g__Parabacteroides; s__Parabacteroides_distasonis	0.9297890216606854
gut_ASV_1594	d__Bacteria; p__Firmicutes; c__Bacilli; o__Lactobacillales; f__Lactobacillaceae; g__Lactobacillus; s__Lactobacillus_jensenii	0.9298193943134015
gut_ASV_2499	d__Bacteria; p__Firmicutes; c__Clostridia; o__Oscillospirales; f__Oscillospiraceae; g__UCG-002; s__uncultured_organism	0.9298317026705616
gut_ASV_1485	d__Bacteria; p__Bacteroidota; c__Bacteroidia; o__Bacteroidales; f__Tannerellaceae; g__Parabacteroides; s__Parabacteroides_distasonis	0.9299088312166148
gut_ASV_2569	d__Bacteria; p__Bacteroidota; c__Bacteroidia; o__Bacteroidales; f__Tannerellaceae; g__Parabacteroides; s__Parabacteroides_distasonis	0.9300237961043307
gut_ASV_3059	d__Bacteria; p__Firmicutes; c__Clostridia; o__Lachnospirales; f__Lachnospiraceae; g__[Eubacterium]_oxidoreducens_group; s__uncultured_bacterium	0.9300524120692912
gut_ASV_670	d__Bacteria; p__Firmicutes; c__Clostridia; o__Lachnospirales; f__Lachnospiraceae; g__Dorea	0.9301081821813656
gut_ASV_2169	d__Bacteria; p__Bacteroidota; c__Bacteroidia; o__Bacteroidales; f__Marinifilaceae; g__Odoribacter; s__Odoribacter_splanchnicus	0.9304291821289129
gut_ASV_1027	d__Bacteria; p__Bacteroidota; c__Bacteroidia; o__Bacteroidales; f__Prevotellaceae; g__Prevotella; s__Prevotella_melaninogenica	0.9304878595635607
gut_ASV_2013	d__Bacteria; p__Bacteroidota; c__Bacteroidia; o__Bacteroidales; f__Barnesiellaceae; g__Coprobacter; s__Coprobacter_fastidiosus	0.9305166244079052
gut_ASV_2087	d__Bacteria; p__Firmicutes; c__Clostridia; o__Lachnospirales; f__Lachnospiraceae; g__Marvinbryantia	0.9306572201731471
gut_ASV_1940	d__Bacteria; p__Firmicutes; c__Clostridia; o__Oscillospirales; f__Oscillospiraceae; g__Colidextribacter	0.9306588941578814
gut_ASV_2177	d__Bacteria; p__Firmicutes; c__Clostridia; o__Peptostreptococcales-Tissierellales; f__Peptostreptococcales-Tissierellales; g__Parvimonas; s__Tissierellia_bacterium	0.9307421251845992
gut_ASV_3516	d__Bacteria; p__Proteobacteria; c__Gammaproteobacteria; o__Enterobacterales; f__Enterobacteriaceae; g__Klebsiella	0.9309169904352179
gut_ASV_2868	d__Bacteria; p__Firmicutes; c__Clostridia; o__Lachnospirales; f__Lachnospiraceae; g__Hungatella; s__uncultured_organism	0.9312002322675222
gut_ASV_2723	d__Bacteria; p__Firmicutes; c__Clostridia; o__Lachnospirales; f__Lachnospiraceae; g__Tyzzerella	0.9312828944984578
gut_ASV_4095	d__Bacteria; p__Firmicutes; c__Clostridia; o__Lachnospirales; f__Lachnospiraceae; g__Blautia	0.9313289737094371
gut_ASV_1968	d__Bacteria; p__Bacteroidota; c__Bacteroidia; o__Bacteroidales; f__Bacteroidaceae; g__Bacteroides; s__Bacteroides_plebeius	0.9314081880134082
gut_ASV_154	d__Bacteria; p__Firmicutes; c__Clostridia; o__Oscillospirales; f__Ruminococcaceae; g__uncultured; s__uncultured_organism	0.9315212554942043
gut_ASV_2183	d__Bacteria; p__Firmicutes; c__Clostridia; o__Oscillospirales; f__UCG-010; g__UCG-010; s__uncultured_organism	0.9317306753515163
gut_ASV_3134	d__Bacteria; p__Firmicutes; c__Clostridia; o__Lachnospirales; f__Lachnospiraceae; g__[Eubacterium]_hallii_group	0.9319613304017226
gut_ASV_1005	d__Bacteria; p__Firmicutes; c__Clostridia; o__Lachnospirales; f__Lachnospiraceae; g__CAG-56; s__uncultured_Ruminococcus	0.9320539342975586
gut_ASV_3770	d__Bacteria; p__Firmicutes; c__Clostridia; o__Oscillospirales; f__UCG-010; g__UCG-010; s__metagenome	0.9321157097549523
gut_ASV_3693	d__Bacteria; p__Firmicutes; c__Clostridia; o__Lachnospirales; f__Lachnospiraceae; g__Catenibacillus; s__uncultured_bacterium	0.9321845495778964
gut_ASV_1023	d__Bacteria; p__Proteobacteria; c__Gammaproteobacteria; o__Enterobacterales; f__Enterobacteriaceae	0.9322523088841576
gut_ASV_345	d__Bacteria; p__Firmicutes; c__Clostridia; o__Peptostreptococcales-Tissierellales; f__Anaerovoracaceae; g__Family_XIII_AD3011_group; s__metagenome	0.9322879929561532
gut_ASV_3047	d__Bacteria; p__Bacteroidota; c__Bacteroidia; o__Bacteroidales; f__Prevotellaceae; g__Prevotella; s__Prevotella_stercorea	0.9325173725892185
gut_ASV_443	d__Bacteria; p__Firmicutes; c__Clostridia; o__Lachnospirales; f__Lachnospiraceae; g__Lachnospiraceae_NC2004_group; s__uncultured_bacterium	0.9326400568870726
gut_ASV_971	d__Bacteria; p__Firmicutes; c__Clostridia; o__Lachnospirales; f__Lachnospiraceae; g__Eisenbergiella; s__uncultured_organism	0.9328678310543624
gut_ASV_4110	d__Bacteria; p__Bacteroidota; c__Bacteroidia; o__Bacteroidales; f__Bacteroidaceae; g__Bacteroides; s__Bacteroides_caccae	0.9329178786944379
gut_ASV_2563	d__Bacteria; p__Firmicutes; c__Negativicutes; o__Veillonellales-Selenomonadales; f__Selenomonadaceae; g__uncultured; s__uncultured_organism	0.933018151679959
gut_ASV_2125	d__Bacteria; p__Bacteroidota; c__Bacteroidia; o__Bacteroidales; f__Prevotellaceae; g__Prevotella; s__Prevotella_jejuni	0.9334432283462942
gut_ASV_3731	d__Bacteria; p__Firmicutes; c__Clostridia; o__Clostridia_UCG-014; f__Clostridia_UCG-014; g__Clostridia_UCG-014; s__uncultured_bacterium	0.9334915923877933
gut_ASV_2514	d__Bacteria; p__Firmicutes; c__Clostridia; o__Oscillospirales; f__Oscillospiraceae; g__uncultured; s__Clostridium_sp.	0.9335579550799796
gut_ASV_3222	d__Bacteria; p__Firmicutes; c__Clostridia; o__Oscillospirales; f__Ruminococcaceae; g__uncultured	0.93360217883618
gut_ASV_3647	d__Bacteria; p__Firmicutes; c__Clostridia; o__Oscillospirales; f__[Eubacterium]_coprostanoligenes_group; g__[Eubacterium]_coprostanoligenes_group; s__Eubacteriaceae_bacterium	0.933825511609146
gut_ASV_1070	d__Bacteria; p__Firmicutes; c__Negativicutes; o__Acidaminococcales; f__Acidaminococcaceae; g__Phascolarctobacterium; s__Phascolarctobacterium_faecium	0.9338467231486212
gut_ASV_2261	d__Bacteria; p__Proteobacteria; c__Gammaproteobacteria; o__Enterobacterales; f__Enterobacteriaceae; g__Klebsiella	0.9338906755850379
gut_ASV_1886	d__Bacteria; p__Firmicutes; c__Clostridia; o__Oscillospirales; f__UCG-010; g__UCG-010; s__uncultured_bacterium	0.9338944871968625
gut_ASV_2832	d__Bacteria; p__Firmicutes; c__Clostridia; o__Lachnospirales; f__Lachnospiraceae; g__Moryella; s__human_gut	0.9342480145127664
gut_ASV_3784	d__Bacteria; p__Bacteroidota; c__Bacteroidia; o__Bacteroidales; f__Prevotellaceae; g__Prevotella; s__human_gut	0.9342947470967311
gut_ASV_4069	d__Bacteria; p__Actinobacteriota; c__Actinobacteria; o__Actinomycetales; f__Actinomycetaceae; g__Actinomyces	0.9343434243658238
gut_ASV_3156	d__Bacteria; p__Firmicutes; c__Clostridia; o__Oscillospirales; f__Oscillospiraceae; g__UCG-002; s__uncultured_rumen	0.934419874068409
gut_ASV_1329	d__Bacteria; p__Firmicutes; c__Clostridia; o__Lachnospirales; f__Lachnospiraceae; g__Tyzzerella	0.9345110930857021
gut_ASV_630	d__Bacteria; p__Bacteroidota; c__Bacteroidia; o__Bacteroidales; f__Tannerellaceae; g__Parabacteroides; s__uncultured_bacterium	0.9346642030657853
gut_ASV_772	d__Bacteria; p__Bacteroidota; c__Bacteroidia; o__Bacteroidales; f__Bacteroidaceae; g__Bacteroides; s__Bacteroides_caccae	0.9350589300822537
gut_ASV_2045	d__Bacteria; p__Firmicutes; c__Clostridia; o__Lachnospirales; f__Lachnospiraceae; g__Lachnospiraceae_NC2004_group; s__uncultured_bacterium	0.9351067877029703
gut_ASV_3122	d__Bacteria; p__Proteobacteria; c__Gammaproteobacteria; o__Enterobacterales; f__Enterobacteriaceae	0.9353346100995599
gut_ASV_2980	d__Bacteria; p__Bacteroidota; c__Bacteroidia; o__Bacteroidales; f__Bacteroidaceae; g__Bacteroides; s__Bacteroides_caccae	0.9353497207464131
gut_ASV_9	d__Bacteria; p__Proteobacteria; c__Gammaproteobacteria; o__Enterobacterales; f__Enterobacteriaceae; g__Escherichia-Shigella	0.9354397404131622
gut_ASV_1409	d__Bacteria; p__Firmicutes; c__Clostridia; o__Lachnospirales; f__Lachnospiraceae; g__Sellimonas; s__Lachnoclostridium_phocaeense	0.935537027002452
gut_ASV_3056	d__Bacteria; p__Firmicutes; c__Clostridia; o__Oscillospirales; f__Oscillospiraceae; g__UCG-002; s__uncultured_rumen	0.9357287977365714
gut_ASV_4230	d__Bacteria; p__Firmicutes; c__Clostridia; o__Oscillospirales; f__Ruminococcaceae; g__Incertae_Sedis; s__uncultured_organism	0.9357646022939257
gut_ASV_3197	d__Bacteria; p__Desulfobacterota; c__Desulfovibrionia; o__Desulfovibrionales; f__Desulfovibrionaceae; g__Desulfovibrio; s__Desulfovibrio_piger	0.935829481539992
gut_ASV_2384	d__Bacteria; p__Bacteroidota; c__Bacteroidia; o__Bacteroidales; f__Tannerellaceae; g__Parabacteroides; s__Parabacteroides_distasonis	0.9358389813851516
gut_ASV_3883	d__Bacteria; p__Firmicutes; c__Clostridia; o__Lachnospirales; f__Lachnospiraceae; g__[Eubacterium]_hallii_group; s__uncultured_bacterium	0.9359568667474775
gut_ASV_4091	d__Bacteria; p__Firmicutes; c__Clostridia; o__Christensenellales; f__Christensenellaceae; g__Christensenellaceae_R-7_group; s__uncultured_prokaryote	0.9365472321727148
gut_ASV_4115	d__Bacteria; p__Firmicutes; c__Clostridia; o__Oscillospirales; f__Ruminococcaceae; g__Incertae_Sedis; s__uncultured_bacterium	0.936817466530232
gut_ASV_1216	d__Bacteria; p__Firmicutes; c__Clostridia; o__Oscillospirales; f__Oscillospiraceae; g__Colidextribacter	0.9368632401615992
gut_ASV_1061	d__Bacteria; p__Firmicutes; c__Clostridia; o__Oscillospirales; f__Oscillospiraceae; g__UCG-003; s__uncultured_bacterium	0.9369764555830055
gut_ASV_3689	d__Bacteria; p__Bacteroidota; c__Bacteroidia; o__Bacteroidales; f__Prevotellaceae; g__Prevotellaceae_Ga6A1_group; s__uncultured_bacterium	0.9369804188598558
gut_ASV_2652	d__Bacteria; p__Proteobacteria; c__Gammaproteobacteria; o__Enterobacterales; f__Enterobacteriaceae; g__Klebsiella	0.9370342172781947
gut_ASV_1830	d__Bacteria; p__Bacteroidota; c__Bacteroidia; o__Bacteroidales; f__Bacteroidaceae; g__Bacteroides; s__Bacteroides_caccae	0.9371614056082841
gut_ASV_818	d__Bacteria; p__Firmicutes; c__Clostridia; o__Oscillospirales; f__Oscillospiraceae; g__Colidextribacter; s__uncultured_bacterium	0.937247781411498
gut_ASV_1182	d__Bacteria; p__Bacteroidota; c__Bacteroidia; o__Bacteroidales; f__Bacteroidaceae; g__Bacteroides; s__Bacteroides_uniformis	0.9374341430586182
gut_ASV_3375	d__Bacteria; p__Firmicutes; c__Clostridia; o__Oscillospirales; f__Ruminococcaceae; g__Paludicola; s__uncultured_Ruminococcus	0.9374621178598983
gut_ASV_2180	d__Bacteria; p__Bacteroidota; c__Bacteroidia; o__Bacteroidales; f__Bacteroidaceae; g__Bacteroides; s__Bacteroides_uniformis	0.9375021182290871
gut_ASV_1011	d__Bacteria; p__Bacteroidota; c__Bacteroidia; o__Bacteroidales; f__Bacteroidaceae; g__Bacteroides; s__uncultured_bacterium	0.9375097763915983
gut_ASV_797	d__Bacteria; p__Proteobacteria; c__Gammaproteobacteria; o__Enterobacterales; f__Enterobacteriaceae; g__Klebsiella	0.9380576689364629
gut_ASV_3268	d__Bacteria; p__Firmicutes; c__Clostridia; o__Lachnospirales; f__Lachnospiraceae; g__Tyzzerella	0.9380829844197464
gut_ASV_2116	d__Bacteria; p__Bacteroidota; c__Bacteroidia; o__Bacteroidales; f__Marinifilaceae; g__Butyricimonas; s__uncultured_organism	0.9382149113120383
gut_ASV_3644	d__Bacteria; p__Actinobacteriota; c__Actinobacteria; o__Bifidobacteriales; f__Bifidobacteriaceae; g__Bifidobacterium; s__Bifidobacterium_longum	0.9382803526837551
gut_ASV_4146	d__Bacteria; p__Firmicutes; c__Clostridia; o__Oscillospirales; f__[Eubacterium]_coprostanoligenes_group; g__[Eubacterium]_coprostanoligenes_group; s__gut_metagenome	0.9383308160013709
gut_ASV_112	d__Bacteria; p__Bacteroidota; c__Bacteroidia; o__Bacteroidales; f__Bacteroidaceae; g__Bacteroides; s__Bacteroides_thetaiotaomicron	0.938636452289465
gut_ASV_2698	d__Bacteria; p__Firmicutes; c__Clostridia; o__Lachnospirales; f__Lachnospiraceae; g__Tyzzerella; s__uncultured_organism	0.9387399379468488
gut_ASV_4240	d__Bacteria; p__Actinobacteriota; c__Coriobacteriia; o__Coriobacteriales; f__Eggerthellaceae; g__Slackia; s__Slackia_isoflavoniconvertens	0.9387504919850387
gut_ASV_390	d__Bacteria; p__Proteobacteria; c__Gammaproteobacteria; o__Burkholderiales; f__Neisseriaceae; g__Neisseria	0.9389326865149519
gut_ASV_2349	d__Bacteria; p__Proteobacteria; c__Gammaproteobacteria; o__Enterobacterales; f__Enterobacteriaceae; g__Klebsiella	0.9389879386548394
gut_ASV_2084	d__Bacteria; p__Firmicutes; c__Clostridia; o__Lachnospirales; f__Lachnospiraceae; g__Lachnoclostridium; s__[Clostridium]_aldenense	0.9390755351928947
gut_ASV_1446	d__Bacteria; p__Firmicutes; c__Clostridia; o__Oscillospirales; f__Ruminococcaceae; g__uncultured; s__uncultured_bacterium	0.9393955294603951
gut_ASV_3729	d__Bacteria; p__Firmicutes; c__Clostridia; o__Oscillospirales; f__UCG-010; g__UCG-010; s__gut_metagenome	0.9395329282649485
gut_ASV_3361	d__Bacteria; p__Bacteroidota; c__Bacteroidia; o__Bacteroidales; f__Bacteroidaceae; g__Bacteroides; s__Bacteroides_vulgatus	0.9395397272942435
gut_ASV_2097	d__Bacteria; p__Firmicutes; c__Bacilli; o__Erysipelotrichales; f__Erysipelotrichaceae; g__Merdibacter; s__Eubacterium_sp.	0.939557808312991
gut_ASV_3167	d__Bacteria; p__Bacteroidota; c__Bacteroidia; o__Bacteroidales; f__Muribaculaceae; g__Muribaculaceae; s__uncultured_bacterium	0.939691845121164
gut_ASV_3719	d__Bacteria; p__Actinobacteriota; c__Actinobacteria; o__Corynebacteriales; f__Corynebacteriaceae; g__Corynebacterium; s__Corynebacterium_simulans	0.9398023426449462
gut_ASV_921	d__Bacteria; p__Firmicutes; c__Clostridia; o__Oscillospirales; f__Oscillospiraceae; g__uncultured; s__Clostridium_sp.	0.939845215119885
gut_ASV_2159	d__Bacteria; p__Firmicutes; c__Clostridia; o__Lachnospirales; f__Lachnospiraceae	0.9399592338565903
gut_ASV_1030	d__Bacteria; p__Proteobacteria; c__Gammaproteobacteria; o__Enterobacterales; f__Enterobacteriaceae; g__Klebsiella	0.9400856944977745
gut_ASV_3385	d__Bacteria; p__Firmicutes; c__Clostridia; o__Lachnospirales; f__Lachnospiraceae; g__Lachnospiraceae_UCG-010; s__uncultured_bacterium	0.9400872422895437
gut_ASV_2444	d__Bacteria; p__Firmicutes; c__Clostridia; o__Oscillospirales; f__Ruminococcaceae; g__Ruminococcus; s__uncultured_bacterium	0.9401232175193528
gut_ASV_2724	d__Bacteria; p__Firmicutes; c__Clostridia; o__Lachnospirales; f__Lachnospiraceae; g__[Eubacterium]_ruminantium_group; s__uncultured_bacterium	0.9401950565585622
gut_ASV_4051	d__Bacteria; p__Firmicutes; c__Negativicutes; o__Veillonellales-Selenomonadales; f__Veillonellaceae; g__Veillonella; s__Veillonella_ratti	0.9403367128313251
gut_ASV_192	d__Bacteria; p__Bacteroidota; c__Bacteroidia; o__Bacteroidales; f__Bacteroidaceae; g__Bacteroides; s__Bacteroides_vulgatus	0.9404136923696274
gut_ASV_1870	d__Bacteria; p__Bacteroidota; c__Bacteroidia; o__Bacteroidales; f__Bacteroidaceae; g__Bacteroides; s__Bacteroides_uniformis	0.9404895383681793
gut_ASV_955	d__Bacteria; p__Firmicutes; c__Clostridia; o__Oscillospirales; f__Oscillospiraceae; g__NK4A214_group; s__uncultured_organism	0.9405316503511468
gut_ASV_3545	d__Bacteria; p__Bacteroidota; c__Bacteroidia; o__Bacteroidales; f__Bacteroidaceae; g__Bacteroides; s__Bacteroides_vulgatus	0.9406056358079535
gut_ASV_2699	d__Bacteria; p__Bacteroidota; c__Bacteroidia; o__Bacteroidales; f__Tannerellaceae; g__Parabacteroides; s__Parabacteroides_distasonis	0.9406258992765432
gut_ASV_2309	d__Bacteria; p__Proteobacteria; c__Gammaproteobacteria; o__Burkholderiales; f__Sutterellaceae; g__Sutterella; s__gut_metagenome	0.9406636723440511
gut_ASV_2283	d__Bacteria; p__Firmicutes; c__Clostridia; o__Oscillospirales; f__Ruminococcaceae; g__Faecalibacterium	0.9407259753221865
gut_ASV_1137	d__Bacteria; p__Actinobacteriota; c__Coriobacteriia; o__Coriobacteriales; f__Atopobiaceae; g__uncultured; s__uncultured_bacterium	0.9407320605051674
gut_ASV_2583	d__Bacteria; p__Firmicutes; c__Clostridia; o__Oscillospirales; f__Oscillospiraceae; g__UCG-002; s__uncultured_Firmicutes	0.9409519540627689
gut_ASV_1269	d__Bacteria; p__Firmicutes; c__Clostridia; o__Oscillospirales; f__Butyricicoccaceae; g__Butyricicoccus; s__bacterium_NLAE-zl-H60	0.9410108008314649
gut_ASV_312	d__Bacteria; p__Bacteroidota; c__Bacteroidia; o__Bacteroidales; f__Prevotellaceae; g__Prevotella; s__Prevotella_stercorea	0.9410898768831477
gut_ASV_1984	d__Bacteria; p__Bacteroidota; c__Bacteroidia; o__Bacteroidales; f__Tannerellaceae; g__Parabacteroides; s__Parabacteroides_distasonis	0.9411423665519181
gut_ASV_3369	d__Bacteria; p__Bacteroidota; c__Bacteroidia; o__Bacteroidales; f__Bacteroidaceae; g__Bacteroides; s__Bacteroides_ovatus	0.9412245105124045
gut_ASV_1053	d__Bacteria; p__Bacteroidota; c__Bacteroidia; o__Bacteroidales; f__Prevotellaceae; g__Prevotella	0.9412540600925813
gut_ASV_3556	d__Bacteria; p__Bacteroidota; c__Bacteroidia; o__Bacteroidales; f__Prevotellaceae; g__Alloprevotella; s__uncultured_Prevotella	0.9414202114156215
gut_ASV_126	d__Bacteria; p__Bacteroidota; c__Bacteroidia; o__Bacteroidales; f__Bacteroidaceae; g__Bacteroides; s__Bacteroides_vulgatus	0.9414624222074641
gut_ASV_769	d__Bacteria; p__Firmicutes; c__Clostridia; o__Peptostreptococcales-Tissierellales; f__Anaerovoracaceae; g__Family_XIII_AD3011_group	0.9414687260988129
gut_ASV_2361	d__Bacteria; p__Firmicutes; c__Clostridia; o__Oscillospirales; f__[Eubacterium]_coprostanoligenes_group; g__[Eubacterium]_coprostanoligenes_group; s__gut_metagenome	0.9416098893526044
gut_ASV_1387	d__Bacteria; p__Firmicutes; c__Clostridia; o__Lachnospirales; f__Lachnospiraceae; g__Blautia	0.9416579475903463
gut_ASV_3657	d__Bacteria; p__Firmicutes; c__Clostridia; o__Lachnospirales; f__Lachnospiraceae; g__[Ruminococcus]_gnavus_group	0.9417829541747903
gut_ASV_568	d__Bacteria; p__Firmicutes; c__Negativicutes; o__Acidaminococcales; f__Acidaminococcaceae; g__Acidaminococcus; s__Acidaminococcus_sp.	0.9420535535662785
gut_ASV_416	d__Bacteria; p__Firmicutes; c__Clostridia; o__Oscillospirales; f__Ruminococcaceae; g__Incertae_Sedis; s__uncultured_bacterium	0.9421193414291288
gut_ASV_3840	d__Bacteria; p__Firmicutes; c__Clostridia; o__Oscillospirales; f__Oscillospiraceae; g__uncultured; s__uncultured_bacterium	0.9421976857762729
gut_ASV_1362	d__Bacteria; p__Firmicutes; c__Negativicutes; o__Acidaminococcales; f__Acidaminococcaceae; g__Acidaminococcus; s__Acidaminococcus_sp.	0.9426222912581672
gut_ASV_4179	d__Bacteria; p__Bacteroidota; c__Bacteroidia; o__Bacteroidales; f__Rikenellaceae; g__Alistipes; s__Alistipes_putredinis	0.9426990014104522
gut_ASV_858	d__Bacteria; p__Firmicutes; c__Clostridia; o__Oscillospirales; f__Ruminococcaceae; g__Ruminococcus; s__uncultured_bacterium	0.942736324753114
gut_ASV_318	d__Bacteria; p__Bacteroidota; c__Bacteroidia; o__Bacteroidales; f__Bacteroidaceae; g__Bacteroides; s__Bacteroides_uniformis	0.9427471702870333
gut_ASV_2617	d__Bacteria; p__Firmicutes; c__Clostridia; o__Oscillospirales; f__Ruminococcaceae; g__Candidatus_Soleaferrea; s__uncultured_bacterium	0.9428475322133753
gut_ASV_3198	d__Bacteria; p__Firmicutes; c__Negativicutes; o__Acidaminococcales; f__Acidaminococcaceae; g__Phascolarctobacterium; s__Phascolarctobacterium_faecium	0.9428779347679217
gut_ASV_3846	d__Bacteria; p__Firmicutes; c__Clostridia; o__Lachnospirales; f__Lachnospiraceae; g__Blautia; s__Blautia_caecimuris	0.9430372563913678
gut_ASV_3363	d__Bacteria; p__Firmicutes; c__Clostridia; o__Lachnospirales; f__Lachnospiraceae; g__[Ruminococcus]_torques_group; s__uncultured_Clostridiales	0.9431167941719034
gut_ASV_1871	d__Bacteria; p__Firmicutes; c__Clostridia; o__Clostridia_UCG-014; f__Clostridia_UCG-014; g__Clostridia_UCG-014; s__uncultured_bacterium	0.9431339259535072
gut_ASV_753	d__Bacteria; p__Bacteroidota; c__Bacteroidia; o__Bacteroidales; f__Bacteroidaceae; g__Bacteroides; s__Bacteroides_caecigallinarum	0.9434064476554952
gut_ASV_303	d__Bacteria; p__Firmicutes; c__Clostridia; o__Oscillospirales; f__Ruminococcaceae; g__Ruminococcus; s__uncultured_bacterium	0.9435549903208386
gut_ASV_2136	d__Bacteria; p__Firmicutes; c__Clostridia; o__Clostridiales; f__Clostridiaceae; g__Clostridium_sensu_stricto_1; s__Clostridium_paraputrificum	0.9435667314682216
gut_ASV_1537	d__Bacteria; p__Firmicutes; c__Clostridia; o__Lachnospirales; f__Lachnospiraceae; g__Blautia	0.9438369049529439
gut_ASV_71	d__Bacteria; p__Bacteroidota; c__Bacteroidia; o__Bacteroidales; f__Bacteroidaceae; g__Bacteroides; s__Bacteroides_vulgatus	0.9439146676045718
gut_ASV_535	d__Bacteria; p__Bacteroidota; c__Bacteroidia; o__Bacteroidales; f__Tannerellaceae; g__Parabacteroides; s__Parabacteroides_goldsteinii	0.9439643982745659
gut_ASV_625	d__Bacteria; p__Bacteroidota; c__Bacteroidia; o__Bacteroidales; f__Prevotellaceae; g__Prevotella; s__uncultured_bacterium	0.944209082604675
gut_ASV_640	d__Bacteria; p__Bacteroidota; c__Bacteroidia; o__Bacteroidales; f__Bacteroidaceae; g__Bacteroides; s__Bacteroides_thetaiotaomicron	0.9442200739914488
gut_ASV_554	d__Bacteria; p__Firmicutes; c__Clostridia; o__Oscillospirales; f__Butyricicoccaceae; g__Butyricicoccus; s__uncultured_bacterium	0.9443356337067491
gut_ASV_2907	d__Bacteria; p__Actinobacteriota; c__Actinobacteria; o__Actinomycetales; f__Actinomycetaceae; g__Actinomyces; s__Schaalia_odontolytica	0.9445219812027791
gut_ASV_3235	d__Bacteria; p__Fusobacteriota; c__Fusobacteriia; o__Fusobacteriales; f__Fusobacteriaceae; g__Fusobacterium; s__gut_metagenome	0.9445510071077815
gut_ASV_473	d__Bacteria; p__Firmicutes; c__Negativicutes; o__Acidaminococcales; f__Acidaminococcaceae; g__Phascolarctobacterium; s__Ruminococcus_sp.	0.944621256113846
gut_ASV_1559	d__Bacteria; p__Bacteroidota; c__Bacteroidia; o__Bacteroidales; f__Bacteroidaceae; g__Bacteroides; s__uncultured_bacterium	0.9448318646151042
gut_ASV_683	d__Bacteria; p__Firmicutes; c__Negativicutes; o__Veillonellales-Selenomonadales; f__Veillonellaceae; g__Veillonella; s__Veillonella_ratti	0.9449728215659721
gut_ASV_4139	d__Bacteria; p__Firmicutes; c__Clostridia; o__Lachnospirales; f__Lachnospiraceae; g__Roseburia; s__uncultured_Roseburia	0.9451623525596315
gut_ASV_381	d__Bacteria; p__Bacteroidota; c__Bacteroidia; o__Bacteroidales; f__Bacteroidaceae; g__Bacteroides; s__Bacteroides_uniformis	0.9451985609764469
gut_ASV_46	d__Bacteria; p__Firmicutes; c__Clostridia; o__Oscillospirales; f__Ruminococcaceae; g__Anaerotruncus	0.9452390289469182
gut_ASV_3553	d__Bacteria; p__Firmicutes; c__Clostridia; o__Oscillospirales; f__Oscillospiraceae; g__Oscillibacter; s__gut_metagenome	0.9453432576915787
gut_ASV_3961	d__Bacteria; p__Proteobacteria; c__Gammaproteobacteria; o__Burkholderiales; f__Sutterellaceae; g__Sutterella; s__Sutterella_wadsworthensis	0.9456416982379178
gut_ASV_4117	d__Bacteria; p__Bacteroidota; c__Bacteroidia; o__Bacteroidales; f__Tannerellaceae; g__Tannerella; s__Tannerella_sp.	0.9457655996075879
gut_ASV_1533	d__Bacteria; p__Actinobacteriota; c__Actinobacteria; o__Bifidobacteriales; f__Bifidobacteriaceae; g__Bifidobacterium; s__Bifidobacterium_bifidum	0.9460100608310377
gut_ASV_3250	d__Bacteria; p__Bacteroidota; c__Bacteroidia; o__Bacteroidales; f__Marinifilaceae; g__Butyricimonas; s__uncultured_organism	0.9460757881335597
gut_ASV_1268	d__Bacteria; p__Bacteroidota; c__Bacteroidia; o__Bacteroidales; f__Bacteroidaceae; g__Bacteroides; s__Bacteroides_vulgatus	0.9461919582930253
gut_ASV_1218	d__Bacteria; p__Firmicutes; c__Clostridia; o__Lachnospirales; f__Lachnospiraceae; g__Lachnospiraceae_UCG-004	0.9462285802859561
gut_ASV_655	d__Bacteria; p__Actinobacteriota; c__Actinobacteria; o__Bifidobacteriales; f__Bifidobacteriaceae; g__Bifidobacterium; s__Bifidobacterium_longum	0.9463538562931388
gut_ASV_1790	d__Bacteria; p__Bacteroidota; c__Bacteroidia; o__Bacteroidales; f__Bacteroidaceae; g__Bacteroides; s__Bacteroides_caccae	0.9464124771668881
gut_ASV_3579	d__Bacteria; p__Firmicutes; c__Bacilli; o__Erysipelotrichales; f__Erysipelatoclostridiaceae; g__Catenibacterium; s__uncultured_bacterium	0.9466682331990391
gut_ASV_2658	d__Bacteria; p__Bacteroidota; c__Bacteroidia; o__Bacteroidales; f__Prevotellaceae; g__Prevotella	0.946701696956538
gut_ASV_1038	d__Bacteria; p__Firmicutes; c__Clostridia; o__Lachnospirales; f__Lachnospiraceae; g__Agathobacter	0.9467826312107166
gut_ASV_2167	d__Bacteria; p__Firmicutes; c__Bacilli; o__Lactobacillales; f__Lactobacillaceae; g__Lactobacillus; s__Lactobacillus_sakei	0.9470211204569177
gut_ASV_1996	d__Bacteria; p__Firmicutes; c__Clostridia; o__Monoglobales; f__Monoglobaceae; g__Monoglobus	0.9472839778839687
gut_ASV_2757	d__Bacteria; p__Firmicutes; c__Clostridia; o__Christensenellales; f__Christensenellaceae; g__Christensenellaceae_R-7_group; s__uncultured_prokaryote	0.9473346425573613
gut_ASV_2943	d__Bacteria; p__Planctomycetota; c__OM190; o__OM190; f__OM190; g__OM190; s__uncultured_bacterium	0.9473691997931794
gut_ASV_63	d__Bacteria; p__Bacteroidota; c__Bacteroidia; o__Bacteroidales; f__Prevotellaceae; g__Alloprevotella; s__uncultured_organism	0.9474771125156661
gut_ASV_1569	d__Bacteria; p__Bacteroidota; c__Bacteroidia; o__Bacteroidales; f__Prevotellaceae; g__uncultured; s__uncultured_bacterium	0.947567928091741
gut_ASV_38	d__Bacteria; p__Firmicutes; c__Clostridia; o__Oscillospirales; f__Oscillospiraceae; g__UCG-003	0.9476762763609842
gut_ASV_2301	d__Bacteria; p__Bacteroidota; c__Bacteroidia; o__Bacteroidales; f__Bacteroidaceae; g__Bacteroides; s__Bacteroides_ovatus	0.9477378642537766
gut_ASV_3515	d__Bacteria; p__Bacteroidota; c__Bacteroidia; o__Bacteroidales; f__Bacteroidaceae; g__Bacteroides; s__Bacteroides_vulgatus	0.947872657057413
gut_ASV_1306	d__Bacteria; p__Firmicutes; c__Clostridia; o__Oscillospirales; f__Ruminococcaceae; g__Negativibacillus; s__Ruminococcus_sp.	0.9479641385420439
gut_ASV_4093	d__Bacteria; p__Firmicutes; c__Clostridia; o__Oscillospirales; f__UCG-010; g__UCG-010; s__metagenome	0.9480118064434102
gut_ASV_1490	d__Bacteria; p__Firmicutes; c__Clostridia; o__Lachnospirales; f__Lachnospiraceae; g__Shuttleworthia; s__uncultured_bacterium	0.9480978330518938
gut_ASV_607	d__Bacteria; p__Bacteroidota; c__Bacteroidia; o__Bacteroidales; f__Tannerellaceae; g__Parabacteroides; s__Parabacteroides_distasonis	0.9482573695356383
gut_ASV_1050	d__Bacteria; p__Actinobacteriota; c__Actinobacteria; o__Bifidobacteriales; f__Bifidobacteriaceae; g__Bifidobacterium; s__Bifidobacterium_longum	0.9483026689697771
gut_ASV_4283	d__Bacteria; p__Firmicutes; c__Bacilli; o__Lactobacillales; f__Carnobacteriaceae; g__Granulicatella	0.9483475620885436
gut_ASV_3975	d__Bacteria; p__Firmicutes; c__Clostridia; o__Oscillospirales; f__Ruminococcaceae; g__Incertae_Sedis; s__[Clostridium]_leptum	0.9483639916420137
gut_ASV_1797	d__Bacteria; p__Fusobacteriota; c__Fusobacteriia; o__Fusobacteriales; f__Fusobacteriaceae; g__Fusobacterium; s__Fusobacterium_necrogenes	0.9483866780802414
gut_ASV_2936	d__Bacteria; p__Actinobacteriota; c__Actinobacteria; o__Bifidobacteriales; f__Bifidobacteriaceae; g__Bifidobacterium; s__Bifidobacterium_longum	0.948421666777429
gut_ASV_3859	d__Bacteria; p__Desulfobacterota; c__Desulfovibrionia; o__Desulfovibrionales; f__Desulfovibrionaceae; g__Desulfovibrio; s__Desulfovibrio_piger	0.9489478354527942
gut_ASV_2861	d__Bacteria; p__Firmicutes; c__Clostridia; o__Oscillospirales; f__[Eubacterium]_coprostanoligenes_group; g__[Eubacterium]_coprostanoligenes_group; s__Eubacteriaceae_bacterium	0.9489928281764187
gut_ASV_214	d__Bacteria; p__Firmicutes; c__Clostridia; o__Lachnospirales; f__Lachnospiraceae	0.9490223878139866
gut_ASV_3672	d__Bacteria; p__Firmicutes; c__Bacilli; o__Lactobacillales; f__Lactobacillaceae; g__Lactobacillus; s__Lactobacillus_sakei	0.9490641771946269
gut_ASV_3561	d__Bacteria; p__Firmicutes; c__Clostridia; o__Oscillospirales; f__Ruminococcaceae; g__Incertae_Sedis; s__uncultured_organism	0.9491789251398438
gut_ASV_3941	d__Bacteria; p__Bacteroidota; c__Bacteroidia; o__Bacteroidales; f__Bacteroidaceae; g__Bacteroides; s__Bacteroides_vulgatus	0.9492603364097597
gut_ASV_123	d__Bacteria; p__Bacteroidota; c__Bacteroidia; o__Bacteroidales; f__Tannerellaceae; g__Parabacteroides; s__Parabacteroides_distasonis	0.9495393195059535
gut_ASV_2373	d__Bacteria; p__Firmicutes; c__Clostridia; o__Christensenellales; f__Christensenellaceae; g__Christensenellaceae_R-7_group	0.9495845050688672
gut_ASV_2374	d__Bacteria; p__Bacteroidota; c__Bacteroidia; o__Bacteroidales; f__Bacteroidaceae; g__Bacteroides; s__Bacteroides_finegoldii	0.949594938352719
gut_ASV_653	d__Bacteria; p__Bacteroidota; c__Bacteroidia; o__Bacteroidales; f__Marinifilaceae; g__Odoribacter; s__Odoribacter_splanchnicus	0.9496409412204735
gut_ASV_775	d__Bacteria; p__Bacteroidota; c__Bacteroidia; o__Bacteroidales; f__Bacteroidaceae; g__Bacteroides; s__Bacteroides_vulgatus	0.949686764593343
gut_ASV_2106	d__Bacteria; p__Actinobacteriota; c__Actinobacteria; o__Bifidobacteriales; f__Bifidobacteriaceae; g__Gardnerella; s__Gardnerella_vaginalis	0.9497577796631671
gut_ASV_870	d__Bacteria; p__Firmicutes; c__Clostridia; o__Oscillospirales; f__Oscillospiraceae; g__Oscillibacter; s__gut_metagenome	0.9498113796500536
gut_ASV_3930	d__Bacteria; p__Bacteroidota; c__Bacteroidia; o__Bacteroidales; f__Tannerellaceae; g__Parabacteroides; s__Parabacteroides_distasonis	0.9498124260391805
gut_ASV_1924	d__Bacteria; p__Proteobacteria; c__Gammaproteobacteria; o__Enterobacterales; f__Enterobacteriaceae	0.9499788340384459
gut_ASV_1651	d__Bacteria; p__Firmicutes; c__Clostridia; o__Lachnospirales; f__Lachnospiraceae; g__Butyrivibrio; s__Butyrivibrio_crossotus	0.950034241297465
gut_ASV_3806	d__Bacteria; p__Proteobacteria; c__Gammaproteobacteria; o__Enterobacterales; f__Enterobacteriaceae	0.9502133683614921
gut_ASV_2322	d__Bacteria; p__Firmicutes; c__Bacilli; o__Lactobacillales; f__Lactobacillaceae; g__Lactobacillus; s__Lactobacillus_sakei	0.9502714285637378
gut_ASV_656	d__Bacteria; p__Firmicutes; c__Clostridia; o__Oscillospirales; f__Ruminococcaceae; g__uncultured; s__uncultured_bacterium	0.9503017561363137
gut_ASV_121	d__Bacteria; p__Bacteroidota; c__Bacteroidia; o__Bacteroidales; f__Tannerellaceae; g__Parabacteroides; s__Parabacteroides_distasonis	0.9509725153827742
gut_ASV_2836	d__Bacteria; p__Bacteroidota; c__Bacteroidia; o__Bacteroidales; f__Marinifilaceae; g__Butyricimonas; s__uncultured_organism	0.9509828670780212
gut_ASV_2312	d__Bacteria; p__Bacteroidota; c__Bacteroidia; o__Bacteroidales; f__Bacteroidaceae; g__Bacteroides; s__Bacteroides_vulgatus	0.950983821493735
gut_ASV_2887	d__Bacteria; p__Firmicutes; c__Negativicutes; o__Acidaminococcales; f__Acidaminococcaceae; g__Phascolarctobacterium; s__Ruminococcus_sp.	0.9509882375711628
gut_ASV_3703	d__Bacteria; p__Firmicutes; c__Clostridia; o__Oscillospirales; f__Oscillospiraceae; g__Intestinimonas; s__uncultured_Clostridiales	0.9511368503496574
gut_ASV_2016	d__Bacteria; p__Bacteroidota; c__Bacteroidia; o__Bacteroidales; f__Bacteroidaceae; g__Bacteroides; s__Bacteroides_ovatus	0.9511912937864984
gut_ASV_1900	d__Bacteria; p__Proteobacteria; c__Gammaproteobacteria; o__Aeromonadales; f__Aeromonadaceae; g__Aeromonas	0.9513945659359774
gut_ASV_3559	d__Bacteria; p__Firmicutes; c__Clostridia; o__Oscillospirales; f__Oscillospiraceae; g__Colidextribacter; s__uncultured_Clostridia	0.9514423303903435
gut_ASV_3531	d__Bacteria; p__Proteobacteria; c__Gammaproteobacteria; o__Aeromonadales; f__Aeromonadaceae; g__Aeromonas	0.9518449451613968
gut_ASV_2967	d__Bacteria; p__Proteobacteria; c__Gammaproteobacteria; o__Burkholderiales; f__Comamonadaceae; g__Methylibium	0.952037159455099
gut_ASV_643	d__Bacteria; p__Bacteroidota; c__Bacteroidia; o__Bacteroidales; f__Bacteroidaceae; g__Bacteroides; s__Bacteroides_vulgatus	0.9521438664686109
gut_ASV_3572	d__Bacteria; p__Firmicutes; c__Clostridia; o__Lachnospirales; f__Lachnospiraceae; g__Lachnospiraceae_UCG-004	0.9523579752850674
gut_ASV_2355	d__Bacteria; p__Firmicutes; c__Clostridia; o__Lachnospirales; f__Lachnospiraceae	0.9523724546240837
gut_ASV_3092	d__Bacteria; p__Firmicutes; c__Clostridia; o__Lachnospirales; f__Lachnospiraceae; g__Blautia	0.9524498166138651
gut_ASV_491	d__Bacteria; p__Firmicutes; c__Bacilli; o__Lactobacillales; f__Enterococcaceae	0.9524504540030414
gut_ASV_2423	d__Bacteria; p__Firmicutes; c__Clostridia; o__Oscillospirales; f__Ruminococcaceae; g__uncultured; s__gut_metagenome	0.9524952465760229
gut_ASV_3497	d__Bacteria; p__Bacteroidota; c__Bacteroidia; o__Bacteroidales; f__Rikenellaceae; g__Alistipes; s__Bacteroides_sp.	0.9525173485949592
gut_ASV_3723	d__Bacteria; p__Bacteroidota; c__Bacteroidia; o__Bacteroidales; f__Marinifilaceae; g__Odoribacter; s__Odoribacter_splanchnicus	0.9525949082956413
gut_ASV_3077	d__Bacteria; p__Firmicutes; c__Clostridia; o__Lachnospirales; f__Lachnospiraceae; g__Lachnospiraceae_NC2004_group; s__uncultured_bacterium	0.9526341582517152
gut_ASV_3567	d__Bacteria; p__Bacteroidota; c__Bacteroidia; o__Bacteroidales; f__Bacteroidaceae; g__Bacteroides; s__Bacteroides_salyersiae	0.9531199418207883
gut_ASV_4120	d__Bacteria; p__Firmicutes; c__Clostridia; o__Oscillospirales; f__[Eubacterium]_coprostanoligenes_group; g__[Eubacterium]_coprostanoligenes_group; s__gut_metagenome	0.9532692024978966
gut_ASV_4013	d__Bacteria; p__Bacteroidota; c__Bacteroidia; o__Bacteroidales; f__Tannerellaceae; g__Parabacteroides; s__Parabacteroides_distasonis	0.9534408302519688
gut_ASV_1273	d__Bacteria; p__Firmicutes; c__Clostridia; o__Lachnospirales; f__Lachnospiraceae; g__Blautia	0.953525615093096
gut_ASV_297	d__Bacteria; p__Proteobacteria; c__Gammaproteobacteria; o__Pasteurellales; f__Pasteurellaceae; g__Aggregatibacter; s__uncultured_bacterium	0.9535399845873405
gut_ASV_1921	d__Bacteria; p__Proteobacteria; c__Gammaproteobacteria; o__Burkholderiales; f__Sutterellaceae; g__Sutterella; s__Sutterella_wadsworthensis	0.9535944385434585
gut_ASV_2406	d__Bacteria; p__Firmicutes; c__Clostridia; o__Lachnospirales; f__Lachnospiraceae; g__Blautia; s__Blautia_sp.	0.9538128329743981
gut_ASV_522	d__Bacteria; p__Firmicutes; c__Clostridia; o__Lachnospirales; f__Lachnospiraceae; g__Lachnospiraceae_UCG-010; s__uncultured_bacterium	0.9539758329016895
gut_ASV_1885	d__Bacteria; p__Firmicutes; c__Negativicutes; o__Veillonellales-Selenomonadales; f__Veillonellaceae; g__Megasphaera; s__Megasphaera_hexanoica	0.9539837558233123
gut_ASV_880	d__Bacteria; p__Firmicutes; c__Clostridia; o__Lachnospirales; f__Lachnospiraceae; g__Lachnospiraceae_UCG-004	0.9541084358712272
gut_ASV_1316	d__Bacteria; p__Proteobacteria; c__Gammaproteobacteria; o__Burkholderiales; f__Sutterellaceae; g__Sutterella; s__Sutterella_wadsworthensis	0.9544267178462709
gut_ASV_2947	d__Bacteria; p__Firmicutes; c__Negativicutes; o__Veillonellales-Selenomonadales; f__Selenomonadaceae; g__Mitsuokella; s__uncultured_bacterium	0.9544695855001232
gut_ASV_3614	d__Bacteria; p__Firmicutes; c__Clostridia; o__Oscillospirales; f__Oscillospiraceae; g__UCG-005	0.9548133117921022
gut_ASV_649	d__Bacteria; p__Bacteroidota; c__Bacteroidia; o__Bacteroidales; f__Rikenellaceae; g__Alistipes; s__Alistipes_putredinis	0.9548296476137694
gut_ASV_3829	d__Bacteria; p__Firmicutes; c__Clostridia; o__Lachnospirales; f__Lachnospiraceae; g__Lachnospiraceae_NC2004_group; s__uncultured_bacterium	0.9548997334761803
gut_ASV_824	d__Bacteria; p__Firmicutes; c__Bacilli; o__Erysipelotrichales; f__Erysipelatoclostridiaceae; g__Erysipelatoclostridium; s__Erysipelatoclostridium_ramosum	0.9549689488600486
gut_ASV_3020	d__Bacteria; p__Proteobacteria; c__Gammaproteobacteria; o__Burkholderiales; f__Sutterellaceae; g__Sutterella; s__metagenome	0.9550125395769358
gut_ASV_721	d__Bacteria; p__Firmicutes; c__Clostridia; o__Christensenellales; f__Christensenellaceae; g__Christensenellaceae_R-7_group; s__uncultured_prokaryote	0.9550508491412317
gut_ASV_1472	d__Bacteria; p__Firmicutes; c__Clostridia; o__Christensenellales; f__Christensenellaceae; g__Christensenellaceae_R-7_group	0.9550788983001651
gut_ASV_2138	d__Bacteria; p__Firmicutes; c__Clostridia; o__Lachnospirales; f__Lachnospiraceae; g__Cellulosilyticum; s__uncultured_bacterium	0.9552281997391499
gut_ASV_1479	d__Bacteria; p__Firmicutes; c__Clostridia; o__Lachnospirales; f__Lachnospiraceae; g__Lachnospiraceae_ND3007_group; s__metagenome	0.9552959499039774
gut_ASV_2254	d__Bacteria; p__Firmicutes; c__Clostridia; o__Peptostreptococcales-Tissierellales; f__Peptostreptococcales-Tissierellales; g__Gallicola; s__Peptoniphilaceae_bacterium	0.955551073277026
gut_ASV_2486	d__Bacteria; p__Firmicutes; c__Clostridia; o__Lachnospirales; f__Lachnospiraceae; g__Anaerostignum; s__uncultured_Firmicutes	0.9555720217414214
gut_ASV_2229	d__Bacteria; p__Bacteroidota; c__Bacteroidia; o__Bacteroidales; f__Tannerellaceae; g__Parabacteroides; s__gut_metagenome	0.9555789427247746
gut_ASV_2818	d__Bacteria; p__Firmicutes; c__Clostridia; o__Oscillospirales; f__Ruminococcaceae; g__Faecalibacterium	0.955633029889601
gut_ASV_1309	d__Bacteria; p__Firmicutes; c__Clostridia; o__Lachnospirales; f__Lachnospiraceae; g__Lachnospiraceae_NC2004_group; s__uncultured_bacterium	0.9556570727779237
gut_ASV_3024	d__Bacteria; p__Bacteroidota; c__Bacteroidia; o__Bacteroidales; f__Prevotellaceae; g__Alloprevotella; s__uncultured_organism	0.9556996853322466
gut_ASV_2207	d__Bacteria; p__Firmicutes; c__Clostridia; o__Lachnospirales; f__Lachnospiraceae; g__Lachnospiraceae_UCG-003; s__uncultured_bacterium	0.9557374862475452
gut_ASV_3549	d__Bacteria; p__Firmicutes; c__Clostridia; o__Oscillospirales; f__Butyricicoccaceae; g__Butyricicoccus; s__uncultured_bacterium	0.9559397569297694
gut_ASV_1713	d__Bacteria; p__Bacteroidota; c__Bacteroidia; o__Bacteroidales; f__Porphyromonadaceae; g__Porphyromonas; s__Porphyromonas_bennonis	0.9560601998184558
gut_ASV_1623	d__Bacteria; p__Firmicutes; c__Clostridia; o__Lachnospirales; f__Lachnospiraceae; g__Blautia	0.9560806331543529
gut_ASV_980	d__Bacteria; p__Bacteroidota; c__Bacteroidia; o__Bacteroidales; f__Tannerellaceae; g__Parabacteroides; s__Parabacteroides_distasonis	0.9560985441988885
gut_ASV_2687	d__Bacteria; p__Firmicutes; c__Clostridia; o__Lachnospirales; f__Lachnospiraceae; g__Coprococcus; s__metagenome	0.956206011435077
gut_ASV_3421	d__Bacteria; p__Proteobacteria; c__Gammaproteobacteria; o__Burkholderiales; f__Sutterellaceae; g__Sutterella; s__gut_metagenome	0.9562184401106317
gut_ASV_4234	d__Bacteria; p__Firmicutes; c__Clostridia; o__Oscillospirales; f__Ruminococcaceae; g__Anaerotruncus; s__Anaerotruncus_sp.	0.9563838477794796
gut_ASV_2217	d__Bacteria; p__Firmicutes; c__Clostridia; o__Christensenellales; f__Christensenellaceae; g__Christensenellaceae_R-7_group; s__uncultured_prokaryote	0.9563903286442054
gut_ASV_1823	d__Bacteria; p__Firmicutes; c__Clostridia; o__Oscillospirales; f__Ruminococcaceae; g__Faecalibacterium	0.9564818680505857
gut_ASV_3912	d__Bacteria; p__Actinobacteriota; c__Actinobacteria; o__Bifidobacteriales; f__Bifidobacteriaceae; g__Bifidobacterium; s__Bifidobacterium_longum	0.9565022838045589
gut_ASV_3340	d__Bacteria; p__Bacteroidota; c__Bacteroidia; o__Bacteroidales; f__Prevotellaceae; g__Prevotella	0.9565247436456116
gut_ASV_331	d__Bacteria; p__Proteobacteria; c__Gammaproteobacteria; o__Burkholderiales; f__Sutterellaceae; g__Sutterella; s__Sutterella_wadsworthensis	0.956572747250729
gut_ASV_2685	d__Bacteria; p__Firmicutes; c__Clostridia; o__Lachnospirales; f__Lachnospiraceae; g__Blautia	0.9568570413992764
gut_ASV_573	d__Bacteria; p__Firmicutes; c__Clostridia; o__Lachnospirales; f__Lachnospiraceae; g__Lachnospiraceae_UCG-001; s__Lachnospiraceae_bacterium	0.9568861633302987
gut_ASV_829	d__Bacteria; p__Bacteroidota; c__Bacteroidia; o__Bacteroidales; f__Bacteroidaceae; g__Bacteroides; s__Bacteroides_ovatus	0.9570108400586166
gut_ASV_3169	d__Bacteria; p__Firmicutes; c__Clostridia; o__Clostridia_vadinBB60_group; f__Clostridia_vadinBB60_group; g__Clostridia_vadinBB60_group; s__uncultured_organism	0.9572753637461522
gut_ASV_2272	d__Bacteria; p__Actinobacteriota; c__Coriobacteriia; o__Coriobacteriales; f__Coriobacteriales_Incertae_Sedis; g__uncultured; s__gut_metagenome	0.9573328929894743
gut_ASV_1525	d__Bacteria; p__Firmicutes; c__Clostridia; o__Lachnospirales; f__Lachnospiraceae; g__Lachnospiraceae_NC2004_group; s__uncultured_bacterium	0.9574023249160751
gut_ASV_3079	d__Bacteria; p__Firmicutes; c__Clostridia; o__Oscillospirales; f__Oscillospiraceae; g__uncultured; s__Clostridium_sp.	0.9575009395287697
gut_ASV_2560	d__Bacteria; p__Bacteroidota; c__Bacteroidia; o__Bacteroidales; f__Bacteroidaceae; g__Bacteroides; s__Bacteroides_vulgatus	0.9575236809286538
gut_ASV_213	d__Bacteria; p__Firmicutes; c__Clostridia; o__Lachnospirales; f__Lachnospiraceae; g__Blautia	0.9576602818468151
gut_ASV_2441	d__Bacteria; p__Proteobacteria; c__Gammaproteobacteria; o__Enterobacterales; f__Enterobacteriaceae	0.9576641440913845
gut_ASV_3049	d__Bacteria; p__Firmicutes; c__Bacilli; o__Erysipelotrichales; f__Erysipelotrichaceae; g__Holdemanella; s__uncultured_bacterium	0.9576818886511511
gut_ASV_2737	d__Bacteria; p__Bacteroidota; c__Bacteroidia; o__Bacteroidales; f__Bacteroidaceae; g__Bacteroides; s__Bacteroides_vulgatus	0.9578374636962853
gut_ASV_3442	d__Bacteria; p__Firmicutes; c__Clostridia; o__Oscillospirales; f__[Eubacterium]_coprostanoligenes_group; g__[Eubacterium]_coprostanoligenes_group; s__gut_metagenome	0.9578380608982072
gut_ASV_1902	d__Bacteria; p__Bacteroidota; c__Bacteroidia; o__Bacteroidales; f__Tannerellaceae; g__Parabacteroides	0.9578450901888718
gut_ASV_3429	d__Bacteria; p__Firmicutes; c__Clostridia; o__Lachnospirales; f__Lachnospiraceae; g__Lachnospiraceae_FCS020_group; s__uncultured_organism	0.9578889497171931
gut_ASV_3165	d__Bacteria; p__Firmicutes; c__Clostridia; o__Lachnospirales; f__Lachnospiraceae	0.9579030776161576
gut_ASV_286	d__Bacteria; p__Firmicutes; c__Clostridia; o__Lachnospirales; f__Lachnospiraceae; g__Sellimonas; s__uncultured_bacterium	0.9579850322723569
gut_ASV_3555	d__Bacteria; p__Firmicutes; c__Clostridia; o__Oscillospirales; f__[Eubacterium]_coprostanoligenes_group; g__[Eubacterium]_coprostanoligenes_group	0.9580960832657407
gut_ASV_635	d__Bacteria; p__Bacteroidota; c__Bacteroidia; o__Bacteroidales; f__Rikenellaceae; g__Alistipes; s__Alistipes_putredinis	0.958155077449756
gut_ASV_3035	d__Bacteria; p__Firmicutes; c__Clostridia; o__Oscillospirales; f__Ruminococcaceae; g__Negativibacillus; s__Ruminococcus_sp.	0.9582397708445842
gut_ASV_4154	d__Bacteria; p__Firmicutes; c__Clostridia; o__Lachnospirales; f__Lachnospiraceae; g__Blautia	0.9583854913098461
gut_ASV_1602	d__Bacteria; p__Proteobacteria; c__Gammaproteobacteria; o__Burkholderiales; f__Sutterellaceae; g__Sutterella; s__Sutterella_wadsworthensis	0.9584413164288803
gut_ASV_406	d__Bacteria; p__Bacteroidota; c__Bacteroidia; o__Bacteroidales; f__Prevotellaceae; g__uncultured; s__metagenome	0.958497385406792
gut_ASV_3100	d__Bacteria; p__Firmicutes; c__Clostridia; o__Oscillospirales; f__Ruminococcaceae; g__uncultured; s__human_gut	0.9585234691437691
gut_ASV_196	d__Bacteria; p__Firmicutes; c__Bacilli; o__Erysipelotrichales; f__Erysipelatoclostridiaceae; g__Erysipelatoclostridium; s__Erysipelatoclostridium_ramosum	0.9585560101714224
gut_ASV_3219	d__Bacteria; p__Firmicutes; c__Clostridia; o__Lachnospirales; f__Lachnospiraceae; g__Blautia	0.958691370141893
gut_ASV_2813	d__Bacteria; p__Actinobacteriota; c__Actinobacteria; o__Bifidobacteriales; f__Bifidobacteriaceae; g__Bifidobacterium; s__Bifidobacterium_longum	0.9588997576412154
gut_ASV_3749	d__Bacteria; p__Bacteroidota; c__Bacteroidia; o__Flavobacteriales; f__Flavobacteriaceae; g__Capnocytophaga; s__Capnocytophaga_gingivalis	0.9590418963871373
gut_ASV_990	d__Bacteria; p__Bacteroidota; c__Bacteroidia; o__Bacteroidales; f__Prevotellaceae; g__Prevotella	0.9592217115389672
gut_ASV_3539	d__Bacteria; p__Firmicutes; c__Clostridia; o__Lachnospirales; f__Lachnospiraceae	0.9592851454108631
gut_ASV_583	d__Bacteria; p__Firmicutes; c__Clostridia; o__Lachnospirales; f__Lachnospiraceae; g__Sellimonas; s__uncultured_bacterium	0.9594291803357966
gut_ASV_1985	d__Bacteria; p__Bacteroidota; c__Bacteroidia; o__Bacteroidales; f__Rikenellaceae; g__Alistipes; s__Alistipes_putredinis	0.9596301357808946
gut_ASV_3606	d__Bacteria; p__Firmicutes; c__Clostridia; o__Oscillospirales; f__Oscillospiraceae; g__uncultured; s__Clostridium_sp.	0.9598667789291674
gut_ASV_3061	d__Bacteria; p__Firmicutes; c__Clostridia; o__Clostridiales; f__Clostridiaceae; g__Clostridium_sensu_stricto_1; s__uncultured_bacterium	0.9598694903931754
gut_ASV_899	d__Bacteria; p__Bacteroidota; c__Bacteroidia; o__Bacteroidales; f__Rikenellaceae; g__Alistipes; s__Alistipes_shahii	0.9599361762699417
gut_ASV_2438	d__Bacteria; p__Firmicutes; c__Clostridia; o__Oscillospirales; f__Ruminococcaceae; g__Incertae_Sedis; s__uncultured_bacterium	0.9600029535498408
gut_ASV_1007	d__Bacteria; p__Firmicutes; c__Clostridia; o__Lachnospirales; f__Lachnospiraceae; g__[Eubacterium]_hallii_group	0.9600231697771956
gut_ASV_316	d__Bacteria; p__Proteobacteria; c__Gammaproteobacteria; o__Burkholderiales; f__Sutterellaceae; g__Sutterella; s__Sutterella_wadsworthensis	0.9602300231128749
gut_ASV_3017	d__Bacteria; p__Actinobacteriota; c__Coriobacteriia; o__Coriobacteriales; f__Eggerthellaceae; g__Slackia; s__Slackia_isoflavoniconvertens	0.9602580744634258
gut_ASV_849	d__Bacteria; p__Verrucomicrobiota; c__Lentisphaeria; o__Victivallales; f__Victivallaceae; g__Victivallaceae; s__uncultured_rumen	0.9602913251295982
gut_ASV_3151	d__Bacteria; p__Bacteroidota; c__Bacteroidia; o__Flavobacteriales; f__Weeksellaceae; g__Bergeyella; s__uncultured_bacterium	0.9602938029377762
gut_ASV_841	d__Bacteria; p__Firmicutes; c__Clostridia; o__Oscillospirales; f__Ruminococcaceae; g__[Eubacterium]_siraeum_group; s__uncultured_bacterium	0.960727126751666
gut_ASV_2978	d__Bacteria; p__Bacteroidota; c__Bacteroidia; o__Bacteroidales; f__Prevotellaceae; g__Alloprevotella; s__Alloprevotella_rava	0.9608415483457037
gut_ASV_2847	d__Bacteria; p__Bacteroidota; c__Bacteroidia; o__Bacteroidales; f__Bacteroidaceae; g__Bacteroides; s__Bacteroides_ovatus	0.9608533389887989
gut_ASV_1423	d__Bacteria; p__Firmicutes; c__Bacilli; o__Erysipelotrichales; f__Erysipelatoclostridiaceae; g__Erysipelatoclostridium; s__Erysipelatoclostridium_ramosum	0.960959502280656
gut_ASV_2546	d__Bacteria; p__Firmicutes; c__Negativicutes; o__Veillonellales-Selenomonadales; f__Veillonellaceae; g__Dialister; s__Dialister_propionicifaciens	0.9609755153601632
gut_ASV_1694	d__Bacteria; p__Bacteroidota; c__Bacteroidia; o__Bacteroidales; f__Bacteroidaceae; g__Bacteroides; s__Bacteroides_ovatus	0.9610494694794982
gut_ASV_1398	d__Bacteria; p__Bacteroidota; c__Bacteroidia; o__Bacteroidales; f__Barnesiellaceae; g__uncultured; s__uncultured_organism	0.9610981707836943
gut_ASV_1026	d__Bacteria; p__Firmicutes; c__Clostridia; o__Oscillospirales; f__Ruminococcaceae; g__[Eubacterium]_siraeum_group; s__[Eubacterium]_siraeum	0.9611415144211929
gut_ASV_4346	d__Bacteria; p__Firmicutes; c__Clostridia; o__Lachnospirales; f__Lachnospiraceae; g__Fusicatenibacter	0.9612240594967637
gut_ASV_1916	d__Bacteria; p__Firmicutes; c__Clostridia; o__Peptostreptococcales-Tissierellales; f__Peptostreptococcales-Tissierellales; g__Murdochiella; s__Murdochiella_asaccharolytica	0.9613218788806869
gut_ASV_4233	d__Bacteria; p__Bacteroidota; c__Bacteroidia; o__Bacteroidales; f__Prevotellaceae; g__Alloprevotella; s__Alloprevotella_rava	0.9613332356379197
gut_ASV_2714	d__Bacteria; p__Bacteroidota; c__Bacteroidia; o__Bacteroidales; f__Prevotellaceae; g__Prevotella	0.9613746521890377
gut_ASV_1096	d__Bacteria; p__Bacteroidota; c__Bacteroidia; o__Bacteroidales; f__Bacteroidaceae; g__Bacteroides; s__Bacteroides_caccae	0.9614159643452483
gut_ASV_1794	d__Bacteria; p__Bacteroidota; c__Bacteroidia; o__Bacteroidales; f__Prevotellaceae; g__Alloprevotella; s__Alloprevotella_rava	0.9614422887997146
gut_ASV_350	d__Bacteria; p__Firmicutes; c__Clostridia; o__Lachnospirales; f__Lachnospiraceae; g__Lachnospiraceae_UCG-010; s__uncultured_organism	0.9615369428679329
gut_ASV_1950	d__Bacteria; p__Bacteroidota; c__Bacteroidia; o__Bacteroidales; f__Tannerellaceae; g__Parabacteroides; s__Parabacteroides_distasonis	0.961635173704566
gut_ASV_3868	d__Bacteria; p__Firmicutes; c__Clostridia; o__Lachnospirales; f__Lachnospiraceae; g__Sellimonas; s__uncultured_bacterium	0.9618877393166914
gut_ASV_3855	d__Bacteria; p__Firmicutes; c__Clostridia; o__Lachnospirales; f__Lachnospiraceae; g__[Ruminococcus]_torques_group; s__Ruminococcus_lactaris	0.9619104374997888
gut_ASV_1752	d__Bacteria; p__Bacteroidota; c__Bacteroidia; o__Bacteroidales; f__Tannerellaceae; g__Parabacteroides	0.9619249127811857
gut_ASV_2418	d__Bacteria; p__Bacteroidota; c__Bacteroidia; o__Bacteroidales; f__Rikenellaceae; g__Alistipes; s__Alistipes_shahii	0.9619533417900721
gut_ASV_4327	d__Bacteria; p__Firmicutes; c__Clostridia; o__Lachnospirales; f__Lachnospiraceae; g__Stomatobaculum; s__uncultured_bacterium	0.9620468630681172
gut_ASV_1014	d__Bacteria; p__Firmicutes; c__Clostridia; o__Christensenellales; f__Christensenellaceae; g__Christensenellaceae_R-7_group	0.962264236045429
gut_ASV_3457	d__Bacteria; p__Firmicutes; c__Negativicutes; o__Veillonellales-Selenomonadales; f__Veillonellaceae; g__Veillonella	0.962554664793807
gut_ASV_166	d__Bacteria; p__Firmicutes; c__Clostridia; o__Oscillospirales; f__Oscillospiraceae; g__UCG-005	0.9626977720438957
gut_ASV_1088	d__Bacteria; p__Bacteroidota; c__Bacteroidia; o__Bacteroidales; f__Marinifilaceae; g__Odoribacter; s__Odoribacter_splanchnicus	0.9627753350041233
gut_ASV_1573	d__Bacteria; p__Planctomycetota; c__Planctomycetes; o__Gemmatales; f__Gemmataceae; g__Gemmata	0.9628614638181137
gut_ASV_510	d__Bacteria; p__Firmicutes; c__Clostridia; o__Lachnospirales; f__Lachnospiraceae; g__Coprococcus	0.9628706139672072
gut_ASV_2131	d__Bacteria; p__Firmicutes; c__Clostridia; o__Oscillospirales; f__Ruminococcaceae; g__Ruminococcus	0.962886139698559
gut_ASV_2102	d__Bacteria; p__Firmicutes; c__Clostridia; o__Lachnospirales; f__Lachnospiraceae; g__Moryella; s__human_gut	0.9632456097528793
gut_ASV_1192	d__Bacteria; p__Firmicutes; c__Clostridia; o__Lachnospirales; f__Lachnospiraceae; g__Butyrivibrio; s__Butyrivibrio_crossotus	0.9633419721553808
gut_ASV_1278	d__Bacteria; p__Firmicutes; c__Clostridia; o__Oscillospirales; f__[Eubacterium]_coprostanoligenes_group; g__[Eubacterium]_coprostanoligenes_group; s__uncultured_organism	0.9634524245061328
gut_ASV_1749	d__Bacteria; p__Firmicutes; c__Clostridia; o__Lachnospirales; f__Lachnospiraceae; g__Fusicatenibacter	0.9637753741353737
gut_ASV_2905	d__Bacteria; p__Firmicutes; c__Clostridia; o__Oscillospirales; f__Ruminococcaceae; g__Ruminococcus	0.963873064166831
gut_ASV_1097	d__Bacteria; p__Bacteroidota; c__Bacteroidia; o__Bacteroidales; f__Muribaculaceae; g__Muribaculaceae; s__uncultured_bacterium	0.9638846677219988
gut_ASV_3511	d__Bacteria; p__Firmicutes; c__Clostridia; o__Oscillospirales; f__Oscillospiraceae; g__Intestinimonas	0.9641859690930729
gut_ASV_3438	d__Bacteria; p__Bacteroidota; c__Bacteroidia; o__Bacteroidales; f__Tannerellaceae; g__Parabacteroides; s__uncultured_bacterium	0.9642013239869932
gut_ASV_2996	d__Bacteria; p__Bacteroidota; c__Bacteroidia; o__Bacteroidales; f__Bacteroidaceae; g__Bacteroides; s__Bacteroides_vulgatus	0.9643237003472258
gut_ASV_526	d__Bacteria; p__Bacteroidota; c__Bacteroidia; o__Bacteroidales; f__Bacteroidaceae; g__Bacteroides; s__Bacteroides_uniformis	0.9643771284333126
gut_ASV_2266	d__Bacteria; p__Bacteroidota; c__Bacteroidia; o__Bacteroidales; f__Prevotellaceae; g__Prevotella; s__uncultured_Prevotella	0.9644188907705997
gut_ASV_3699	d__Bacteria; p__Bacteroidota; c__Bacteroidia; o__Bacteroidales; f__Bacteroidaceae; g__Bacteroides; s__Bacteroides_vulgatus	0.9644352165897022
gut_ASV_3454	d__Bacteria; p__Bacteroidota; c__Bacteroidia; o__Bacteroidales; f__Bacteroidaceae; g__Bacteroides; s__Bacteroides_uniformis	0.9645459543379943
gut_ASV_2802	d__Bacteria; p__Firmicutes; c__Clostridia; o__Lachnospirales; f__Lachnospiraceae	0.9645966950952708
gut_ASV_3335	d__Bacteria; p__Bacteroidota; c__Bacteroidia; o__Bacteroidales; f__Bacteroidaceae; g__Bacteroides; s__Bacteroides_vulgatus	0.9646831434271418
gut_ASV_1708	d__Bacteria; p__Bacteroidota; c__Bacteroidia; o__Bacteroidales; f__Tannerellaceae; g__Parabacteroides; s__Parabacteroides_distasonis	0.964852171128719
gut_ASV_1302	d__Bacteria; p__Firmicutes; c__Bacilli; o__Lactobacillales; f__Lactobacillaceae; g__Lactobacillus; s__Lactobacillus_ruminis	0.9649443884573804
gut_ASV_1185	d__Bacteria; p__Bacteroidota; c__Bacteroidia; o__Bacteroidales; f__Tannerellaceae; g__Parabacteroides; s__Parabacteroides_distasonis	0.9651027617259279
gut_ASV_3965	d__Bacteria; p__Firmicutes; c__Clostridia; o__Oscillospirales; f__Ruminococcaceae; g__Faecalibacterium	0.9651293603183102
gut_ASV_114	d__Bacteria; p__Firmicutes; c__Clostridia; o__Lachnospirales; f__Lachnospiraceae; g__Lachnospiraceae_NC2004_group; s__uncultured_bacterium	0.9651359521735294
gut_ASV_2913	d__Bacteria; p__Firmicutes; c__Clostridia; o__Monoglobales; f__Monoglobaceae; g__Monoglobus; s__uncultured_bacterium	0.9651435061126353
gut_ASV_2640	d__Bacteria; p__Bacteroidota; c__Bacteroidia; o__Bacteroidales; f__Prevotellaceae; g__Prevotella; s__Prevotella_stercorea	0.9652294855313394
gut_ASV_3286	d__Bacteria; p__Firmicutes; c__Clostridia; o__Monoglobales; f__Monoglobaceae; g__Monoglobus; s__uncultured_bacterium	0.9653510356072071
gut_ASV_1626	d__Bacteria; p__Bacteroidota; c__Bacteroidia; o__Bacteroidales; f__Bacteroidaceae; g__Bacteroides; s__Bacteroides_vulgatus	0.9654780616197596
gut_ASV_3875	d__Bacteria; p__Bacteroidota; c__Bacteroidia; o__Bacteroidales; f__Muribaculaceae; g__Muribaculaceae; s__uncultured_bacterium	0.9656441063719026
gut_ASV_2736	d__Bacteria; p__Bacteroidota; c__Bacteroidia; o__Bacteroidales; f__Bacteroidaceae; g__Bacteroides; s__Bacteroides_cellulosilyticus	0.9656611857258858
gut_ASV_3864	d__Bacteria; p__Firmicutes; c__Clostridia; o__Lachnospirales; f__Lachnospiraceae; g__Lachnospiraceae_NK4A136_group; s__metagenome	0.9658195083562708
gut_ASV_1965	d__Bacteria; p__Firmicutes; c__Clostridia; o__Oscillospirales; f__Ruminococcaceae; g__[Eubacterium]_siraeum_group; s__uncultured_bacterium	0.9659309582087123
gut_ASV_793	d__Bacteria; p__Firmicutes; c__Clostridia; o__Lachnospirales; f__Lachnospiraceae; g__Lachnospiraceae_UCG-004; s__uncultured_bacterium	0.9659492416986574
gut_ASV_3521	d__Bacteria; p__Firmicutes; c__Bacilli; o__Erysipelotrichales; f__Erysipelotrichaceae; g__Holdemanella; s__uncultured_bacterium	0.965986414625886
gut_ASV_1527	d__Bacteria; p__Proteobacteria; c__Gammaproteobacteria; o__Enterobacterales; f__Enterobacteriaceae; g__Raoultella	0.9660306265203414
gut_ASV_268	d__Bacteria; p__Bacteroidota; c__Bacteroidia; o__Bacteroidales; f__Prevotellaceae; g__Prevotella; s__Prevotella_disiens	0.9660594694529082
gut_ASV_2899	d__Bacteria; p__Firmicutes; c__Clostridia; o__Oscillospirales; f__UCG-010; g__UCG-010; s__uncultured_bacterium	0.9661177951539012
gut_ASV_2476	d__Bacteria; p__Firmicutes; c__Clostridia; o__Lachnospirales; f__Lachnospiraceae; g__Lachnospiraceae_NC2004_group; s__uncultured_bacterium	0.9661500847364695
gut_ASV_2265	d__Bacteria; p__Firmicutes; c__Clostridia; o__Oscillospirales; f__Ruminococcaceae; g__uncultured; s__human_gut	0.9661521702159619
gut_ASV_1534	d__Bacteria; p__Bacteroidota; c__Bacteroidia; o__Bacteroidales; f__Marinifilaceae; g__Odoribacter; s__Odoribacter_splanchnicus	0.9664190878808258
gut_ASV_1572	d__Bacteria; p__Proteobacteria; c__Gammaproteobacteria; o__Burkholderiales; f__Sutterellaceae; g__Sutterella; s__Sutterella_wadsworthensis	0.9664650059322326
gut_ASV_4057	d__Bacteria; p__Firmicutes; c__Clostridia; o__Oscillospirales; f__Ruminococcaceae; g__Incertae_Sedis; s__[Clostridium]_leptum	0.9667176857154067
gut_ASV_1770	d__Bacteria; p__Bacteroidota; c__Bacteroidia; o__Bacteroidales; f__Tannerellaceae; g__Parabacteroides; s__Parabacteroides_distasonis	0.9667631957726569
gut_ASV_1724	d__Bacteria; p__Firmicutes; c__Clostridia; o__Lachnospirales; f__Lachnospiraceae; g__Lachnospiraceae_NC2004_group; s__uncultured_bacterium	0.9667834778752696
gut_ASV_3367	d__Bacteria; p__Bacteroidota; c__Bacteroidia; o__Bacteroidales; f__Bacteroidaceae; g__Bacteroides; s__Bacteroides_vulgatus	0.9668175268587454
gut_ASV_1680	d__Bacteria; p__Firmicutes; c__Clostridia; o__Lachnospirales; f__Lachnospiraceae; g__Coprococcus; s__metagenome	0.9668213269106963
gut_ASV_2509	d__Bacteria; p__Firmicutes; c__Clostridia; o__Lachnospirales; f__Lachnospiraceae; g__Sellimonas; s__uncultured_bacterium	0.967124018548656
gut_ASV_1072	d__Bacteria; p__Bacteroidota; c__Bacteroidia; o__Flavobacteriales; f__Flavobacteriaceae; g__Capnocytophaga; s__Capnocytophaga_leadbetteri	0.9672744046294341
gut_ASV_2424	d__Bacteria; p__Firmicutes; c__Clostridia; o__Oscillospirales; f__Oscillospiraceae; g__Colidextribacter; s__Anaerostipes_hadrus	0.967456573570207
gut_ASV_1913	d__Bacteria; p__Firmicutes; c__Clostridia; o__Lachnospirales; f__Lachnospiraceae; g__Coprococcus	0.9676123671257345
gut_ASV_39	d__Bacteria; p__Bacteroidota; c__Bacteroidia; o__Bacteroidales; f__Marinifilaceae; g__Butyricimonas; s__uncultured_organism	0.9677284687399333
gut_ASV_187	d__Bacteria; p__Firmicutes; c__Clostridia; o__Lachnospirales; f__Lachnospiraceae; g__Blautia	0.9678090947947288
gut_ASV_1358	d__Bacteria; p__Proteobacteria; c__Gammaproteobacteria; o__Aeromonadales; f__Aeromonadaceae; g__Aeromonas	0.9678235004875062
gut_ASV_1636	d__Bacteria; p__Firmicutes; c__Clostridia; o__Oscillospirales; f__Ruminococcaceae; g__uncultured; s__human_gut	0.967968329660237
gut_ASV_2293	d__Bacteria; p__Firmicutes; c__Clostridia; o__Christensenellales; f__Christensenellaceae; g__Christensenellaceae_R-7_group	0.9679919066881227
gut_ASV_2411	d__Bacteria; p__Bacteroidota; c__Bacteroidia; o__Bacteroidales; f__Prevotellaceae; g__Prevotella	0.9680059259300361
gut_ASV_1989	d__Bacteria; p__Firmicutes; c__Clostridia; o__Lachnospirales; f__Lachnospiraceae; g__Lachnospiraceae_NK4A136_group	0.9680146972055819
gut_ASV_795	d__Bacteria; p__Firmicutes; c__Clostridia; o__Lachnospirales; f__Lachnospiraceae; g__[Ruminococcus]_torques_group; s__Ruminococcus_lactaris	0.9680680792763083
gut_ASV_2708	d__Bacteria; p__Firmicutes; c__Clostridia; o__Lachnospirales; f__Lachnospiraceae; g__Lachnospiraceae_UCG-010; s__uncultured_bacterium	0.9682970110277762
gut_ASV_913	d__Bacteria; p__Actinobacteriota; c__Coriobacteriia; o__Coriobacteriales; f__Eggerthellaceae; g__Senegalimassilia; s__uncultured_bacterium	0.9685786753999068
gut_ASV_4008	d__Bacteria; p__Proteobacteria; c__Gammaproteobacteria; o__Burkholderiales; f__Sutterellaceae; g__Sutterella	0.9686404876441183
gut_ASV_540	d__Bacteria; p__Bacteroidota; c__Bacteroidia; o__Bacteroidales; f__Bacteroidaceae; g__Bacteroides; s__uncultured_bacterium	0.9686681195198668
gut_ASV_1375	d__Bacteria; p__Proteobacteria; c__Alphaproteobacteria; o__Rhodospirillales; f__uncultured; g__uncultured; s__Azospirillum_sp.	0.9687234403967169
gut_ASV_482	d__Bacteria; p__Bacteroidota; c__Bacteroidia; o__Bacteroidales; f__Prevotellaceae; g__Alloprevotella; s__uncultured_organism	0.9687702865162103
gut_ASV_2224	d__Bacteria; p__Firmicutes; c__Clostridia; o__Clostridiales; f__Clostridiaceae; g__Clostridium_sensu_stricto_1; s__human_gut	0.9688974136690375
gut_ASV_1403	d__Bacteria; p__Bacteroidota; c__Bacteroidia; o__Bacteroidales; f__Prevotellaceae; g__Paraprevotella; s__uncultured_bacterium	0.9689000355326722
gut_ASV_1290	d__Bacteria; p__Firmicutes; c__Clostridia; o__Lachnospirales; f__Lachnospiraceae; g__Lachnospiraceae_NC2004_group; s__uncultured_bacterium	0.9690618799520204
gut_ASV_41	d__Bacteria; p__Firmicutes; c__Clostridia; o__Lachnospirales; f__Lachnospiraceae; g__Blautia	0.9690986492103525
gut_ASV_4185	d__Bacteria; p__Actinobacteriota; c__Actinobacteria; o__Corynebacteriales; f__Corynebacteriaceae; g__Corynebacterium; s__Corynebacterium_pyruviciproducens	0.969347909730526
gut_ASV_1769	d__Bacteria; p__Firmicutes; c__Clostridia; o__Lachnospirales; f__Lachnospiraceae; g__Dorea	0.9694089664857012
gut_ASV_3686	d__Bacteria; p__Bacteroidota; c__Bacteroidia; o__Bacteroidales; f__Bacteroidaceae; g__Bacteroides; s__Bacteroides_salyersiae	0.9694163067906214
gut_ASV_661	d__Bacteria; p__Firmicutes; c__Bacilli; o__Izemoplasmatales; f__Izemoplasmatales; g__Izemoplasmatales; s__gut_metagenome	0.9695722750724594
gut_ASV_2093	d__Bacteria; p__Firmicutes; c__Bacilli; o__Erysipelotrichales; f__Erysipelotrichaceae; g__Holdemanella; s__uncultured_bacterium	0.9695741430616212
gut_ASV_193	d__Bacteria; p__Firmicutes; c__Clostridia; o__Lachnospirales; f__Lachnospiraceae; g__Fusicatenibacter	0.9696439575808664
gut_ASV_3916	d__Bacteria; p__Firmicutes; c__Clostridia; o__Lachnospirales; f__Lachnospiraceae; g__Butyrivibrio; s__Butyrivibrio_crossotus	0.9697779591841976
gut_ASV_3764	d__Bacteria; p__Firmicutes; c__Clostridia; o__Christensenellales; f__Christensenellaceae; g__Christensenellaceae_R-7_group; s__uncultured_prokaryote	0.9698756960412465
gut_ASV_617	d__Bacteria; p__Bacteroidota; c__Bacteroidia; o__Bacteroidales; f__Bacteroidaceae; g__Bacteroides; s__Bacteroides_uniformis	0.9698819760587186
gut_ASV_1560	d__Bacteria; p__Firmicutes; c__Clostridia; o__Oscillospirales; f__Ruminococcaceae; g__uncultured; s__uncultured_bacterium	0.9699669913170516
gut_ASV_1646	d__Bacteria; p__Firmicutes; c__Clostridia; o__Clostridia_vadinBB60_group; f__Clostridia_vadinBB60_group; g__Clostridia_vadinBB60_group; s__uncultured_bacterium	0.9700186279808808
gut_ASV_2077	d__Bacteria; p__Bacteroidota; c__Bacteroidia; o__Bacteroidales; f__Tannerellaceae; g__Parabacteroides; s__Parabacteroides_distasonis	0.9700716069429978
gut_ASV_2173	d__Bacteria; p__Firmicutes; c__Negativicutes; o__Veillonellales-Selenomonadales; f__Selenomonadaceae; g__Mitsuokella	0.970152408095786
gut_ASV_1898	d__Bacteria; p__Firmicutes; c__Clostridia; o__Lachnospirales; f__Lachnospiraceae; g__Lachnospiraceae_UCG-004; s__uncultured_bacterium	0.9701536911305798
gut_ASV_3004	d__Bacteria; p__Firmicutes; c__Clostridia; o__Oscillospirales; f__Ruminococcaceae; g__uncultured; s__human_gut	0.970182227560778
gut_ASV_3220	d__Bacteria; p__Bacteroidota; c__Bacteroidia; o__Bacteroidales; f__Rikenellaceae; g__Alistipes; s__Alistipes_finegoldii	0.9703203233261205
gut_ASV_2264	d__Bacteria; p__Firmicutes; c__Clostridia; o__Oscillospirales; f__Ruminococcaceae; g__uncultured; s__human_gut	0.9704098437348928
gut_ASV_313	d__Bacteria; p__Bacteroidota; c__Bacteroidia; o__Bacteroidales; f__Rikenellaceae; g__Alistipes; s__Alistipes_shahii	0.9704777571139763
gut_ASV_3681	d__Bacteria; p__Firmicutes; c__Clostridia; o__Oscillospirales; f__Oscillospiraceae; g__UCG-003; s__metagenome	0.9704896083725537
gut_ASV_3324	d__Bacteria; p__Firmicutes; c__Clostridia; o__Peptostreptococcales-Tissierellales; f__Anaerovoracaceae; g__Family_XIII_AD3011_group; s__uncultured_bacterium	0.970491988626366
gut_ASV_61	d__Bacteria; p__Bacteroidota; c__Bacteroidia; o__Bacteroidales; f__Bacteroidaceae; g__Bacteroides; s__Bacteroides_vulgatus	0.9705272788335322
gut_ASV_2738	d__Bacteria; p__Proteobacteria; c__Gammaproteobacteria; o__Pseudomonadales; f__Moraxellaceae; g__Acinetobacter; s__Acinetobacter_baumannii	0.9705975869493679
gut_ASV_4229	d__Bacteria; p__Bacteroidota; c__Bacteroidia; o__Bacteroidales; f__Prevotellaceae; g__Prevotella; s__Prevotella_stercorea	0.970645782628042
gut_ASV_2457	d__Bacteria; p__Proteobacteria; c__Gammaproteobacteria; o__Enterobacterales; f__Enterobacteriaceae; g__Escherichia-Shigella	0.9707474473519232
gut_ASV_3918	d__Bacteria; p__Bacteroidota; c__Bacteroidia; o__Bacteroidales; f__Bacteroidaceae; g__Bacteroides; s__Bacteroides_dorei	0.9707796247315335
gut_ASV_1295	d__Bacteria; p__Firmicutes; c__Bacilli; o__Erysipelotrichales; f__Erysipelotrichaceae; g__Holdemanella; s__uncultured_bacterium	0.9708765772587074
gut_ASV_284	d__Bacteria; p__Firmicutes; c__Clostridia; o__Oscillospirales; f__Ruminococcaceae; g__Ruminococcus; s__metagenome	0.9709162618896464
gut_ASV_2963	d__Bacteria; p__Firmicutes; c__Clostridia; o__Lachnospirales; f__Lachnospiraceae; g__Coprococcus; s__metagenome	0.9710176297670403
gut_ASV_3503	d__Bacteria; p__Bacteroidota; c__Bacteroidia; o__Bacteroidales; f__Marinifilaceae; g__Butyricimonas; s__uncultured_organism	0.971034776284721
gut_ASV_1434	d__Bacteria; p__Bacteroidota; c__Bacteroidia; o__Bacteroidales; f__Rikenellaceae; g__Alistipes; s__Alistipes_shahii	0.9711701425423439
gut_ASV_2816	d__Bacteria; p__Firmicutes; c__Clostridia; o__Oscillospirales; f__Oscillospiraceae; g__uncultured; s__Clostridium_sp.	0.9712283408830066
gut_ASV_2091	d__Bacteria; p__Firmicutes; c__Clostridia; o__Monoglobales; f__Monoglobaceae; g__Monoglobus	0.971229177571622
gut_ASV_2715	d__Bacteria; p__Firmicutes; c__Bacilli; o__Lactobacillales; f__Leuconostocaceae; g__Weissella; s__Weissella_koreensis	0.9712525332858881
gut_ASV_563	d__Bacteria; p__Firmicutes; c__Clostridia; o__Oscillospirales; f__UCG-010; g__UCG-010; s__gut_metagenome	0.9712892219705033
gut_ASV_2701	d__Bacteria; p__Firmicutes; c__Clostridia; o__Oscillospirales; f__Ruminococcaceae; g__Negativibacillus; s__uncultured_bacterium	0.9714097981431378
gut_ASV_3135	d__Bacteria; p__Firmicutes; c__Clostridia; o__Oscillospirales; f__Ruminococcaceae; g__uncultured; s__metagenome	0.9714406643747463
gut_ASV_3186	d__Bacteria; p__Firmicutes; c__Clostridia; o__Lachnospirales; f__Lachnospiraceae; g__Blautia; s__Blautia_sp.	0.9714900139015237
gut_ASV_586	d__Bacteria; p__Firmicutes; c__Clostridia; o__Lachnospirales; f__Lachnospiraceae; g__[Eubacterium]_ventriosum_group; s__uncultured_bacterium	0.971503510424054
gut_ASV_2210	d__Bacteria; p__Firmicutes; c__Clostridia; o__Christensenellales; f__Christensenellaceae; g__Christensenellaceae_R-7_group; s__uncultured_prokaryote	0.9715076621340663
gut_ASV_2940	d__Bacteria; p__Firmicutes; c__Clostridia; o__Lachnospirales; f__Lachnospiraceae; g__Lachnospiraceae_ND3007_group; s__uncultured_bacterium	0.9715534606932685
gut_ASV_455	d__Bacteria; p__Firmicutes; c__Clostridia; o__Lachnospirales; f__Lachnospiraceae; g__Sellimonas; s__Sellimonas_intestinalis	0.9715858091016998
gut_ASV_125	d__Bacteria; p__Firmicutes; c__Clostridia; o__Oscillospirales; f__Ruminococcaceae; g__uncultured; s__human_gut	0.9717584745310949
gut_ASV_3362	d__Bacteria; p__Bacteroidota; c__Bacteroidia; o__Bacteroidales; f__Bacteroidaceae; g__Bacteroides; s__Bacteroides_finegoldii	0.971790444336656
gut_ASV_3376	d__Bacteria; p__Firmicutes; c__Clostridia; o__Lachnospirales; f__Lachnospiraceae; g__Tuzzerella; s__uncultured_bacterium	0.9718778757535753
gut_ASV_3288	d__Bacteria; p__Firmicutes; c__Clostridia; o__Peptostreptococcales-Tissierellales; f__Anaerovoracaceae; g__Family_XIII_AD3011_group; s__uncultured_bacterium	0.971891183891749
gut_ASV_2482	d__Bacteria; p__Firmicutes; c__Clostridia; o__Oscillospirales; f__Ruminococcaceae; g__Fournierella; s__uncultured_organism	0.9720125935829752
gut_ASV_2873	d__Bacteria; p__Bacteroidota; c__Bacteroidia; o__Bacteroidales; f__Rikenellaceae; g__Alistipes; s__Alistipes_shahii	0.9720370999962029
gut_ASV_2332	d__Bacteria; p__Firmicutes; c__Clostridia; o__Peptococcales; f__Peptococcaceae; g__uncultured; s__uncultured_bacterium	0.9721348955723887
gut_ASV_3212	d__Bacteria; p__Planctomycetota; c__Planctomycetes; o__Gemmatales; f__Gemmataceae; g__Gemmata	0.9721892758960956
gut_ASV_4125	d__Bacteria; p__Firmicutes; c__Clostridia; o__Oscillospirales; f__[Eubacterium]_coprostanoligenes_group; g__[Eubacterium]_coprostanoligenes_group; s__uncultured_bacterium	0.9723068033042943
gut_ASV_3634	d__Bacteria; p__Firmicutes; c__Clostridia; o__Lachnospirales; f__Lachnospiraceae; g__[Eubacterium]_hallii_group	0.972314260214115
gut_ASV_1853	d__Bacteria; p__Firmicutes; c__Bacilli; o__Erysipelotrichales; f__Erysipelotrichaceae; g__Holdemanella; s__uncultured_bacterium	0.9723318325131581
gut_ASV_714	d__Bacteria; p__Proteobacteria; c__Gammaproteobacteria; o__Burkholderiales; f__Sutterellaceae; g__Sutterella; s__Sutterella_wadsworthensis	0.9723342471982961
gut_ASV_2894	d__Bacteria; p__Firmicutes; c__Bacilli; o__Erysipelotrichales; f__Erysipelotrichaceae; g__Holdemanella; s__uncultured_bacterium	0.9723804334266847
gut_ASV_3419	d__Bacteria; p__Actinobacteriota; c__Actinobacteria; o__Actinomycetales; f__Actinomycetaceae; g__Actinomyces; s__Schaalia_odontolytica	0.9724563522065315
gut_ASV_3839	d__Bacteria; p__Firmicutes; c__Clostridia; o__Peptostreptococcales-Tissierellales; f__Peptostreptococcaceae; g__Intestinibacter	0.9725528292826914
gut_ASV_1431	d__Bacteria; p__Firmicutes; c__Negativicutes; o__Acidaminococcales; f__Acidaminococcaceae; g__Acidaminococcus; s__uncultured_bacterium	0.9726285980742175
gut_ASV_3241	d__Bacteria; p__Firmicutes; c__Clostridia; o__Peptostreptococcales-Tissierellales; f__Anaerovoracaceae; g__Family_XIII_AD3011_group; s__gut_metagenome	0.9726668945472311
gut_ASV_3383	d__Bacteria; p__Bacteroidota; c__Bacteroidia; o__Bacteroidales; f__Tannerellaceae; g__Parabacteroides; s__Parabacteroides_distasonis	0.9727267746455074
gut_ASV_3183	d__Bacteria; p__Firmicutes; c__Clostridia; o__Christensenellales; f__Christensenellaceae; g__Christensenellaceae_R-7_group	0.9727501613238916
gut_ASV_3844	d__Bacteria; p__Bacteroidota; c__Bacteroidia; o__Bacteroidales; f__Prevotellaceae; g__Alloprevotella	0.9727752372085798
gut_ASV_2641	d__Bacteria; p__Firmicutes; c__Bacilli; o__Erysipelotrichales; f__Erysipelatoclostridiaceae; g__Erysipelatoclostridium; s__[Clostridium]_spiroforme	0.972816014111344
gut_ASV_3997	d__Bacteria; p__Firmicutes; c__Clostridia; o__Peptostreptococcales-Tissierellales; f__Anaerovoracaceae; g__Family_XIII_AD3011_group; s__uncultured_bacterium	0.9728520464058892
gut_ASV_4274	d__Bacteria; p__Firmicutes; c__Negativicutes; o__Veillonellales-Selenomonadales; f__Selenomonadaceae; g__Megamonas	0.9728866028048845
gut_ASV_177	d__Bacteria; p__Firmicutes; c__Bacilli; o__RF39; f__RF39; g__RF39; s__uncultured_bacterium	0.972908442141057
gut_ASV_3073	d__Bacteria; p__Firmicutes; c__Clostridia; o__Oscillospirales; f__Ruminococcaceae; g__Faecalibacterium	0.973028938452596
gut_ASV_505	d__Bacteria; p__Bacteroidota; c__Bacteroidia; o__Bacteroidales; f__Bacteroidaceae; g__Bacteroides; s__Bacteroides_cellulosilyticus	0.9730553672932305
gut_ASV_3279	d__Bacteria; p__Firmicutes; c__Bacilli; o__Erysipelotrichales; f__Erysipelotrichaceae; g__Faecalitalea; s__Longicatena_caecimuris	0.9730570517228602
gut_ASV_2484	d__Bacteria; p__Fusobacteriota; c__Fusobacteriia; o__Fusobacteriales; f__Fusobacteriaceae; g__Fusobacterium; s__Fusobacterium_mortiferum	0.9730876352284392
gut_ASV_144	d__Bacteria; p__Proteobacteria; c__Gammaproteobacteria; o__Enterobacterales; f__Enterobacteriaceae	0.9731193693206021
gut_ASV_2857	d__Bacteria; p__Patescibacteria; c__Saccharimonadia; o__Saccharimonadales; f__Saccharimonadaceae; g__TM7x; s__uncultured_bacterium	0.9731311811364517
gut_ASV_1872	d__Bacteria; p__Bacteroidota; c__Bacteroidia; o__Bacteroidales; f__Bacteroidaceae; g__Bacteroides; s__Bacteroides_vulgatus	0.9731389420940569
gut_ASV_399	d__Bacteria; p__Firmicutes; c__Clostridia; o__Lachnospirales; f__Lachnospiraceae; g__Coprococcus; s__metagenome	0.9732593363085625
gut_ASV_3878	d__Bacteria; p__Firmicutes; c__Clostridia; o__Peptococcales; f__Peptococcaceae; g__uncultured; s__uncultured_bacterium	0.9733091207889445
gut_ASV_1932	d__Bacteria; p__Bacteroidota; c__Bacteroidia; o__Bacteroidales; f__Prevotellaceae; g__Alloprevotella; s__uncultured_organism	0.9734215061788254
gut_ASV_4290	d__Bacteria; p__Bacteroidota; c__Bacteroidia; o__Bacteroidales; f__Prevotellaceae; g__uncultured; s__uncultured_bacterium	0.9734760993744839
gut_ASV_3691	d__Bacteria; p__Patescibacteria; c__Saccharimonadia; o__Saccharimonadales; f__Saccharimonadaceae; g__TM7x; s__uncultured_bacterium	0.9734967680900276
gut_ASV_2730	d__Bacteria; p__Firmicutes; c__Negativicutes; o__Veillonellales-Selenomonadales; f__Selenomonadaceae; g__Megamonas	0.9735217784191627
gut_ASV_253	d__Bacteria; p__Firmicutes; c__Clostridia; o__Oscillospirales; f__Ruminococcaceae; g__Faecalibacterium	0.9736125988088201
gut_ASV_2623	d__Bacteria; p__Firmicutes; c__Clostridia; o__Lachnospirales; f__Lachnospiraceae; g__Coprococcus	0.9736493165895574
gut_ASV_1367	d__Bacteria; p__Firmicutes; c__Clostridia; o__Clostridiales; f__Clostridiaceae; g__Clostridium_sensu_stricto_1; s__Clostridium_perfringens	0.9737049902907949
gut_ASV_1279	d__Bacteria; p__Firmicutes; c__Clostridia; o__Lachnospirales; f__Lachnospiraceae; g__Lachnospiraceae_UCG-003; s__uncultured_bacterium	0.9737475039697189
gut_ASV_3071	d__Bacteria; p__Firmicutes; c__Clostridia; o__Lachnospirales; f__Lachnospiraceae; g__Lachnospiraceae_NK4A136_group	0.9737948549781225
gut_ASV_2973	d__Bacteria; p__Firmicutes; c__Clostridia; o__Lachnospirales; f__Lachnospiraceae; g__Marvinbryantia	0.9738037556725958
gut_ASV_1015	d__Bacteria; p__Firmicutes; c__Clostridia; o__Lachnospirales; f__Lachnospiraceae; g__Lachnospiraceae_FCS020_group; s__uncultured_organism	0.973859235570439
gut_ASV_298	d__Bacteria; p__Actinobacteriota; c__Coriobacteriia; o__Coriobacteriales; f__Coriobacteriaceae; g__Collinsella; s__Collinsella_tanakaei	0.9739437686803866
gut_ASV_3506	d__Bacteria; p__Firmicutes; c__Clostridia; o__Christensenellales; f__Christensenellaceae; g__Christensenellaceae_R-7_group; s__bacterium_YE57	0.9741170641890009
gut_ASV_2397	d__Bacteria; p__Bacteroidota; c__Bacteroidia; o__Bacteroidales; f__Tannerellaceae; g__Parabacteroides	0.974135115204002
gut_ASV_3732	d__Bacteria; p__Bacteroidota; c__Bacteroidia; o__Bacteroidales; f__Prevotellaceae; g__Prevotella; s__Prevotella_stercorea	0.9743228321764815
gut_ASV_2030	d__Bacteria; p__Firmicutes; c__Clostridia; o__Lachnospirales; f__Lachnospiraceae; g__Agathobacter; s__Eubacterium_ramulus	0.974402794415511
gut_ASV_2889	d__Bacteria; p__Proteobacteria; c__Gammaproteobacteria; o__Burkholderiales; f__Sutterellaceae; g__Sutterella; s__metagenome	0.9744147012804382
gut_ASV_351	d__Bacteria; p__Firmicutes; c__Clostridia; o__Lachnospirales; f__Lachnospiraceae; g__Dorea	0.9744652570446592
gut_ASV_42	d__Bacteria; p__Planctomycetota; c__Planctomycetes; o__Gemmatales; f__Gemmataceae; g__Gemmata; s__bacterium_enrichment	0.9745738421080392
gut_ASV_2001	d__Bacteria; p__Firmicutes; c__Negativicutes; o__Veillonellales-Selenomonadales; f__Veillonellaceae; g__Dialister; s__uncultured_bacterium	0.9746368151285073
gut_ASV_29	d__Bacteria; p__Actinobacteriota; c__Coriobacteriia; o__Coriobacteriales; f__Eggerthellaceae; g__uncultured; s__uncultured_bacterium	0.9746589074377927
gut_ASV_1198	d__Bacteria; p__Firmicutes; c__Clostridia; o__Lachnospirales; f__Lachnospiraceae; g__Lachnoclostridium; s__unidentified	0.9746607711496965
gut_ASV_2648	d__Bacteria; p__Bacteroidota; c__Bacteroidia; o__Bacteroidales; f__Prevotellaceae; g__uncultured; s__Prevotella_sp.	0.9747109596737935
gut_ASV_1092	d__Bacteria; p__Firmicutes; c__Clostridia; o__Lachnospirales; f__Lachnospiraceae; g__Lachnospiraceae_UCG-004; s__uncultured_bacterium	0.9747349411428363
gut_ASV_1114	d__Bacteria; p__Actinobacteriota; c__Coriobacteriia; o__Coriobacteriales; f__Coriobacteriaceae; g__Collinsella; s__Collinsella_tanakaei	0.9747372659597544
gut_ASV_1056	d__Bacteria; p__Firmicutes; c__Clostridia; o__Lachnospirales; f__Lachnospiraceae; g__Sellimonas; s__uncultured_bacterium	0.9748032491780448
gut_ASV_717	d__Bacteria; p__Firmicutes; c__Clostridia; o__Oscillospirales; f__Ruminococcaceae; g__[Eubacterium]_siraeum_group; s__[Eubacterium]_siraeum	0.9748133405014028
gut_ASV_1022	d__Bacteria; p__Bacteroidota; c__Bacteroidia; o__Bacteroidales; f__Tannerellaceae; g__Parabacteroides; s__uncultured_bacterium	0.9748300987863846
gut_ASV_1704	d__Bacteria; p__Bacteroidota; c__Bacteroidia; o__Bacteroidales; f__Rikenellaceae; g__Alistipes; s__Alistipes_putredinis	0.9748684963897666
gut_ASV_2526	d__Bacteria; p__Firmicutes; c__Clostridia; o__Oscillospirales; f__[Eubacterium]_coprostanoligenes_group; g__[Eubacterium]_coprostanoligenes_group; s__gut_metagenome	0.9750779789273735
gut_ASV_2347	d__Bacteria; p__Firmicutes; c__Clostridia; o__Lachnospirales; f__Lachnospiraceae; g__uncultured; s__uncultured_Eubacterium	0.9752134794069524
gut_ASV_2378	d__Bacteria; p__Firmicutes; c__Clostridia; o__Lachnospirales; f__Lachnospiraceae; g__Coprococcus	0.9753563556892498
gut_ASV_2851	d__Bacteria; p__Firmicutes; c__Clostridia; o__Lachnospirales; f__Lachnospiraceae; g__Agathobacter; s__Eubacterium_ramulus	0.9753768270717761
gut_ASV_2255	d__Bacteria; p__Bacteroidota; c__Bacteroidia; o__Bacteroidales; f__Prevotellaceae; g__Alloprevotella; s__Prevotellaceae_bacterium	0.9753842797320011
gut_ASV_1596	d__Bacteria; p__Firmicutes; c__Clostridia; o__Lachnospirales; f__Lachnospiraceae; g__Agathobacter	0.9754039849696445
gut_ASV_4340	d__Bacteria; p__Firmicutes; c__Clostridia; o__Lachnospirales; f__Lachnospiraceae; g__Lachnospiraceae_ND3007_group; s__uncultured_Clostridiales	0.9754662690043368
gut_ASV_3697	d__Bacteria; p__Bacteroidota; c__Bacteroidia; o__Bacteroidales; f__Bacteroidaceae; g__Bacteroides; s__Bacteroides_uniformis	0.9755946488519207
gut_ASV_1261	d__Bacteria; p__Firmicutes; c__Bacilli; o__Lactobacillales; f__Leuconostocaceae; g__Weissella; s__Weissella_koreensis	0.9756128862387086
gut_ASV_167	d__Bacteria; p__Firmicutes; c__Clostridia; o__Lachnospirales; f__Lachnospiraceae; g__[Eubacterium]_oxidoreducens_group; s__uncultured_bacterium	0.975683066298562
gut_ASV_1267	d__Bacteria; p__Firmicutes; c__Clostridia; o__Lachnospirales; f__Lachnospiraceae; g__Lachnospiraceae_FCS020_group; s__uncultured_organism	0.9757755547996348
gut_ASV_3485	d__Bacteria; p__Firmicutes; c__Negativicutes; o__Veillonellales-Selenomonadales; f__Veillonellaceae; g__Megasphaera; s__Megasphaera_elsdenii	0.9758625266765917
gut_ASV_3275	d__Bacteria; p__Firmicutes; c__Clostridia; o__Oscillospirales; f__Ruminococcaceae; g__Ruminococcus; s__Clostridiaceae_bacterium	0.9758674887889816
gut_ASV_3280	d__Bacteria; p__Bacteroidota; c__Bacteroidia; o__Bacteroidales; f__Bacteroidaceae; g__Bacteroides; s__Bacteroides_stercoris	0.9759790780883787
gut_ASV_3970	d__Bacteria; p__Bacteroidota; c__Bacteroidia; o__Bacteroidales; f__Prevotellaceae; g__Prevotella	0.975985977648897
gut_ASV_3495	d__Bacteria; p__Firmicutes; c__Clostridia; o__Oscillospirales; f__Ruminococcaceae; g__Faecalibacterium	0.976029694953021
gut_ASV_3075	d__Bacteria; p__Firmicutes; c__Clostridia; o__Clostridiales; f__Clostridiaceae; g__Clostridium_sensu_stricto_1; s__Clostridium_perfringens	0.9760336293738766
gut_ASV_4325	d__Bacteria; p__Firmicutes; c__Negativicutes; o__Veillonellales-Selenomonadales; f__Selenomonadaceae; g__Megamonas	0.9760401732127078
gut_ASV_2338	d__Bacteria; p__Proteobacteria; c__Gammaproteobacteria; o__Burkholderiales; f__Sutterellaceae; g__Sutterella; s__Sutterella_wadsworthensis	0.9761057484739699
gut_ASV_2949	d__Bacteria; p__Bacteroidota; c__Bacteroidia; o__Bacteroidales; f__Rikenellaceae; g__Alistipes; s__Alistipes_finegoldii	0.9761868410859583
gut_ASV_2614	d__Bacteria; p__Firmicutes; c__Clostridia; o__Oscillospirales; f__Ruminococcaceae	0.9763217187714964
gut_ASV_3243	d__Bacteria; p__Bacteroidota; c__Bacteroidia; o__Bacteroidales; f__Marinifilaceae; g__Butyricimonas	0.9763507938869397
gut_ASV_3245	d__Bacteria; p__Firmicutes; c__Clostridia; o__Oscillospirales; f__Ruminococcaceae; g__uncultured; s__human_gut	0.9764737186209417
gut_ASV_2612	d__Bacteria; p__Firmicutes; c__Clostridia; o__Oscillospirales; f__Ruminococcaceae; g__uncultured; s__human_gut	0.9764915593222108
gut_ASV_1588	d__Bacteria; p__Proteobacteria; c__Gammaproteobacteria; o__Burkholderiales; f__Sutterellaceae; g__Sutterella; s__Sutterella_wadsworthensis	0.9765418054885483
gut_ASV_206	d__Bacteria; p__Bacteroidota; c__Bacteroidia; o__Bacteroidales; f__Prevotellaceae; g__Paraprevotella; s__uncultured_bacterium	0.976700188149752
gut_ASV_251	d__Bacteria; p__Firmicutes; c__Clostridia; o__Clostridia_UCG-014; f__Clostridia_UCG-014; g__Clostridia_UCG-014; s__gut_metagenome	0.9767027654189182
gut_ASV_1547	d__Bacteria; p__Firmicutes; c__Clostridia; o__Oscillospirales; f__Ruminococcaceae; g__[Eubacterium]_siraeum_group; s__[Eubacterium]_siraeum	0.9768783440693509
gut_ASV_3283	d__Bacteria; p__Bacteroidota; c__Bacteroidia; o__Bacteroidales; f__Bacteroidaceae; g__Bacteroides; s__uncultured_bacterium	0.9769218902789735
gut_ASV_3487	d__Bacteria; p__Firmicutes; c__Clostridia; o__Oscillospirales; f__Ruminococcaceae; g__Faecalibacterium	0.9769706493879294
gut_ASV_2547	d__Bacteria; p__Firmicutes; c__Clostridia; o__Lachnospirales; f__Lachnospiraceae; g__Blautia	0.9769788380047574
gut_ASV_4261	d__Bacteria; p__Firmicutes; c__Clostridia; o__Christensenellales; f__Christensenellaceae; g__Christensenellaceae_R-7_group	0.9769959420304548
gut_ASV_2510	d__Bacteria; p__Firmicutes; c__Clostridia; o__Oscillospirales; f__Oscillospiraceae; g__UCG-003; s__metagenome	0.9770030129711799
gut_ASV_883	d__Bacteria; p__Firmicutes; c__Clostridia; o__Clostridia_UCG-014; f__Clostridia_UCG-014; g__Clostridia_UCG-014; s__uncultured_bacterium	0.9771339400591144
gut_ASV_480	d__Bacteria; p__Firmicutes; c__Clostridia; o__Peptostreptococcales-Tissierellales; f__Anaerovoracaceae; g__S5-A14a; s__uncultured_Anaerovorax	0.9771582379990962
gut_ASV_3179	d__Bacteria; p__Firmicutes; c__Clostridia; o__Lachnospirales; f__Lachnospiraceae; g__Tyzzerella; s__Anaerotignum_lactatifermentans	0.9771687435561797
gut_ASV_736	d__Bacteria; p__Bacteroidota; c__Bacteroidia; o__Bacteroidales; f__Rikenellaceae; g__Alistipes; s__Alistipes_sp.	0.9771699212678142
gut_ASV_2303	d__Bacteria; p__Firmicutes; c__Clostridia; o__Peptostreptococcales-Tissierellales; f__Anaerovoracaceae; g__[Eubacterium]_nodatum_group; s__unidentified	0.9772884136626149
gut_ASV_489	d__Bacteria; p__Bacteroidota; c__Bacteroidia; o__Bacteroidales; f__Bacteroidaceae; g__Bacteroides; s__Bacteroides_coprophilus	0.9772955183277461
gut_ASV_1020	d__Bacteria; p__Bacteroidota; c__Bacteroidia; o__Bacteroidales; f__Prevotellaceae; g__Prevotella; s__Prevotella_stercorea	0.9774040684305785
gut_ASV_2248	d__Bacteria; p__Firmicutes; c__Clostridia; o__Oscillospirales; f__Ruminococcaceae; g__uncultured; s__human_gut	0.9774237900496986
gut_ASV_2228	d__Bacteria; p__Chloroflexi; c__Anaerolineae; o__SBR1031; f__A4b; g__A4b; s__wastewater_metagenome	0.9776968884737144
gut_ASV_3256	d__Bacteria; p__Proteobacteria; c__Gammaproteobacteria; o__Ga0077536; f__Ga0077536; g__Ga0077536	0.9777475563328701
gut_ASV_2858	d__Bacteria; p__Firmicutes; c__Negativicutes; o__Veillonellales-Selenomonadales; f__Veillonellaceae; g__Megasphaera; s__Megasphaera_elsdenii	0.9777737726153143
gut_ASV_2991	d__Bacteria; p__Firmicutes; c__Clostridia; o__Lachnospirales; f__Lachnospiraceae; g__Lachnospiraceae_NK4A136_group; s__uncultured_Clostridium	0.9779175053181071
gut_ASV_3456	d__Bacteria; p__Firmicutes; c__Clostridia; o__Lachnospirales; f__Lachnospiraceae; g__[Eubacterium]_hallii_group; s__uncultured_bacterium	0.9780497364127299
gut_ASV_602	d__Bacteria; p__Firmicutes; c__Clostridia; o__Oscillospirales; f__Ruminococcaceae; g__uncultured; s__human_gut	0.9780550469335676
gut_ASV_2945	d__Bacteria; p__Firmicutes; c__Clostridia; o__Lachnospirales; f__Lachnospiraceae; g__[Ruminococcus]_torques_group	0.9780699358825766
gut_ASV_2031	d__Bacteria; p__Firmicutes; c__Clostridia; o__Lachnospirales; f__Lachnospiraceae; g__Coprococcus	0.9780820835544121
gut_ASV_3145	d__Bacteria; p__Firmicutes; c__Clostridia; o__Clostridia; f__Hungateiclostridiaceae; g__Ruminiclostridium; s__uncultured_bacterium	0.9781551401651446
gut_ASV_1226	d__Bacteria; p__Firmicutes; c__Clostridia; o__Oscillospirales; f__Ruminococcaceae; g__Ruminococcus; s__uncultured_bacterium	0.9781817585425314
gut_ASV_4050	d__Bacteria; p__Firmicutes; c__Clostridia; o__Lachnospirales; f__Lachnospiraceae; g__Agathobacter	0.9783334069865478
gut_ASV_238	d__Bacteria; p__Firmicutes; c__Clostridia; o__Oscillospirales; f__Ruminococcaceae; g__uncultured; s__human_gut	0.9783606080416706
gut_ASV_2090	d__Bacteria; p__Bacteroidota; c__Bacteroidia; o__Bacteroidales; f__Bacteroidaceae; g__Bacteroides; s__Bacteroides_plebeius	0.9784012166679547
gut_ASV_3835	d__Bacteria; p__Bacteroidota; c__Bacteroidia; o__Bacteroidales; f__Bacteroidaceae; g__Bacteroides; s__Bacteroides_uniformis	0.97840842530742
gut_ASV_791	d__Bacteria; p__Firmicutes; c__Clostridia; o__Lachnospirales; f__Lachnospiraceae; g__Lachnospiraceae_UCG-004; s__uncultured_bacterium	0.9785136317245783
gut_ASV_983	d__Bacteria; p__Firmicutes; c__Negativicutes; o__Veillonellales-Selenomonadales; f__Veillonellaceae; g__Dialister; s__gut_metagenome	0.9785587124804933
gut_ASV_4267	d__Bacteria; p__Bacteroidota; c__Bacteroidia; o__Flavobacteriales; f__Flavobacteriaceae; g__Capnocytophaga; s__Capnocytophaga_leadbetteri	0.9785724900009997
gut_ASV_4061	d__Bacteria; p__Bacteroidota; c__Bacteroidia; o__Bacteroidales; f__Bacteroidaceae; g__Bacteroides; s__Bacteroides_finegoldii	0.9785951950189221
gut_ASV_119	d__Bacteria; p__Firmicutes; c__Clostridia; o__Lachnospirales; f__Lachnospiraceae; g__Blautia; s__Blautia_sp.	0.9787093711206714
gut_ASV_1998	d__Bacteria; p__Firmicutes; c__Bacilli; o__RF39; f__RF39; g__RF39; s__uncultured_bacterium	0.9788708486174225
gut_ASV_1789	d__Bacteria; p__Firmicutes; c__Clostridia; o__Oscillospirales; f__Ruminococcaceae	0.9788842506772152
gut_ASV_3608	d__Bacteria; p__Firmicutes; c__Clostridia; o__Oscillospirales; f__Ruminococcaceae; g__[Eubacterium]_siraeum_group; s__[Eubacterium]_siraeum	0.9788894297721391
gut_ASV_3538	d__Bacteria; p__Proteobacteria; c__Gammaproteobacteria; o__Burkholderiales; f__Sutterellaceae; g__Sutterella; s__Sutterella_wadsworthensis	0.9788959315677975
gut_ASV_2335	d__Bacteria; p__Firmicutes; c__Negativicutes; o__Veillonellales-Selenomonadales; f__Selenomonadaceae; g__Selenomonas; s__Selenomonas_sp.	0.9789271256929979
gut_ASV_1454	d__Bacteria; p__Firmicutes; c__Clostridia; o__Clostridiales; f__Clostridiaceae; g__Clostridium_sensu_stricto_13; s__Clostridium_sp.	0.9789647062355356
gut_ASV_1582	d__Bacteria; p__Firmicutes; c__Clostridia; o__Oscillospirales; f__Ruminococcaceae; g__Incertae_Sedis; s__[Clostridium]_leptum	0.9790000635499121
gut_ASV_2442	d__Bacteria; p__Firmicutes; c__Clostridia; o__Oscillospirales; f__Ruminococcaceae; g__Negativibacillus; s__Ruminococcus_sp.	0.9790820281423487
gut_ASV_2206	d__Bacteria; p__Firmicutes; c__Clostridia; o__Lachnospirales; f__Lachnospiraceae; g__Coprococcus	0.9792261799566273
gut_ASV_3476	d__Bacteria; p__Firmicutes; c__Clostridia; o__Oscillospirales; f__Ruminococcaceae; g__Faecalibacterium; s__uncultured_bacterium	0.9793260951089223
gut_ASV_1833	d__Bacteria; p__Bacteroidota; c__Bacteroidia; o__Bacteroidales; f__Prevotellaceae; g__Alloprevotella; s__Prevotellaceae_bacterium	0.9794712102883454
gut_ASV_1627	d__Bacteria; p__Firmicutes; c__Clostridia; o__Lachnospirales; f__Lachnospiraceae; g__Coprococcus	0.9795102049504382
gut_ASV_3303	d__Bacteria; p__Firmicutes; c__Clostridia; o__Oscillospirales; f__UCG-010; g__UCG-010; s__gut_metagenome	0.9795194004004878
gut_ASV_2117	d__Bacteria; p__Bacteroidota; c__Bacteroidia; o__Bacteroidales; f__Prevotellaceae; g__Prevotella; s__Prevotella_stercorea	0.9795429714282232
gut_ASV_2574	d__Bacteria; p__Bacteroidota; c__Bacteroidia; o__Bacteroidales; f__Prevotellaceae; g__Prevotella; s__uncultured_Prevotella	0.9796160354745391
gut_ASV_1700	d__Bacteria; p__Firmicutes; c__Clostridia; o__Lachnospirales; f__Lachnospiraceae; g__Agathobacter	0.9796271921534778
gut_ASV_498	d__Bacteria; p__Actinobacteriota; c__Coriobacteriia; o__Coriobacteriales; f__Eggerthellaceae; g__Senegalimassilia; s__uncultured_bacterium	0.9796333568020964
gut_ASV_3357	d__Bacteria; p__Firmicutes; c__Clostridia; o__Oscillospirales; f__Oscillospiraceae; g__Flavonifractor; s__uncultured_bacterium	0.9796488291281196
gut_ASV_3726	d__Bacteria; p__Firmicutes; c__Clostridia; o__Lachnospirales; f__Lachnospiraceae; g__Lachnospiraceae_ND3007_group; s__uncultured_bacterium	0.9798217256978121
gut_ASV_2250	d__Bacteria; p__Proteobacteria; c__Gammaproteobacteria; o__Enterobacterales; f__Enterobacteriaceae; g__Citrobacter	0.9798315712264006
gut_ASV_2756	d__Bacteria; p__Planctomycetota; c__Planctomycetes; o__Gemmatales; f__Gemmataceae; g__Gemmata	0.9798847797975205
gut_ASV_3833	d__Bacteria; p__Proteobacteria; c__Gammaproteobacteria; o__Burkholderiales; f__Neisseriaceae; g__Neisseria; s__Neisseria_oralis	0.9799327455601312
gut_ASV_4269	d__Bacteria; p__Firmicutes; c__Clostridia; o__Lachnospirales; f__Lachnospiraceae; g__Lachnospiraceae_UCG-010; s__uncultured_organism	0.9799744778946925
gut_ASV_1972	d__Bacteria; p__Proteobacteria; c__Gammaproteobacteria; o__Enterobacterales; f__Enterobacteriaceae	0.9800530855955366
gut_ASV_759	d__Bacteria; p__Dependentiae; c__Babeliae; o__Babeliales; f__Vermiphilaceae; g__Vermiphilaceae; s__uncultured_bacterium	0.9800967670513557
gut_ASV_403	d__Bacteria; p__Firmicutes; c__Clostridia; o__Lachnospirales; f__Lachnospiraceae; g__Sellimonas; s__uncultured_organism	0.9802421198679899
gut_ASV_428	d__Bacteria; p__Firmicutes; c__Clostridia; o__Lachnospirales; f__Lachnospiraceae; g__Roseburia; s__gut_metagenome	0.9802946774753528
gut_ASV_2814	d__Bacteria; p__Proteobacteria; c__Gammaproteobacteria; o__Enterobacterales; f__Enterobacteriaceae	0.9803308016647516
gut_ASV_1116	d__Bacteria; p__Firmicutes; c__Clostridia; o__Lachnospirales; f__Lachnospiraceae; g__[Ruminococcus]_gnavus_group	0.9803804015435544
gut_ASV_1377	d__Bacteria; p__Firmicutes; c__Clostridia; o__Lachnospirales; f__Lachnospiraceae; g__[Ruminococcus]_gnavus_group	0.9804886201491336
gut_ASV_1393	d__Bacteria; p__Firmicutes; c__Clostridia; o__Lachnospirales; f__Lachnospiraceae; g__Lachnospiraceae_FCS020_group; s__uncultured_organism	0.9805544156920452
gut_ASV_700	d__Bacteria; p__Bacteroidota; c__Bacteroidia; o__Bacteroidales; f__Rikenellaceae; g__Alistipes; s__Alistipes_sp.	0.9806386377268531
gut_ASV_226	d__Bacteria; p__Firmicutes; c__Clostridia; o__Oscillospirales; f__Ruminococcaceae; g__Incertae_Sedis; s__[Clostridium]_leptum	0.9806487568509618
gut_ASV_523	d__Bacteria; p__Firmicutes; c__Bacilli; o__Erysipelotrichales; f__Erysipelatoclostridiaceae; g__Erysipelatoclostridium; s__[Clostridium]_spiroforme	0.9806895277309841
gut_ASV_2401	d__Bacteria; p__Firmicutes; c__Clostridia; o__Oscillospirales; f__Ruminococcaceae; g__CAG-352; s__uncultured_bacterium	0.9807193353262716
gut_ASV_373	d__Bacteria; p__Firmicutes; c__Clostridia; o__Lachnospirales; f__Lachnospiraceae; g__[Eubacterium]_hallii_group; s__uncultured_bacterium	0.9807237149499278
gut_ASV_1063	d__Bacteria; p__Firmicutes; c__Clostridia; o__Oscillospirales; f__Ruminococcaceae; g__Ruminococcus; s__Ruminococcus_callidus	0.9807632068979723
gut_ASV_2975	d__Bacteria; p__Fusobacteriota; c__Fusobacteriia; o__Fusobacteriales; f__Fusobacteriaceae; g__Fusobacterium; s__Fusobacterium_periodonticum	0.9807735313925867
gut_ASV_1132	d__Bacteria; p__Firmicutes; c__Clostridia	0.9807806599233113
gut_ASV_3692	d__Bacteria; p__Bacteroidota; c__Bacteroidia; o__Bacteroidales; f__Muribaculaceae; g__Muribaculaceae; s__uncultured_bacterium	0.9807934567644868
gut_ASV_3679	d__Bacteria; p__Bacteroidota; c__Bacteroidia; o__Bacteroidales; f__Rikenellaceae; g__Alistipes; s__Alistipes_shahii	0.9807945497330229
gut_ASV_2739	d__Bacteria; p__Firmicutes; c__Clostridia; o__Oscillospirales; f__Ruminococcaceae; g__uncultured; s__human_gut	0.9808133659894567
gut_ASV_1677	d__Bacteria; p__Bacteroidota; c__Bacteroidia; o__Bacteroidales; f__Bacteroidaceae; g__Bacteroides; s__Bacteroides_dorei	0.9808188841586033
gut_ASV_2176	d__Bacteria; p__Cyanobacteria; c__Vampirivibrionia; o__Gastranaerophilales; f__Gastranaerophilales; g__Gastranaerophilales; s__uncultured_bacterium	0.9808804915501509
gut_ASV_3877	d__Bacteria; p__Firmicutes; c__Clostridia; o__Lachnospirales; f__Lachnospiraceae; g__[Ruminococcus]_torques_group	0.9808935137722063
gut_ASV_3710	d__Bacteria; p__Bacteroidota; c__Bacteroidia; o__Bacteroidales; f__Rikenellaceae; g__Alistipes; s__Alistipes_putredinis	0.9809955458140491
gut_ASV_962	d__Bacteria; p__Firmicutes; c__Clostridia; o__Lachnospirales; f__Lachnospiraceae; g__CAG-56; s__uncultured_bacterium	0.9810585849926118
gut_ASV_2728	d__Bacteria; p__Firmicutes; c__Clostridia; o__Lachnospirales; f__Lachnospiraceae; g__Agathobacter	0.9811024172577514
gut_ASV_140	d__Bacteria; p__Proteobacteria; c__Gammaproteobacteria; o__Burkholderiales; f__Sutterellaceae; g__Sutterella; s__gut_metagenome	0.9811495710631883
gut_ASV_250	d__Bacteria; p__Firmicutes; c__Clostridia; o__Oscillospirales; f__UCG-010; g__UCG-010; s__gut_metagenome	0.981208092540882
gut_ASV_2758	d__Bacteria; p__Firmicutes; c__Bacilli; o__Erysipelotrichales; f__Erysipelatoclostridiaceae; g__Catenibacterium; s__uncultured_bacterium	0.9813278728623933
gut_ASV_4188	d__Bacteria; p__Firmicutes; c__Clostridia; o__Oscillospirales; f__Ruminococcaceae; g__uncultured; s__uncultured_organism	0.9814589852190333
gut_ASV_3387	d__Bacteria; p__Firmicutes; c__Clostridia; o__Lachnospirales; f__Lachnospiraceae; g__Sellimonas; s__uncultured_bacterium	0.9814600203461489
gut_ASV_869	d__Bacteria; p__Firmicutes; c__Clostridia; o__Lachnospirales; f__Lachnospiraceae	0.9816056252022406
gut_ASV_4348	d__Bacteria; p__Actinobacteriota; c__Actinobacteria; o__Bifidobacteriales; f__Bifidobacteriaceae; g__Bifidobacterium; s__Bifidobacterium_dentium	0.9816077897681257
gut_ASV_4271	d__Bacteria; p__Firmicutes; c__Clostridia; o__Lachnospirales; f__Lachnospiraceae; g__Agathobacter	0.981692746043422
gut_ASV_4315	d__Bacteria; p__Bacteroidota; c__Bacteroidia; o__Bacteroidales; f__Marinifilaceae; g__Odoribacter; s__uncultured_Odoribacter	0.9817025058510785
gut_ASV_3778	d__Bacteria; p__Firmicutes; c__Clostridia; o__Oscillospirales; f__Ruminococcaceae; g__Ruminococcus; s__Ruminococcus_bicirculans	0.9817426467997835
gut_ASV_2935	d__Bacteria; p__Firmicutes; c__Clostridia; o__Lachnospirales; f__Lachnospiraceae; g__[Eubacterium]_ventriosum_group; s__uncultured_Eubacterium	0.9817541586700085
gut_ASV_4024	d__Bacteria; p__Firmicutes; c__Clostridia; o__Oscillospirales; f__Ruminococcaceae; g__uncultured; s__metagenome	0.9817726636206585
gut_ASV_64	d__Bacteria; p__Firmicutes; c__Clostridia; o__Lachnospirales; f__Lachnospiraceae; g__Sellimonas; s__uncultured_bacterium	0.981845038338382
gut_ASV_2187	d__Bacteria; p__Firmicutes; c__Clostridia; o__Oscillospirales; f__[Eubacterium]_coprostanoligenes_group; g__[Eubacterium]_coprostanoligenes_group; s__gut_metagenome	0.981868850111714
gut_ASV_2452	d__Bacteria; p__Actinobacteriota; c__Actinobacteria; o__Bifidobacteriales; f__Bifidobacteriaceae; g__Bifidobacterium; s__Bifidobacterium_animalis	0.9819186897182799
gut_ASV_3131	d__Bacteria; p__Proteobacteria; c__Gammaproteobacteria; o__Burkholderiales; f__Sutterellaceae; g__Sutterella; s__gut_metagenome	0.981941826454664
gut_ASV_1214	d__Bacteria; p__Firmicutes; c__Clostridia; o__Lachnospirales; f__Lachnospiraceae; g__Blautia	0.9819488699802589
gut_ASV_851	d__Bacteria; p__Bacteroidota; c__Bacteroidia; o__Bacteroidales; f__Marinifilaceae; g__Butyricimonas; s__Butyricimonas_sp.	0.9819856380468239
gut_ASV_2912	d__Bacteria; p__Firmicutes; c__Clostridia; o__Clostridia_vadinBB60_group; f__Clostridia_vadinBB60_group; g__Clostridia_vadinBB60_group; s__uncultured_Clostridia	0.9820212353633494
gut_ASV_950	d__Bacteria; p__Firmicutes; c__Clostridia; o__Lachnospirales; f__Lachnospiraceae; g__Blautia	0.9821735991609322
gut_ASV_2819	d__Bacteria; p__Proteobacteria; c__Gammaproteobacteria; o__Pasteurellales; f__Pasteurellaceae; g__Haemophilus	0.9822205256361887
gut_ASV_1111	d__Bacteria; p__Bacteroidota; c__Bacteroidia; o__Bacteroidales; f__Prevotellaceae; g__Prevotella; s__Prevotella_stercorea	0.9822630196145938
gut_ASV_1967	d__Bacteria; p__Firmicutes; c__Clostridia; o__Lachnospirales; f__Lachnospiraceae; g__Lachnoclostridium	0.9823334938125018
gut_ASV_1519	d__Bacteria; p__Firmicutes; c__Bacilli; o__Erysipelotrichales; f__Erysipelotrichaceae; g__Holdemanella; s__uncultured_bacterium	0.9823498377215771
gut_ASV_2721	d__Bacteria; p__Fusobacteriota; c__Fusobacteriia; o__Fusobacteriales; f__Fusobacteriaceae; g__Fusobacterium; s__Fusobacterium_mortiferum	0.982349865004266
gut_ASV_4010	d__Bacteria; p__Actinobacteriota; c__Coriobacteriia; o__Coriobacteriales; f__Eggerthellaceae; g__Senegalimassilia; s__uncultured_bacterium	0.9823697055921694
gut_ASV_2004	d__Bacteria; p__Bacteroidota; c__Bacteroidia; o__Bacteroidales; f__Bacteroidaceae; g__Bacteroides; s__Bacteroides_dorei	0.9824257877997657
gut_ASV_1001	d__Bacteria; p__Firmicutes; c__Negativicutes; o__Veillonellales-Selenomonadales; f__Veillonellaceae; g__Megasphaera; s__Megasphaera_elsdenii	0.9825227327340703
gut_ASV_3790	d__Bacteria; p__Proteobacteria; c__Gammaproteobacteria; o__Enterobacterales; f__Enterobacteriaceae	0.9827066181308615
gut_ASV_3488	d__Bacteria; p__Firmicutes; c__Clostridia; o__Oscillospirales; f__Ruminococcaceae; g__Ruminococcus; s__metagenome	0.9827416866625845
gut_ASV_2590	d__Bacteria; p__Firmicutes; c__Negativicutes; o__Veillonellales-Selenomonadales; f__Selenomonadaceae; g__Megamonas	0.9827933977305063
gut_ASV_3046	d__Bacteria; p__Firmicutes; c__Clostridia; o__Lachnospirales; f__Lachnospiraceae; g__Coprococcus	0.9828056738881032
gut_ASV_2753	d__Bacteria; p__Firmicutes; c__Negativicutes; o__Veillonellales-Selenomonadales; f__Selenomonadaceae; g__Selenomonas; s__Selenomonas_sp.	0.9828544211214454
gut_ASV_305	d__Bacteria; p__Proteobacteria; c__Gammaproteobacteria; o__Burkholderiales; f__Sutterellaceae; g__Sutterella; s__Sutterellaceae_bacterium	0.9829683527910078
gut_ASV_391	d__Bacteria; p__Bacteroidota; c__Bacteroidia; o__Bacteroidales; f__Prevotellaceae; g__Prevotella; s__Prevotella_jejuni	0.9831747906920972
gut_ASV_2551	d__Bacteria; p__Firmicutes; c__Bacilli; o__Lactobacillales; f__Streptococcaceae; g__Streptococcus; s__Streptococcus_anginosus	0.9832092164706595
gut_ASV_2553	d__Bacteria; p__Firmicutes; c__Clostridia; o__Lachnospirales; f__Lachnospiraceae; g__Coprococcus	0.9832385111603382
gut_ASV_1191	d__Bacteria; p__Actinobacteriota; c__Actinobacteria; o__Actinomycetales; f__Actinomycetaceae; g__Actinomyces; s__Schaalia_odontolytica	0.9832402543819629
gut_ASV_1938	d__Bacteria; p__Bacteroidota; c__Bacteroidia; o__Bacteroidales; f__Prevotellaceae; g__Alloprevotella; s__Prevotellaceae_bacterium	0.9833475554186856
gut_ASV_1002	d__Bacteria; p__Firmicutes; c__Bacilli; o__Erysipelotrichales; f__Erysipelatoclostridiaceae; g__Erysipelatoclostridium; s__[Clostridium]_spiroforme	0.9834913617070772
gut_ASV_124	d__Bacteria; p__Firmicutes; c__Clostridia; o__Oscillospirales; f__Oscillospiraceae; g__UCG-002	0.9835763344252776
gut_ASV_1282	d__Bacteria; p__Firmicutes; c__Clostridia; o__Lachnospirales; f__Lachnospiraceae; g__Agathobacter	0.9835903135274126
gut_ASV_1287	d__Bacteria; p__Firmicutes; c__Clostridia; o__Oscillospirales; f__[Eubacterium]_coprostanoligenes_group; g__[Eubacterium]_coprostanoligenes_group; s__gut_metagenome	0.9836430973694669
gut_ASV_2964	d__Bacteria; p__Firmicutes; c__Clostridia; o__Lachnospirales; f__Lachnospiraceae; g__CAG-56; s__uncultured_bacterium	0.9836454067869068
gut_ASV_56	d__Bacteria; p__Firmicutes; c__Clostridia; o__Lachnospirales; f__Lachnospiraceae; g__Blautia; s__Blautia_sp.	0.9837068549846301
gut_ASV_2665	d__Bacteria; p__Bacteroidota; c__Bacteroidia; o__Bacteroidales; f__Bacteroidaceae; g__Bacteroides; s__Bacteroides_plebeius	0.9837522357431959
gut_ASV_1975	d__Bacteria; p__Firmicutes; c__Clostridia; o__Lachnospirales; f__Lachnospiraceae; g__Agathobacter; s__Eubacterium_ramulus	0.9837728007529253
gut_ASV_3011	d__Bacteria; p__Firmicutes; c__Bacilli; o__Lactobacillales; f__Streptococcaceae; g__Lactococcus; s__Lactococcus_garvieae	0.9838079088000823
gut_ASV_3781	d__Bacteria; p__Firmicutes; c__Clostridia; o__Lachnospirales; f__Lachnospiraceae; g__[Eubacterium]_oxidoreducens_group; s__uncultured_bacterium	0.9838385054632374
gut_ASV_1421	d__Bacteria; p__Firmicutes; c__Clostridia; o__Oscillospirales; f__[Eubacterium]_coprostanoligenes_group; g__[Eubacterium]_coprostanoligenes_group; s__gut_metagenome	0.9840001666067277
gut_ASV_1040	d__Bacteria; p__Firmicutes; c__Negativicutes; o__Veillonellales-Selenomonadales; f__Selenomonadaceae; g__Megamonas	0.984014613245628
gut_ASV_3939	d__Bacteria; p__Proteobacteria; c__Gammaproteobacteria; o__Burkholderiales; f__Sutterellaceae; g__Sutterella; s__gut_metagenome	0.9840816591860799
gut_ASV_2049	d__Bacteria; p__Firmicutes; c__Clostridia; o__Lachnospirales; f__Lachnospiraceae; g__Blautia; s__Blautia_faecis	0.9840959577650067
gut_ASV_2930	d__Bacteria; p__Firmicutes; c__Clostridia; o__Lachnospirales; f__Lachnospiraceae; g__CAG-56; s__uncultured_bacterium	0.9841049270659826
gut_ASV_1450	d__Bacteria; p__Firmicutes; c__Clostridia; o__Oscillospirales; f__UCG-010; g__UCG-010; s__uncultured_bacterium	0.9841165259940283
gut_ASV_1971	d__Bacteria; p__Firmicutes; c__Negativicutes; o__Veillonellales-Selenomonadales; f__Veillonellaceae; g__Megasphaera; s__Megasphaera_elsdenii	0.9841288941486174
gut_ASV_2257	d__Bacteria; p__Firmicutes; c__Clostridia; o__Oscillospirales; f__Ruminococcaceae; g__uncultured	0.9841505525700877
gut_ASV_1847	d__Bacteria; p__Firmicutes; c__Bacilli; o__Lactobacillales; f__Enterococcaceae; g__Enterococcus	0.9841565944943358
gut_ASV_3720	d__Bacteria; p__Firmicutes; c__Clostridia; o__Lachnospirales; f__Lachnospiraceae; g__Lachnospiraceae; s__uncultured_organism	0.9841581317894158
gut_ASV_180	d__Bacteria; p__Bacteroidota; c__Bacteroidia; o__Flavobacteriales; f__Flavobacteriaceae; g__Capnocytophaga; s__Capnocytophaga_leadbetteri	0.9842123011786038
gut_ASV_1889	d__Bacteria; p__Firmicutes; c__Clostridia; o__Lachnospirales; f__Lachnospiraceae; g__Lachnoclostridium	0.9842464096948985
gut_ASV_2780	d__Bacteria; p__Firmicutes; c__Clostridia; o__Lachnospirales; f__Lachnospiraceae; g__Lachnospiraceae_UCG-003; s__uncultured_bacterium	0.9842917718642239
gut_ASV_3751	d__Bacteria; p__Firmicutes; c__Clostridia; o__Lachnospirales; f__Lachnospiraceae; g__Blautia	0.98430754499828
gut_ASV_1428	d__Bacteria; p__Firmicutes; c__Negativicutes; o__Veillonellales-Selenomonadales; f__Veillonellaceae; g__Allisonella; s__uncultured_bacterium	0.9843720099334158
gut_ASV_903	d__Bacteria; p__Actinobacteriota; c__Coriobacteriia; o__Coriobacteriales; f__Eggerthellaceae; g__Senegalimassilia; s__uncultured_bacterium	0.9844373568698132
gut_ASV_2478	d__Bacteria; p__Firmicutes; c__Clostridia	0.9844837100436863
gut_ASV_2844	d__Bacteria; p__Firmicutes; c__Clostridia; o__Oscillospirales; f__Ruminococcaceae; g__uncultured; s__human_gut	0.984521808106709
gut_ASV_2488	d__Bacteria; p__Bacteroidota; c__Bacteroidia; o__Bacteroidales; f__Marinifilaceae; g__Butyricimonas; s__Butyricimonas_sp.	0.9845699302032551
gut_ASV_138	d__Bacteria; p__Firmicutes; c__Negativicutes; o__Veillonellales-Selenomonadales; f__Selenomonadaceae; g__Megamonas	0.9845876100768973
gut_ASV_387	d__Bacteria; p__Actinobacteriota; c__Actinobacteria; o__Bifidobacteriales; f__Bifidobacteriaceae; g__Bifidobacterium; s__Bifidobacterium_animalis	0.9846141328602941
gut_ASV_2616	d__Bacteria; p__Firmicutes; c__Clostridia; o__Lachnospirales; f__Lachnospiraceae	0.9846198696811335
gut_ASV_2581	d__Bacteria; p__Firmicutes; c__Clostridia; o__Oscillospirales; f__Ruminococcaceae; g__uncultured; s__uncultured_organism	0.9846286790516033
gut_ASV_923	d__Bacteria; p__Actinobacteriota; c__Coriobacteriia; o__Coriobacteriales; f__Eggerthellaceae; g__Senegalimassilia; s__uncultured_bacterium	0.9846528170917526
gut_ASV_385	d__Bacteria; p__Firmicutes; c__Clostridia; o__Lachnospirales; f__Lachnospiraceae; g__Agathobacter	0.984701170992236
gut_ASV_1580	d__Bacteria; p__Bacteroidota; c__Bacteroidia; o__Bacteroidales; f__Bacteroidaceae; g__Bacteroides; s__Bacteroides_cellulosilyticus	0.9847297524822106
gut_ASV_1468	d__Bacteria; p__Firmicutes; c__Bacilli; o__Erysipelotrichales; f__Erysipelotrichaceae; g__Dielma; s__Dielma_fastidiosa	0.9847523109186719
gut_ASV_1297	d__Bacteria; p__Firmicutes; c__Bacilli; o__Erysipelotrichales; f__Erysipelatoclostridiaceae; g__Catenibacterium; s__uncultured_bacterium	0.9849450874751545
gut_ASV_1659	d__Bacteria; p__Firmicutes; c__Clostridia; o__Peptostreptococcales-Tissierellales; f__Peptostreptococcaceae; g__Romboutsia	0.9849951869554181
gut_ASV_55	d__Bacteria; p__Firmicutes; c__Clostridia; o__Christensenellales; f__Christensenellaceae; g__Christensenellaceae_R-7_group	0.9850328520966234
gut_ASV_1131	d__Bacteria; p__Bacteroidota; c__Bacteroidia; o__Bacteroidales; f__Bacteroidaceae; g__Bacteroides; s__Bacteroides_vulgatus	0.9850545278362223
gut_ASV_3518	d__Bacteria; p__Bacteroidota; c__Bacteroidia; o__Bacteroidales; f__Prevotellaceae; g__Prevotella; s__Prevotella_corporis	0.9850630582753919
gut_ASV_4243	d__Bacteria; p__Bacteroidota; c__Bacteroidia; o__Bacteroidales; f__Prevotellaceae; g__Prevotella; s__uncultured_Prevotella	0.9851664030205541
gut_ASV_1478	d__Bacteria; p__Firmicutes; c__Clostridia; o__Oscillospirales; f__Butyricicoccaceae	0.9852257179404078
gut_ASV_2437	d__Bacteria; p__Firmicutes; c__Bacilli; o__Lactobacillales; f__Lactobacillaceae; g__Lactobacillus; s__Lactobacillus_fermentum	0.9853141568609745
gut_ASV_2677	d__Bacteria; p__Firmicutes; c__Clostridia; o__Lachnospirales; f__Lachnospiraceae	0.9853332391064347
gut_ASV_162	d__Bacteria; p__Firmicutes; c__Clostridia; o__Christensenellales; f__Christensenellaceae; g__Christensenellaceae_R-7_group; s__bacterium_YE57	0.9853419089793947
gut_ASV_1614	d__Bacteria; p__Firmicutes; c__Clostridia; o__Oscillospirales; f__Ruminococcaceae; g__Ruminococcus; s__metagenome	0.985419121373668
gut_ASV_3138	d__Bacteria; p__Firmicutes; c__Clostridia; o__Oscillospirales; f__[Eubacterium]_coprostanoligenes_group; g__[Eubacterium]_coprostanoligenes_group; s__gut_metagenome	0.9854516503110906
gut_ASV_3815	d__Bacteria; p__Firmicutes; c__Clostridia; o__Lachnospirales; f__Lachnospiraceae; g__Blautia	0.9854774909365858
gut_ASV_1158	d__Bacteria; p__Firmicutes; c__Clostridia; o__Peptostreptococcales-Tissierellales; f__Peptostreptococcaceae; g__Romboutsia	0.9855125616165044
gut_ASV_4235	d__Bacteria; p__Firmicutes; c__Clostridia; o__Lachnospirales; f__Lachnospiraceae; g__Sellimonas	0.9855372207630082
gut_ASV_2601	d__Bacteria; p__Firmicutes; c__Clostridia; o__Lachnospirales; f__Lachnospiraceae	0.9856065127949499
gut_ASV_2593	d__Bacteria; p__Firmicutes; c__Clostridia; o__Peptostreptococcales-Tissierellales; f__Peptostreptococcaceae; g__Romboutsia	0.985614759452113
gut_ASV_1878	d__Bacteria; p__Bacteroidota; c__Bacteroidia; o__Bacteroidales; f__Prevotellaceae; g__Prevotella; s__uncultured_Prevotella	0.9856251204429172
gut_ASV_3638	d__Bacteria; p__Bacteroidota; c__Bacteroidia; o__Bacteroidales; f__Bacteroidaceae; g__Bacteroides; s__Bacteroides_vulgatus	0.985633584604222
gut_ASV_347	d__Bacteria; p__Firmicutes; c__Clostridia; o__Oscillospirales; f__Oscillospiraceae; g__Oscillibacter; s__uncultured_organism	0.9856402651960138
gut_ASV_859	d__Bacteria; p__Firmicutes; c__Clostridia; o__Oscillospirales; f__[Eubacterium]_coprostanoligenes_group; g__[Eubacterium]_coprostanoligenes_group; s__uncultured_bacterium	0.9856465671786071
gut_ASV_1826	d__Bacteria; p__Proteobacteria; c__Gammaproteobacteria; o__Aeromonadales; f__Aeromonadaceae; g__Aeromonas	0.9856649442080581
gut_ASV_370	d__Bacteria; p__Firmicutes; c__Clostridia; o__Lachnospirales; f__Lachnospiraceae; g__CAG-56; s__uncultured_bacterium	0.9856716930682582
gut_ASV_1977	d__Bacteria; p__Bacteroidota; c__Bacteroidia; o__Cytophagales; f__Microscillaceae; g__uncultured; s__Hassallia_byssoidea	0.9857144964852488
gut_ASV_4006	d__Bacteria; p__Firmicutes; c__Clostridia; o__Monoglobales; f__Monoglobaceae; g__Monoglobus; s__uncultured_bacterium	0.9857216100807221
gut_ASV_1500	d__Bacteria; p__Firmicutes; c__Clostridia; o__Lachnospirales; f__Lachnospiraceae; g__Agathobacter	0.9857357654900158
gut_ASV_2988	d__Bacteria; p__Bacteroidota; c__Bacteroidia; o__Bacteroidales; f__Prevotellaceae; g__Prevotella; s__Prevotella_melaninogenica	0.9857645286136294
gut_ASV_4100	d__Bacteria; p__Actinobacteriota; c__Coriobacteriia; o__Coriobacteriales; f__Eggerthellaceae; g__uncultured; s__uncultured_bacterium	0.9857832725120811
gut_ASV_2834	d__Bacteria; p__Bacteroidota; c__Bacteroidia; o__Bacteroidales; f__Prevotellaceae; g__Prevotella; s__Prevotella_stercorea	0.9857962957827778
gut_ASV_1685	d__Bacteria; p__Firmicutes; c__Clostridia; o__Lachnospirales; f__Lachnospiraceae; g__Blautia	0.985824225633679
gut_ASV_3069	d__Bacteria; p__Firmicutes; c__Clostridia; o__Lachnospirales; f__Lachnospiraceae; g__GCA-900066575	0.9858386129790597
gut_ASV_1212	d__Bacteria; p__Firmicutes; c__Clostridia; o__Oscillospirales; f__Ruminococcaceae; g__Angelakisella; s__Ruminococcus_sp.	0.9859153117321164
gut_ASV_77	d__Bacteria; p__Bacteroidota; c__Bacteroidia; o__Bacteroidales; f__Prevotellaceae; g__Prevotella; s__Prevotella_stercorea	0.9859968805909523
gut_ASV_2164	d__Bacteria; p__Bacteroidota; c__Bacteroidia; o__Bacteroidales; f__Rikenellaceae; g__Alistipes; s__Alistipes_indistinctus	0.9860524618962496
gut_ASV_4223	d__Bacteria; p__Bacteroidota; c__Bacteroidia; o__Bacteroidales; f__Tannerellaceae; g__Parabacteroides; s__Parabacteroides_goldsteinii	0.9861040710810598
gut_ASV_1633	d__Bacteria; p__Bacteroidota; c__Bacteroidia; o__Bacteroidales; f__Prevotellaceae; g__Paraprevotella; s__uncultured_bacterium	0.9861676951096785
gut_ASV_1792	d__Bacteria; p__Firmicutes; c__Clostridia; o__Lachnospirales; f__Lachnospiraceae; g__Lachnoclostridium; s__[Clostridium]_aldenense	0.9861931498322392
gut_ASV_1078	d__Bacteria; p__Fusobacteriota; c__Fusobacteriia; o__Fusobacteriales; f__Fusobacteriaceae; g__Fusobacterium; s__Fusobacterium_periodonticum	0.9862259455976844
gut_ASV_2061	d__Bacteria; p__Firmicutes; c__Clostridia; o__Oscillospirales; f__Ruminococcaceae; g__uncultured; s__human_gut	0.986333829054479
gut_ASV_696	d__Bacteria; p__Firmicutes; c__Clostridia; o__Oscillospirales; f__Ruminococcaceae; g__Ruminococcus; s__metagenome	0.9863649752717214
gut_ASV_3217	d__Bacteria; p__Firmicutes; c__Clostridia; o__Lachnospirales; f__Lachnospiraceae; g__Agathobacter	0.9863657938550605
gut_ASV_4304	d__Bacteria; p__Bacteroidota; c__Bacteroidia; o__Bacteroidales; f__Prevotellaceae; g__Prevotella; s__Prevotella_stercorea	0.9863709700138678
gut_ASV_1066	d__Bacteria; p__Firmicutes; c__Clostridia; o__Oscillospirales; f__Ruminococcaceae; g__Faecalibacterium	0.9863737688986948
gut_ASV_87	d__Bacteria; p__Bacteroidota; c__Bacteroidia; o__Bacteroidales; f__Prevotellaceae; g__Prevotella; s__Prevotella_stercorea	0.9863995975720472
gut_ASV_1879	d__Bacteria; p__Bacteroidota; c__Bacteroidia; o__Bacteroidales; f__Bacteroidaceae; g__Bacteroides; s__Bacteroides_cellulosilyticus	0.9864830657182136
gut_ASV_3758	d__Bacteria; p__Bacteroidota; c__Bacteroidia; o__Bacteroidales; f__Prevotellaceae; g__Prevotella; s__uncultured_Prevotella	0.9865029381700462
gut_ASV_2094	d__Bacteria; p__Firmicutes; c__Clostridia; o__Lachnospirales; f__Lachnospiraceae; g__CAG-56; s__uncultured_bacterium	0.9865043681474427
gut_ASV_2468	d__Bacteria; p__Firmicutes; c__Clostridia; o__Oscillospirales; f__Oscillospirales; g__Hydrogenoanaerobacterium; s__Selenomonadales_bacterium	0.9865113787174965
gut_ASV_3398	d__Bacteria; p__Firmicutes; c__Clostridia; o__Lachnospirales; f__Lachnospiraceae; g__[Ruminococcus]_torques_group	0.9866121054790363
gut_ASV_2522	d__Bacteria; p__Firmicutes; c__Clostridia; o__Lachnospirales; f__Lachnospiraceae; g__Agathobacter	0.9867375196496594
gut_ASV_411	d__Bacteria; p__Firmicutes; c__Clostridia; o__Oscillospirales; f__Ruminococcaceae; g__Faecalibacterium	0.9868002877153162
gut_ASV_3938	d__Bacteria; p__Firmicutes; c__Clostridia; o__Lachnospirales; f__Lachnospiraceae; g__[Eubacterium]_oxidoreducens_group; s__uncultured_bacterium	0.9868031284281992
gut_ASV_4121	d__Bacteria; p__Firmicutes; c__Clostridia; o__Oscillospirales; f__Ruminococcaceae; g__Incertae_Sedis; s__[Clostridium]_leptum	0.9868593298911447
gut_ASV_2420	d__Bacteria; p__Firmicutes; c__Bacilli; o__Lactobacillales; f__Lactobacillaceae; g__Lactobacillus; s__Lactobacillus_iners	0.9869856488655129
gut_ASV_605	d__Bacteria; p__Verrucomicrobiota; c__Verrucomicrobiae; o__Opitutales; f__Puniceicoccaceae; g__uncultured; s__uncultured_bacterium	0.9870303644669366
gut_ASV_2742	d__Bacteria; p__Firmicutes; c__Clostridia; o__Christensenellales; f__Christensenellaceae; g__Christensenellaceae_R-7_group	0.9870476312768663
gut_ASV_266	d__Bacteria; p__Firmicutes; c__Clostridia; o__Lachnospirales; f__Lachnospiraceae; g__[Ruminococcus]_gnavus_group	0.9870726281792856
gut_ASV_1798	d__Bacteria; p__Firmicutes; c__Clostridia; o__Monoglobales; f__Monoglobaceae; g__Monoglobus; s__uncultured_bacterium	0.9871039277670302
gut_ASV_1526	d__Bacteria; p__Firmicutes; c__Clostridia; o__Oscillospirales; f__Butyricicoccaceae; g__Butyricicoccus; s__uncultured_bacterium	0.9871585192774047
gut_ASV_956	d__Bacteria; p__Firmicutes; c__Negativicutes; o__Veillonellales-Selenomonadales; f__Veillonellaceae; g__Megasphaera	0.9872489834547424
gut_ASV_1244	d__Bacteria; p__Firmicutes; c__Clostridia; o__Lachnospirales; f__Lachnospiraceae; g__Roseburia	0.9872498960956488
gut_ASV_1621	d__Bacteria; p__Bacteroidota; c__Bacteroidia; o__Bacteroidales; f__Prevotellaceae; g__Prevotella; s__uncultured_organism	0.987264137741296
gut_ASV_675	d__Bacteria; p__Firmicutes; c__Clostridia; o__Lachnospirales; f__Lachnospiraceae; g__Blautia	0.9872751474346598
gut_ASV_2849	d__Bacteria; p__Proteobacteria; c__Gammaproteobacteria; o__Burkholderiales; f__Sutterellaceae; g__Sutterella; s__metagenome	0.9873333513539523
gut_ASV_445	d__Bacteria; p__Firmicutes; c__Clostridia; o__Lachnospirales; f__Lachnospiraceae; g__Oribacterium; s__uncultured_organism	0.9873679701067912
gut_ASV_2099	d__Bacteria; p__Bacteroidota; c__Bacteroidia; o__Bacteroidales; f__Prevotellaceae; g__Prevotella	0.9874466362012068
gut_ASV_310	d__Bacteria; p__Firmicutes; c__Negativicutes; o__Veillonellales-Selenomonadales; f__Selenomonadaceae; g__Mitsuokella	0.9874711952831026
gut_ASV_2382	d__Bacteria; p__Firmicutes; c__Clostridia; o__Peptostreptococcales-Tissierellales; f__Anaerovoracaceae; g__Family_XIII_AD3011_group; s__uncultured_bacterium	0.9874751924488497
gut_ASV_3329	d__Bacteria; p__Firmicutes; c__Clostridia; o__Oscillospirales; f__Ruminococcaceae; g__uncultured; s__human_gut	0.9874856226633862
gut_ASV_1313	d__Bacteria; p__Firmicutes; c__Clostridia; o__Oscillospirales; f__Ruminococcaceae; g__Ruminococcus	0.9874881232096194
gut_ASV_1671	d__Bacteria; p__Firmicutes; c__Clostridia; o__Lachnospirales; f__Lachnospiraceae; g__Agathobacter	0.9876155914165791
gut_ASV_2720	d__Bacteria; p__Firmicutes; c__Clostridia; o__Clostridia_vadinBB60_group; f__Clostridia_vadinBB60_group; g__Clostridia_vadinBB60_group; s__uncultured_bacterium	0.9876844227946463
gut_ASV_612	d__Bacteria; p__Firmicutes; c__Clostridia; o__Oscillospirales; f__Ruminococcaceae; g__Ruminococcus; s__uncultured_Ruminococcus	0.9877219413966596
gut_ASV_133	d__Bacteria; p__Firmicutes; c__Clostridia; o__Lachnospirales; f__Lachnospiraceae; g__Lachnospira	0.9877334940264948
gut_ASV_2161	d__Bacteria; p__Proteobacteria; c__Gammaproteobacteria; o__Enterobacterales; f__Enterobacteriaceae; g__Escherichia-Shigella	0.987808344762813
gut_ASV_2755	d__Bacteria; p__Firmicutes; c__Clostridia; o__Oscillospirales; f__Ruminococcaceae; g__Negativibacillus; s__uncultured_bacterium	0.9878097626495421
gut_ASV_3902	d__Bacteria; p__Bacteroidota; c__Bacteroidia; o__Bacteroidales; f__Prevotellaceae; g__Prevotella; s__Massiliprevotella_massiliensis	0.9878172905375158
gut_ASV_3628	d__Bacteria; p__Firmicutes; c__Clostridia; o__Peptostreptococcales-Tissierellales; f__Peptostreptococcales-Tissierellales; g__Peptoniphilus; s__Peptoniphilus_coxii	0.9878319516662559
gut_ASV_963	d__Bacteria; p__Firmicutes; c__Clostridia; o__Lachnospirales; f__Lachnospiraceae; g__Lachnospiraceae_NK4A136_group	0.9878539990739662
gut_ASV_1463	d__Bacteria; p__Firmicutes; c__Clostridia; o__Lachnospirales; f__Lachnospiraceae; g__Agathobacter; s__Eubacterium_ramulus	0.987855019301202
gut_ASV_3639	d__Bacteria; p__Firmicutes; c__Clostridia; o__Christensenellales; f__Christensenellaceae; g__Christensenellaceae_R-7_group; s__uncultured_bacterium	0.9878669721858551
gut_ASV_1305	d__Bacteria; p__Bacteroidota; c__Bacteroidia; o__Bacteroidales; f__Rikenellaceae; g__Alistipes; s__Bacteroides_sp.	0.9879506722115245
gut_ASV_1141	d__Bacteria; p__Firmicutes; c__Clostridia; o__Oscillospirales; f__Ruminococcaceae; g__Ruminococcus; s__Ruminococcus_bicirculans	0.98796112095941
gut_ASV_352	d__Bacteria; p__Firmicutes; c__Clostridia; o__Lachnospirales; f__Lachnospiraceae; g__Blautia	0.9879664579389783
gut_ASV_1643	d__Bacteria; p__Firmicutes; c__Clostridia; o__Oscillospirales; f__Ruminococcaceae; g__uncultured; s__uncultured_organism	0.9879971836136644
gut_ASV_2083	d__Bacteria; p__Firmicutes; c__Negativicutes; o__Acidaminococcales; f__Acidaminococcaceae; g__Succiniclasticum; s__uncultured_bacterium	0.9880054472549215
gut_ASV_3452	d__Bacteria; p__Bacteroidota; c__Bacteroidia; o__Bacteroidales; f__Bacteroidaceae; g__Bacteroides; s__Bacteroides_uniformis	0.9880804728188103
gut_ASV_1969	d__Bacteria; p__Fusobacteriota; c__Fusobacteriia; o__Fusobacteriales; f__Leptotrichiaceae; g__Sneathia	0.9880840508316093
gut_ASV_3987	d__Bacteria; p__Firmicutes; c__Clostridia; o__Oscillospirales	0.9881488661555248
gut_ASV_1157	d__Bacteria; p__Actinobacteriota; c__Actinobacteria; o__Bifidobacteriales; f__Bifidobacteriaceae; g__Bifidobacterium; s__Bifidobacterium_breve	0.9881795695083777
gut_ASV_201	d__Bacteria; p__Bacteroidota; c__Bacteroidia; o__Bacteroidales; f__Prevotellaceae; g__Prevotella; s__Prevotella_histicola	0.9882289445697596
gut_ASV_2230	d__Bacteria; p__Firmicutes; c__Negativicutes; o__Veillonellales-Selenomonadales; f__Selenomonadaceae; g__Megamonas	0.988250472078702
gut_ASV_3591	d__Bacteria; p__Firmicutes; c__Clostridia; o__Lachnospirales; f__Lachnospiraceae; g__uncultured; s__uncultured_Eubacterium	0.9883521910848889
gut_ASV_2196	d__Bacteria; p__Bacteroidota; c__Bacteroidia; o__Bacteroidales; f__Bacteroidaceae; g__Bacteroides; s__Bacteroides_fragilis	0.988391979395434
gut_ASV_1570	d__Bacteria; p__Bacteroidota; c__Bacteroidia; o__Bacteroidales; f__Bacteroidaceae; g__Bacteroides; s__uncultured_bacterium	0.9885423212859865
gut_ASV_2305	d__Bacteria; p__Firmicutes; c__Clostridia; o__Lachnospirales; f__Lachnospiraceae; g__Lachnoclostridium	0.9885476078098936
gut_ASV_2487	d__Bacteria; p__Firmicutes; c__Clostridia; o__Oscillospirales; f__Ruminococcaceae; g__Faecalibacterium	0.9886448884618768
gut_ASV_1167	d__Bacteria; p__Firmicutes; c__Clostridia; o__Oscillospirales; f__Ruminococcaceae; g__Faecalibacterium	0.9887038007268888
gut_ASV_58	d__Bacteria; p__Bacteroidota; c__Bacteroidia; o__Bacteroidales; f__Bacteroidaceae; g__Bacteroides; s__Bacteroides_stercoris	0.9887138317640701
gut_ASV_4029	d__Bacteria; p__Firmicutes; c__Clostridia; o__Lachnospirales; f__Lachnospiraceae; g__[Ruminococcus]_gnavus_group	0.9888393912940142
gut_ASV_1532	d__Bacteria; p__Firmicutes; c__Clostridia; o__Oscillospirales; f__Ruminococcaceae	0.9888921890989948
gut_ASV_3466	d__Bacteria; p__Firmicutes; c__Clostridia; o__Oscillospirales; f__Ruminococcaceae; g__Negativibacillus; s__uncultured_bacterium	0.9889212081415955
gut_ASV_1390	d__Bacteria; p__Firmicutes; c__Clostridia; o__Oscillospirales; f__Oscillospiraceae; g__UCG-005; s__metagenome	0.9889763113719069
gut_ASV_3643	d__Bacteria; p__Firmicutes; c__Clostridia; o__Lachnospirales; f__Lachnospiraceae; g__[Eubacterium]_oxidoreducens_group; s__uncultured_bacterium	0.9890795930157025
gut_ASV_2974	d__Bacteria; p__Firmicutes; c__Negativicutes; o__Veillonellales-Selenomonadales; f__Selenomonadaceae; g__Megamonas	0.9890967370449635
gut_ASV_4193	d__Bacteria; p__Firmicutes; c__Bacilli; o__Erysipelotrichales; f__Erysipelatoclostridiaceae; g__Erysipelatoclostridium; s__[Clostridium]_saccharogumia	0.9891127217332466
gut_ASV_816	d__Bacteria; p__Firmicutes; c__Clostridia; o__Oscillospirales; f__Oscillospiraceae; g__UCG-005	0.9891306697997451
gut_ASV_1281	d__Bacteria; p__Bacteroidota; c__Bacteroidia; o__Bacteroidales; f__Bacteroidaceae; g__Bacteroides; s__Bacteroides_vulgatus	0.98916738411134
gut_ASV_1945	d__Bacteria; p__Firmicutes; c__Clostridia; o__Peptostreptococcales-Tissierellales; f__Peptostreptococcaceae; g__Intestinibacter	0.9891704457348781
gut_ASV_3978	d__Bacteria; p__Firmicutes; c__Clostridia; o__Oscillospirales; f__Ruminococcaceae	0.9892112015195021
gut_ASV_1925	d__Bacteria; p__Firmicutes; c__Clostridia; o__Lachnospirales; f__Lachnospiraceae	0.9892314596405709
gut_ASV_4011	d__Bacteria; p__Firmicutes; c__Clostridia; o__Lachnospirales; f__Lachnospiraceae; g__Blautia	0.989274471333645
gut_ASV_813	d__Bacteria; p__Firmicutes; c__Clostridia; o__Lachnospirales; f__Lachnospiraceae; g__Lachnospiraceae_UCG-010; s__uncultured_organism	0.9892869066321242
gut_ASV_678	d__Bacteria; p__Bacteroidota; c__Bacteroidia; o__Bacteroidales; f__Bacteroidaceae; g__Bacteroides; s__Bacteroides_stercoris	0.9892979223085946
gut_ASV_3646	d__Bacteria; p__Firmicutes; c__Clostridia; o__Oscillospirales; f__UCG-010; g__UCG-010; s__gut_metagenome	0.9893251948735925
gut_ASV_3583	d__Bacteria; p__Firmicutes; c__Clostridia; o__Lachnospirales; f__Lachnospiraceae; g__uncultured; s__bacterium_enrichment	0.9893280214897938
gut_ASV_2140	d__Bacteria; p__Bacteroidota; c__Bacteroidia; o__Bacteroidales; f__Bacteroidaceae; g__Bacteroides; s__Bacteroides_stercoris	0.9893377691501885
gut_ASV_1353	d__Bacteria; p__Firmicutes; c__Clostridia; o__Oscillospirales; f__Ruminococcaceae; g__CAG-352; s__uncultured_bacterium	0.9893794763855709
gut_ASV_834	d__Bacteria; p__Proteobacteria; c__Gammaproteobacteria; o__Burkholderiales; f__Sutterellaceae; g__Sutterella; s__gut_metagenome	0.9894107808036006
[truncated: 2,356 more rows]

## Sheet: Oral.filtered_features
Supplementary Table S2. Bacterial taxonomy classification results with more 70% confidence threshold.
ASV number	Classified bacterial taxonomy	Confidence value
oral_ASV_2668	d__Bacteria; p__Bacteroidota; c__Bacteroidia; o__Sphingobacteriales	0.7002262700499937
oral_ASV_2819	d__Bacteria; p__Proteobacteria; c__Gammaproteobacteria; o__Pasteurellales; f__Pasteurellaceae; g__Aggregatibacter; s__Aggregatibacter_sp.	0.7002370802154432
oral_ASV_834	d__Bacteria; p__Proteobacteria; c__Gammaproteobacteria; o__Pasteurellales; f__Pasteurellaceae; g__Haemophilus; s__Haemophilus_parainfluenzae	0.7002843768088769
oral_ASV_2952	d__Bacteria; p__Bacteroidota; c__Bacteroidia; o__Bacteroidales; f__Prevotellaceae; g__Prevotella; s__Prevotella_histicola	0.7004036388014718
oral_ASV_305	d__Bacteria; p__Firmicutes; c__Negativicutes; o__Veillonellales-Selenomonadales; f__Selenomonadaceae; g__Centipeda; s__uncultured_bacterium	0.7004748441709223
oral_ASV_2205	d__Bacteria; p__Spirochaetota; c__Spirochaetia; o__Spirochaetales; f__Spirochaetaceae; g__Treponema; s__Treponema_vincentii	0.7005643814581746
oral_ASV_4076	d__Bacteria; p__Firmicutes; c__Bacilli; o__Lactobacillales; f__Carnobacteriaceae	0.7011921985496713
oral_ASV_420	d__Bacteria; p__Firmicutes; c__Clostridia; o__Lachnospirales; f__Lachnospiraceae; g__Oribacterium; s__Oribacterium_sinus	0.7014022192339561
oral_ASV_536	d__Bacteria; p__Bacteroidota; c__Bacteroidia; o__Bacteroidales; f__Prevotellaceae; g__Prevotella; s__Prevotella_sp.	0.7014734581064512
oral_ASV_1154	d__Bacteria; p__Proteobacteria; c__Gammaproteobacteria; o__Pasteurellales; f__Pasteurellaceae; g__Haemophilus; s__Haemophilus_parainfluenzae	0.7016395380383066
oral_ASV_996	d__Bacteria; p__Bacteroidota; c__Bacteroidia; o__Bacteroidales; f__Prevotellaceae; g__Alloprevotella; s__Alloprevotella_tannerae	0.7017520340663462
oral_ASV_356	d__Bacteria; p__Firmicutes; c__Clostridia; o__Lachnospirales; f__Lachnospiraceae; g__Lachnoclostridium; s__uncultured_organism	0.7019490053879586
oral_ASV_677	d__Bacteria; p__Firmicutes; c__Clostridia; o__Lachnospirales; f__Lachnospiraceae; g__Blautia; s__uncultured_Blautia	0.7019582364653177
oral_ASV_2298	d__Bacteria; p__Bacteroidota; c__Bacteroidia; o__Bacteroidales; f__Prevotellaceae; g__Alloprevotella; s__uncultured_organism	0.7020299884890995
oral_ASV_1768	d__Bacteria; p__Fusobacteriota; c__Fusobacteriia; o__Fusobacteriales; f__Leptotrichiaceae; g__Leptotrichia; s__Leptotrichia_sp.	0.7025309974663807
oral_ASV_1483	d__Bacteria; p__Firmicutes; c__Clostridia; o__Lachnospirales; f__Lachnospiraceae; g__Lachnoclostridium	0.7025886876393623
oral_ASV_310	d__Bacteria; p__Firmicutes; c__Clostridia; o__Lachnospirales; f__Lachnospiraceae; g__[Eubacterium]_eligens_group; s__uncultured_bacterium	0.702662820440681
oral_ASV_1248	d__Bacteria; p__Bacteroidota; c__Bacteroidia; o__Bacteroidales; f__Prevotellaceae; g__Alloprevotella; s__Alloprevotella_rava	0.7028313384753251
oral_ASV_3497	d__Bacteria; p__Actinobacteriota; c__Actinobacteria; o__Actinomycetales; f__Actinomycetaceae; g__Actinomyces; s__Actinomyces_pacaensis	0.7031147447077143
oral_ASV_2079	d__Bacteria; p__Firmicutes; c__Clostridia; o__Peptostreptococcales-Tissierellales; f__Peptostreptococcaceae; g__Clostridioides	0.7031887152984087
oral_ASV_4001	d__Bacteria; p__Proteobacteria; c__Gammaproteobacteria; o__Pasteurellales; f__Pasteurellaceae; g__Haemophilus; s__Haemophilus_sp.	0.7036387042198097
oral_ASV_2989	d__Bacteria; p__Firmicutes; c__Clostridia; o__Lachnospirales; f__Lachnospiraceae; g__Lachnoclostridium	0.7036744011318438
oral_ASV_3033	d__Bacteria; p__Bacteroidota; c__Bacteroidia; o__Bacteroidales; f__Prevotellaceae; g__Prevotella; s__Prevotella_sp.	0.7036750688008931
oral_ASV_765	d__Bacteria; p__Bacteroidota; c__Bacteroidia; o__Bacteroidales; f__Prevotellaceae; g__Alloprevotella; s__uncultured_Bacteroidetes	0.7040060032675481
oral_ASV_1554	d__Bacteria; p__Bacteroidota; c__Bacteroidia; o__Bacteroidales; f__Prevotellaceae; g__Prevotella; s__Trichuris_trichiura	0.7041519618820645
oral_ASV_3866	d__Bacteria; p__Patescibacteria; c__Saccharimonadia; o__Saccharimonadales; f__Saccharimonadaceae; g__TM7x	0.7046448459074257
oral_ASV_2076	d__Bacteria; p__Firmicutes; c__Clostridia; o__Lachnospirales; f__Lachnospiraceae; g__Lachnoanaerobaculum; s__uncultured_bacterium	0.7047716805728022
oral_ASV_2532	d__Bacteria; p__Firmicutes; c__Clostridia; o__Oscillospirales; f__Ruminococcaceae; g__Faecalibacterium; s__uncultured_bacterium	0.7048560824245705
oral_ASV_4113	d__Bacteria; p__Firmicutes; c__Clostridia; o__Lachnospirales; f__Lachnospiraceae; g__uncultured; s__Eubacterium_sp.	0.7049619657527403
oral_ASV_387	d__Bacteria; p__Firmicutes; c__Clostridia; o__Peptostreptococcales-Tissierellales; f__Anaerovoracaceae; g__[Eubacterium]_nodatum_group; s__Eubacterium_sulci	0.7051276799956295
oral_ASV_2969	d__Bacteria; p__Firmicutes; c__Clostridia; o__Lachnospirales; f__Lachnospiraceae; g__uncultured	0.7054198973472354
oral_ASV_2666	d__Bacteria; p__Proteobacteria; c__Gammaproteobacteria; o__Pasteurellales; f__Pasteurellaceae; g__Haemophilus; s__Haemophilus_pittmaniae	0.7054467092714924
oral_ASV_3547	d__Bacteria; p__Campilobacterota; c__Campylobacteria; o__Campylobacterales; f__Campylobacteraceae; g__Campylobacter; s__Campylobacter_helveticus	0.705831149433167
oral_ASV_89	d__Bacteria; p__Fusobacteriota; c__Fusobacteriia; o__Fusobacteriales; f__Leptotrichiaceae; g__Leptotrichia; s__unidentified	0.7058899990211179
oral_ASV_3962	d__Bacteria; p__Firmicutes; c__Clostridia; o__Lachnospirales; f__Lachnospiraceae; g__Fusicatenibacter; s__uncultured_organism	0.7061003197076433
oral_ASV_1756	d__Bacteria; p__Firmicutes; c__Negativicutes; o__Veillonellales-Selenomonadales; f__Selenomonadaceae; g__Selenomonas; s__Veillonellaceae_bacterium	0.7061490977502831
oral_ASV_1476	d__Bacteria; p__Firmicutes; c__Bacilli; o__Lactobacillales; f__Carnobacteriaceae; g__Granulicatella; s__uncultured_organism	0.7062918483763573
oral_ASV_1119	d__Bacteria; p__Bacteroidota; c__Bacteroidia; o__Flavobacteriales; f__Flavobacteriaceae; g__Capnocytophaga; s__Capnocytophaga_gingivalis	0.7063512999252672
oral_ASV_829	d__Bacteria; p__Firmicutes; c__Bacilli; o__Lactobacillales; f__Streptococcaceae; g__Streptococcus; s__Streptococcus_salivarius	0.7065037032321962
oral_ASV_683	d__Bacteria; p__Patescibacteria; c__Gracilibacteria; o__JGI_0000069-P22; f__JGI_0000069-P22; g__JGI_0000069-P22; s__Candidatus_Gracilibacteria	0.7066166365997313
oral_ASV_2436	d__Bacteria; p__Fusobacteriota; c__Fusobacteriia; o__Fusobacteriales; f__Leptotrichiaceae; g__Leptotrichia; s__Leptotrichia_sp.	0.7068482385662734
oral_ASV_3573	d__Bacteria; p__Firmicutes; c__Bacilli; o__Lactobacillales; f__Streptococcaceae; g__Streptococcus; s__Streptococcus_parasanguinis	0.7069929248672808
oral_ASV_875	d__Bacteria; p__Bacteroidota; c__Bacteroidia; o__Bacteroidales; f__Barnesiellaceae; g__Barnesiella; s__uncultured_organism	0.7072403182749057
oral_ASV_1385	d__Bacteria; p__Fusobacteriota; c__Fusobacteriia; o__Fusobacteriales; f__Leptotrichiaceae; g__Leptotrichia; s__Leptotrichia_sp.	0.7072909684021786
oral_ASV_2507	d__Bacteria; p__Spirochaetota; c__Spirochaetia; o__Spirochaetales; f__Spirochaetaceae; g__Treponema; s__Treponema_genomosp.	0.7076051543515429
oral_ASV_1739	d__Bacteria; p__Bacteroidota; c__Bacteroidia; o__Bacteroidales; f__Prevotellaceae; g__Prevotella; s__Prevotella_sp.	0.7079713269897338
oral_ASV_3857	d__Bacteria; p__Fusobacteriota; c__Fusobacteriia; o__Fusobacteriales; f__Leptotrichiaceae; g__Leptotrichia; s__uncultured_bacterium	0.7080090154216667
oral_ASV_682	d__Bacteria; p__Firmicutes; c__Clostridia; o__Lachnospirales; f__Lachnospiraceae; g__Fusicatenibacter; s__uncultured_organism	0.7083092979192314
oral_ASV_2541	d__Bacteria; p__Bacteroidota; c__Bacteroidia; o__Bacteroidales; f__Prevotellaceae; g__Prevotella; s__metagenome	0.7089155204829981
oral_ASV_3825	d__Bacteria; p__Firmicutes; c__Clostridia; o__Lachnospirales; f__Lachnospiraceae; g__[Ruminococcus]_gnavus_group; s__uncultured_bacterium	0.709190619053234
oral_ASV_4090	d__Bacteria; p__Bacteroidota; c__Bacteroidia; o__Bacteroidales; f__Porphyromonadaceae; g__Porphyromonas; s__uncultured_bacterium	0.7094684688633672
oral_ASV_825	d__Bacteria; p__Firmicutes; c__Negativicutes; o__Veillonellales-Selenomonadales; f__Selenomonadaceae; g__Megamonas; s__uncultured_bacterium	0.7095076215386028
oral_ASV_183	d__Bacteria; p__Bacteroidota; c__Bacteroidia; o__Bacteroidales; f__Prevotellaceae; g__Prevotella; s__Prevotella_sp.	0.7095985592333965
oral_ASV_331	d__Bacteria; p__Firmicutes; c__Bacilli; o__Mycoplasmatales; f__Mycoplasmataceae; g__Mycoplasma; s__Metamycoplasma_faucium	0.7098131640812696
oral_ASV_3733	d__Bacteria; p__Fusobacteriota; c__Fusobacteriia; o__Fusobacteriales; f__Leptotrichiaceae; g__Leptotrichia; s__uncultured_bacterium	0.7105522688590167
oral_ASV_878	d__Bacteria; p__Patescibacteria; c__Saccharimonadia; o__Saccharimonadales; f__Saccharimonadaceae	0.7105816006547957
oral_ASV_3429	d__Bacteria; p__Bacteroidota; c__Bacteroidia; o__Bacteroidales; f__Bacteroidaceae; g__Bacteroides; s__uncultured_organism	0.7108909718745842
oral_ASV_557	d__Bacteria; p__Firmicutes; c__Clostridia; o__Lachnospirales; f__Lachnospiraceae; g__Blautia; s__Blautia_glucerasea	0.7109701460727208
oral_ASV_1316	d__Bacteria; p__Firmicutes; c__Clostridia; o__Oscillospirales; f__Ruminococcaceae; g__Subdoligranulum; s__uncultured_bacterium	0.7109788261773105
oral_ASV_2926	d__Bacteria; p__Proteobacteria; c__Gammaproteobacteria; o__Pasteurellales; f__Pasteurellaceae; g__Actinobacillus; s__Haemophilus_parahaemolyticus	0.710987770120578
oral_ASV_2634	d__Bacteria; p__Firmicutes; c__Clostridia; o__Lachnospirales; f__Lachnospiraceae; g__Oribacterium; s__uncultured_organism	0.7110614913499007
oral_ASV_2078	d__Bacteria; p__Campilobacterota; c__Campylobacteria; o__Campylobacterales; f__Campylobacteraceae; g__Campylobacter; s__Campylobacter_showae	0.7112905817187247
oral_ASV_2489	d__Bacteria; p__Bacteroidota; c__Bacteroidia; o__Bacteroidales; f__Prevotellaceae; g__Prevotella; s__Prevotella_oris	0.7113827640378833
oral_ASV_2603	d__Bacteria; p__Firmicutes; c__Negativicutes; o__Acidaminococcales; f__Acidaminococcaceae; g__Phascolarctobacterium; s__uncultured_Veillonellaceae	0.7114660392401567
oral_ASV_960	d__Bacteria; p__Actinobacteriota; c__Actinobacteria; o__Micrococcales; f__Micrococcaceae; g__Rothia	0.7114746044607568
oral_ASV_2294	d__Bacteria; p__Proteobacteria; c__Gammaproteobacteria; o__Pasteurellales; f__Pasteurellaceae; g__Haemophilus; s__Haemophilus_parainfluenzae	0.7122912649638382
oral_ASV_647	d__Bacteria; p__Proteobacteria; c__Gammaproteobacteria; o__Pasteurellales; f__Pasteurellaceae; g__Haemophilus; s__Haemophilus_influenzae	0.7128019428059003
oral_ASV_1623	d__Bacteria; p__Firmicutes; c__Clostridia; o__Peptostreptococcales-Tissierellales; f__Peptostreptococcales-Tissierellales; g__Peptoniphilus; s__uncultured_organism	0.7128036463857224
oral_ASV_2900	d__Bacteria; p__Proteobacteria; c__Gammaproteobacteria; o__Pasteurellales; f__Pasteurellaceae; g__Haemophilus; s__Haemophilus_pittmaniae	0.712804143818239
oral_ASV_80	d__Bacteria; p__Proteobacteria; c__Gammaproteobacteria; o__Burkholderiales; f__Burkholderiaceae; g__Lautropia; s__uncultured_bacterium	0.7130518585825993
oral_ASV_3168	d__Bacteria; p__Bacteroidota; c__Bacteroidia; o__Bacteroidales; f__Prevotellaceae; g__Prevotella; s__unidentified_eubacterium	0.7136243403015413
oral_ASV_1686	d__Bacteria; p__Bacteroidota; c__Bacteroidia; o__Bacteroidales; f__Tannerellaceae; g__Parabacteroides; s__Parabacteroides_distasonis	0.7141145769703323
oral_ASV_1592	d__Bacteria; p__Firmicutes; c__Clostridia; o__Lachnospirales; f__Lachnospiraceae; g__Blautia; s__metagenome	0.714129664856171
oral_ASV_3950	d__Bacteria; p__Firmicutes; c__Bacilli; o__Lactobacillales; f__Carnobacteriaceae; g__Granulicatella; s__uncultured_organism	0.71415753692557
oral_ASV_345	d__Bacteria	0.714926499447955
oral_ASV_1204	d__Bacteria; p__Firmicutes; c__Bacilli; o__Lactobacillales; f__Leuconostocaceae; g__Leuconostoc; s__Leuconostoc_mesenteroides	0.715039697428959
oral_ASV_554	d__Bacteria; p__Firmicutes; c__Clostridia; o__Lachnospirales; f__Lachnospiraceae; g__Oribacterium; s__Oribacterium_sinus	0.715265012333972
oral_ASV_984	d__Bacteria; p__Firmicutes; c__Clostridia; o__Lachnospirales; f__Lachnospiraceae; g__[Ruminococcus]_torques_group; s__Ruminococcus_torques	0.7154204658268664
oral_ASV_1961	d__Bacteria; p__Firmicutes; c__Negativicutes; o__Veillonellales-Selenomonadales; f__Selenomonadaceae; g__Centipeda; s__uncultured_bacterium	0.7159981648491149
oral_ASV_2960	d__Bacteria; p__Firmicutes; c__Clostridia; o__Lachnospirales; f__Lachnospiraceae; g__Lachnospiraceae_NK4A136_group; s__uncultured_organism	0.7161600947236872
oral_ASV_1101	d__Bacteria; p__Firmicutes; c__Negativicutes; o__Veillonellales-Selenomonadales; f__Selenomonadaceae; g__Selenomonas; s__Veillonellaceae_bacterium	0.7162427559330691
oral_ASV_1146	d__Bacteria; p__Bacteroidota; c__Bacteroidia; o__Bacteroidales; f__Porphyromonadaceae; g__Porphyromonas; s__unidentified_eubacterium	0.7162687646270477
oral_ASV_1418	d__Bacteria; p__Firmicutes; c__Clostridia; o__Lachnospirales; f__Lachnospiraceae; g__Dorea; s__uncultured_bacterium	0.7165166153767734
oral_ASV_2748	d__Bacteria; p__Proteobacteria; c__Gammaproteobacteria; o__Pasteurellales; f__Pasteurellaceae; g__Aggregatibacter; s__Azospirillum_sp.	0.7167869486423337
oral_ASV_1243	d__Bacteria; p__Bacteroidota; c__Bacteroidia; o__Bacteroidales; f__Prevotellaceae; g__Prevotella; s__human_gut	0.7170390175101732
oral_ASV_2644	d__Bacteria; p__Firmicutes; c__Clostridia; o__Lachnospirales; f__Lachnospiraceae; g__Roseburia	0.7176870555423014
oral_ASV_2190	d__Bacteria; p__Bacteroidota; c__Bacteroidia; o__Bacteroidales; f__Prevotellaceae; g__Prevotella; s__Prevotella_sp.	0.7177150544345858
oral_ASV_1115	d__Bacteria; p__Bacteroidota; c__Bacteroidia; o__Bacteroidales; f__Porphyromonadaceae; g__Porphyromonas; s__Porphyromonas_pasteri	0.7180729491125113
oral_ASV_2297	d__Bacteria; p__Firmicutes; c__Bacilli; o__Lactobacillales; f__Streptococcaceae; g__Streptococcus; s__Streptococcus_sanguinis	0.7182644650828215
oral_ASV_6	d__Bacteria; p__Bacteroidota; c__Bacteroidia; o__Bacteroidales; f__Prevotellaceae; g__Prevotella; s__Prevotella_genomosp.	0.7182908193177534
oral_ASV_1124	d__Bacteria; p__Bacteroidota; c__Bacteroidia; o__Bacteroidales; f__Prevotellaceae; g__Prevotella; s__Prevotella_sp.	0.718435839945404
oral_ASV_1049	d__Bacteria; p__Bacteroidota; c__Bacteroidia; o__Bacteroidales; f__Prevotellaceae; g__Prevotella; s__unidentified	0.7186872665726524
oral_ASV_1024	d__Bacteria; p__Actinobacteriota; c__Coriobacteriia; o__Coriobacteriales; f__Atopobiaceae; g__Atopobium; s__uncultured_bacterium	0.7187167621408919
oral_ASV_3592	d__Bacteria; p__Bacteroidota; c__Bacteroidia; o__Bacteroidales; f__Bacteroidaceae; g__Bacteroides; s__Bacteroides_xylanisolvens	0.7188447242214865
oral_ASV_3587	d__Bacteria; p__Bacteroidota; c__Bacteroidia; o__Bacteroidales; f__Prevotellaceae; g__Prevotella; s__Prevotella_oris	0.7190253506634998
oral_ASV_2320	d__Bacteria; p__Proteobacteria; c__Gammaproteobacteria; o__Pasteurellales; f__Pasteurellaceae; g__Haemophilus; s__Haemophilus_parainfluenzae	0.7193217230981543
oral_ASV_4085	d__Bacteria; p__Proteobacteria; c__Gammaproteobacteria; o__Pasteurellales; f__Pasteurellaceae; g__Haemophilus; s__Haemophilus_pittmaniae	0.719505411741569
oral_ASV_733	d__Bacteria; p__Proteobacteria; c__Gammaproteobacteria; o__Burkholderiales; f__Neisseriaceae; g__Neisseria; s__uncultured_bacterium	0.7195917942825107
oral_ASV_44	d__Bacteria; p__Firmicutes; c__Negativicutes; o__Veillonellales-Selenomonadales; f__Selenomonadaceae; g__Centipeda; s__uncultured_bacterium	0.7196664536197411
oral_ASV_1240	d__Bacteria; p__Spirochaetota; c__Spirochaetia; o__Spirochaetales; f__Spirochaetaceae; g__Treponema; s__Treponema_vincentii	0.7199253607573274
oral_ASV_3030	d__Bacteria; p__Proteobacteria; c__Gammaproteobacteria; o__Pasteurellales; f__Pasteurellaceae; g__Actinobacillus; s__Haemophilus_parahaemolyticus	0.7203452456383944
oral_ASV_2999	d__Bacteria; p__Bacteroidota; c__Bacteroidia; o__Bacteroidales; f__Porphyromonadaceae; g__Porphyromonas; s__Porphyromonas_pasteri	0.7204729796172533
oral_ASV_2754	d__Bacteria	0.7206635793634638
oral_ASV_2192	d__Bacteria; p__Spirochaetota; c__Spirochaetia; o__Spirochaetales; f__Spirochaetaceae; g__Treponema; s__uncultured_bacterium	0.7206670662209411
oral_ASV_2703	d__Bacteria; p__Spirochaetota; c__Spirochaetia; o__Spirochaetales; f__Spirochaetaceae; g__Treponema; s__Treponema_medium	0.7207351057051402
oral_ASV_2221	d__Bacteria; p__Fusobacteriota; c__Fusobacteriia; o__Fusobacteriales; f__Fusobacteriaceae; g__Fusobacterium; s__Fusobacterium_nucleatum	0.7208748046075969
oral_ASV_1321	d__Bacteria; p__Bacteroidota; c__Bacteroidia; o__Bacteroidales; f__Prevotellaceae; g__Prevotella; s__unidentified	0.7213406801991749
oral_ASV_2359	d__Bacteria; p__Bacteroidota; c__Bacteroidia; o__Bacteroidales; f__Prevotellaceae; g__Prevotella; s__Prevotella_histicola	0.721423261648139
oral_ASV_2316	d__Bacteria; p__Bacteroidota; c__Bacteroidia; o__Bacteroidales; f__Prevotellaceae; g__Prevotella; s__Prevotella_jejuni	0.7217864106346469
oral_ASV_2658	d__Bacteria; p__Bacteroidota; c__Bacteroidia; o__Bacteroidales; f__Prevotellaceae; g__Prevotella; s__uncultured_organism	0.7219382021440205
oral_ASV_2338	d__Bacteria; p__Proteobacteria; c__Gammaproteobacteria; o__Burkholderiales; f__Burkholderiaceae; g__Lautropia; s__uncultured_bacterium	0.7219553751003471
oral_ASV_284	d__Bacteria; p__Proteobacteria; c__Gammaproteobacteria; o__Pasteurellales; f__Pasteurellaceae; g__Haemophilus; s__Haemophilus_influenzae	0.7221695682931626
oral_ASV_3501	d__Bacteria; p__Firmicutes; c__Clostridia; o__Clostridiales; f__Clostridiaceae; g__Clostridium_sensu_stricto_1; s__metagenome	0.7223733471693561
oral_ASV_3494	d__Bacteria; p__Firmicutes; c__Negativicutes; o__Veillonellales-Selenomonadales; f__Selenomonadaceae; g__Selenomonas	0.7229989465578492
oral_ASV_519	d__Bacteria; p__Desulfobacterota; c__Desulfobulbia; o__Desulfobulbales; f__Desulfobulbaceae; g__Desulfobulbus; s__unidentified	0.7232308304946213
oral_ASV_2032	d__Bacteria; p__Firmicutes; c__Clostridia; o__Lachnospirales; f__Lachnospiraceae; g__[Ruminococcus]_torques_group; s__uncultured_organism	0.7232686374525827
oral_ASV_724	d__Bacteria; p__Actinobacteriota; c__Actinobacteria; o__Corynebacteriales; f__Corynebacteriaceae; g__Lawsonella; s__uncultured_bacterium	0.7232771925189005
oral_ASV_1830	d__Bacteria; p__Campilobacterota; c__Campylobacteria; o__Campylobacterales; f__Campylobacteraceae; g__Campylobacter; s__Campylobacter_pinnipediorum	0.7237252150801445
oral_ASV_63	d__Bacteria; p__Firmicutes; c__Clostridia; o__Lachnospirales; f__Lachnospiraceae; g__Lachnospiraceae_NC2004_group; s__uncultured_bacterium	0.7238483315476181
oral_ASV_279	d__Bacteria; p__Firmicutes; c__Clostridia; o__Lachnospirales; f__Lachnospiraceae; g__Lachnoclostridium	0.723888843426338
oral_ASV_2678	d__Bacteria; p__Proteobacteria; c__Gammaproteobacteria; o__Pasteurellales; f__Pasteurellaceae; g__Haemophilus	0.7243153876578979
oral_ASV_2829	d__Bacteria; p__Actinobacteriota; c__Coriobacteriia; o__Coriobacteriales; f__Atopobiaceae; g__Atopobium; s__uncultured_bacterium	0.7244479882221432
oral_ASV_2026	d__Bacteria; p__Actinobacteriota; c__Actinobacteria; o__Bifidobacteriales; f__Bifidobacteriaceae; g__Bifidobacterium; s__Bifidobacterium_adolescentis	0.7244653101873587
oral_ASV_2512	d__Bacteria; p__Proteobacteria; c__Gammaproteobacteria; o__Burkholderiales; f__Burkholderiaceae; g__Lautropia; s__uncultured_bacterium	0.7246654955315479
oral_ASV_74	d__Bacteria; p__Firmicutes; c__Negativicutes; o__Veillonellales-Selenomonadales; f__Selenomonadaceae; g__Selenomonas; s__Selenomonas_sputigena	0.724675896342431
oral_ASV_506	d__Bacteria; p__Spirochaetota; c__Spirochaetia; o__Spirochaetales; f__Spirochaetaceae; g__Treponema; s__uncultured_bacterium	0.7247214655367095
oral_ASV_871	d__Bacteria; p__Proteobacteria; c__Gammaproteobacteria; o__Burkholderiales; f__Neisseriaceae; g__Neisseria	0.7247313679177658
oral_ASV_3905	d__Bacteria; p__Bacteroidota; c__Bacteroidia; o__Bacteroidales; f__Prevotellaceae; g__Prevotella; s__Prevotella_multiformis	0.7248639495091859
oral_ASV_3296	d__Bacteria; p__Proteobacteria; c__Gammaproteobacteria; o__Enterobacterales; f__Enterobacteriaceae; g__Escherichia-Shigella	0.7255465875391837
oral_ASV_909	d__Bacteria; p__Fusobacteriota; c__Fusobacteriia; o__Fusobacteriales; f__Fusobacteriaceae; g__Fusobacterium; s__Fusobacterium_nucleatum	0.7256711692451157
oral_ASV_1013	d__Bacteria; p__Bacteroidota; c__Bacteroidia; o__Bacteroidales; f__Prevotellaceae; g__Prevotella; s__Prevotella_oris	0.7256924040429128
oral_ASV_509	d__Bacteria; p__Bacteroidota; c__Bacteroidia; o__Bacteroidales; f__Prevotellaceae; g__Prevotella; s__Prevotella_copri	0.7258205256633286
oral_ASV_2345	d__Bacteria; p__Spirochaetota; c__Spirochaetia; o__Spirochaetales; f__Spirochaetaceae; g__Treponema; s__Treponema_vincentii	0.7260092899475211
oral_ASV_4062	d__Bacteria; p__Bacteroidota; c__Bacteroidia; o__Bacteroidales; f__Prevotellaceae; g__Prevotella; s__Prevotella_aurantiaca	0.7264233594889052
oral_ASV_1019	d__Bacteria; p__Firmicutes; c__Negativicutes; o__Veillonellales-Selenomonadales; f__Veillonellaceae; g__Veillonella; s__Veillonella_atypica	0.7266409269826918
oral_ASV_1497	d__Bacteria; p__Fusobacteriota; c__Fusobacteriia; o__Fusobacteriales; f__Fusobacteriaceae; g__Fusobacterium; s__Fusobacterium_nucleatum	0.7267547105578792
oral_ASV_3431	d__Bacteria; p__Bacteroidota; c__Bacteroidia; o__Flavobacteriales; f__Flavobacteriaceae; g__Capnocytophaga; s__uncultured_Capnocytophaga	0.727037574059436
oral_ASV_3974	d__Bacteria; p__Fusobacteriota; c__Fusobacteriia; o__Fusobacteriales; f__Leptotrichiaceae; g__uncultured; s__Leptotrichia-like_sp.	0.7271589905705071
oral_ASV_1927	d__Bacteria; p__Firmicutes; c__Negativicutes; o__Veillonellales-Selenomonadales; f__Selenomonadaceae; g__Centipeda	0.727212004211133
oral_ASV_1902	d__Bacteria; p__Proteobacteria; c__Gammaproteobacteria; o__Burkholderiales; f__Neisseriaceae; g__Neisseria; s__uncultured_bacterium	0.7276327839566066
oral_ASV_3582	d__Bacteria; p__Firmicutes; c__Negativicutes; o__Veillonellales-Selenomonadales; f__Selenomonadaceae; g__Selenomonas; s__Selenomonas_sputigena	0.7276911136233254
oral_ASV_736	d__Bacteria; p__Firmicutes; c__Negativicutes; o__Veillonellales-Selenomonadales; f__Veillonellaceae; g__Veillonella; s__Veillonella_parvula	0.7278552636650006
oral_ASV_18	d__Bacteria; p__Bacteroidota; c__Bacteroidia; o__Bacteroidales; f__Prevotellaceae; g__Prevotella; s__unidentified	0.7281145784821893
oral_ASV_2623	d__Bacteria; p__Desulfobacterota; c__Desulfobulbia; o__Desulfobulbales; f__Desulfobulbaceae; g__Desulfobulbus; s__unidentified	0.7281952871471626
oral_ASV_541	d__Bacteria; p__Fusobacteriota; c__Fusobacteriia; o__Fusobacteriales; f__Fusobacteriaceae; g__Fusobacterium; s__Fusobacterium_periodonticum	0.7281967585196656
oral_ASV_2857	d__Bacteria; p__Firmicutes; c__Clostridia; o__Lachnospirales; f__Lachnospiraceae; g__uncultured; s__Eubacterium_sp.	0.7283588336417806
oral_ASV_1108	d__Bacteria; p__Proteobacteria; c__Gammaproteobacteria; o__Burkholderiales; f__Burkholderiaceae; g__Lautropia; s__uncultured_bacterium	0.7284943154231541
oral_ASV_753	d__Bacteria; p__Firmicutes; c__Negativicutes; o__Veillonellales-Selenomonadales; f__Veillonellaceae; g__Veillonella; s__Veillonella_atypica	0.7286014265199666
oral_ASV_3946	d__Bacteria; p__Proteobacteria; c__Gammaproteobacteria; o__Pasteurellales; f__Pasteurellaceae; g__Haemophilus; s__Haemophilus_sp.	0.7287593417005299
oral_ASV_1793	d__Bacteria; p__Firmicutes; c__Clostridia; o__Lachnospirales; f__Lachnospiraceae; g__Lachnoanaerobaculum; s__uncultured_bacterium	0.7291638293523017
oral_ASV_552	d__Bacteria; p__Proteobacteria; c__Gammaproteobacteria; o__Pasteurellales; f__Pasteurellaceae; g__Haemophilus; s__Haemophilus_parainfluenzae	0.7291916736635871
oral_ASV_3155	d__Bacteria; p__Firmicutes; c__Negativicutes; o__Veillonellales-Selenomonadales; f__Selenomonadaceae; g__Selenomonas; s__Selenomonas_sp.	0.7292897771385127
oral_ASV_2697	d__Bacteria; p__Verrucomicrobiota; c__Verrucomicrobiae; o__Verrucomicrobiales; f__Akkermansiaceae; g__Akkermansia; s__Akkermansia_muciniphila	0.7295241108756391
oral_ASV_982	d__Bacteria; p__Bacteroidota; c__Bacteroidia; o__Bacteroidales; f__Prevotellaceae; g__Prevotella; s__Prevotella_oris	0.729907344778881
oral_ASV_1797	d__Bacteria; p__Firmicutes; c__Bacilli; o__Erysipelotrichales; f__Erysipelotrichaceae; g__Solobacterium; s__Solobacterium_moorei	0.729979343913564
oral_ASV_364	d__Bacteria; p__Spirochaetota; c__Spirochaetia; o__Spirochaetales; f__Spirochaetaceae; g__Treponema; s__uncultured_bacterium	0.7299956061716909
oral_ASV_551	d__Bacteria; p__Fusobacteriota; c__Fusobacteriia; o__Fusobacteriales; f__Fusobacteriaceae; g__Fusobacterium; s__uncultured_Fusobacteria	0.730031651006201
oral_ASV_1016	d__Bacteria; p__Firmicutes; c__Clostridia; o__Lachnospirales; f__Lachnospiraceae; g__Lachnoanaerobaculum; s__uncultured_bacterium	0.7300442386540456
oral_ASV_3418	d__Bacteria; p__Firmicutes; c__Clostridia; o__Lachnospirales; f__Lachnospiraceae; g__Butyrivibrio; s__Eubacterium_sp.	0.7307230129289353
oral_ASV_4024	d__Bacteria; p__Bacteroidota; c__Bacteroidia; o__Bacteroidales; f__Prevotellaceae; g__Prevotella; s__Prevotella_oris	0.730811173160312
oral_ASV_2967	d__Bacteria; p__Firmicutes; c__Negativicutes; o__Veillonellales-Selenomonadales; f__Veillonellaceae; g__Veillonella; s__Veillonella_parvula	0.730843129833943
oral_ASV_2351	d__Bacteria; p__Firmicutes; c__Clostridia; o__Oscillospirales; f__Ruminococcaceae; g__Ruminococcus; s__Ruminococcus_callidus	0.7309134736857523
oral_ASV_992	d__Bacteria; p__Bacteroidota; c__Bacteroidia; o__Bacteroidales; f__Prevotellaceae; g__Prevotella; s__Prevotella_pallens	0.7310473616583093
oral_ASV_3881	d__Bacteria; p__Patescibacteria; c__Saccharimonadia; o__Saccharimonadales; f__Saccharimonadaceae; g__Saccharimonadaceae; s__uncultured_bacterium	0.7315137832805927
oral_ASV_2852	d__Bacteria; p__Actinobacteriota; c__Coriobacteriia; o__Coriobacteriales; f__Atopobiaceae; g__Atopobium; s__uncultured_bacterium	0.7315817978164807
oral_ASV_1836	d__Bacteria; p__Firmicutes; c__Clostridia; o__Lachnospirales; f__Lachnospiraceae; g__Lachnoclostridium	0.7316242371247821
oral_ASV_4031	d__Bacteria; p__Firmicutes; c__Clostridia; o__Clostridia_UCG-014; f__Clostridia_UCG-014; g__Clostridia_UCG-014; s__uncultured_bacterium	0.7317518855250538
oral_ASV_3625	d__Bacteria; p__Proteobacteria; c__Gammaproteobacteria; o__Burkholderiales; f__Sutterellaceae; g__Parasutterella; s__uncultured_organism	0.7319941479731081
oral_ASV_1113	d__Bacteria; p__Actinobacteriota; c__Actinobacteria; o__Bifidobacteriales; f__Bifidobacteriaceae; g__Bifidobacterium; s__Bifidobacterium_adolescentis	0.7320147938056977
oral_ASV_1941	d__Bacteria; p__Bacteroidota; c__Bacteroidia; o__Bacteroidales; f__Prevotellaceae; g__Alloprevotella	0.7322192337012108
oral_ASV_252	d__Bacteria; p__Bacteroidota; c__Bacteroidia; o__Bacteroidales; f__Prevotellaceae; g__Prevotella; s__Prevotella_sp.	0.7323603840183726
oral_ASV_1707	d__Bacteria; p__Campilobacterota; c__Campylobacteria; o__Campylobacterales; f__Campylobacteraceae; g__Campylobacter; s__Campylobacter_showae	0.7324539474413407
oral_ASV_944	d__Bacteria; p__Proteobacteria; c__Gammaproteobacteria; o__Pasteurellales; f__Pasteurellaceae; g__Haemophilus; s__Haemophilus_sp.	0.7327631364015872
oral_ASV_1869	d__Bacteria; p__Bacteroidota; c__Bacteroidia; o__Bacteroidales; f__Porphyromonadaceae; g__Porphyromonas; s__uncultured_bacterium	0.7328353292704294
oral_ASV_1060	d__Bacteria; p__Firmicutes; c__Clostridia; o__Peptostreptococcales-Tissierellales; f__Anaerovoracaceae; g__[Eubacterium]_nodatum_group; s__[Eubacterium]_nodatum	0.7329510822738252
oral_ASV_3137	d__Bacteria; p__Bacteroidota; c__Bacteroidia; o__Bacteroidales; f__Prevotellaceae; g__Prevotella; s__Prevotella_sp.	0.7335043514944344
oral_ASV_2800	d__Bacteria; p__Firmicutes; c__Clostridia; o__Clostridiales; f__Clostridiaceae; g__Clostridium_sensu_stricto_1; s__uncultured_bacterium	0.7340807128915134
oral_ASV_3445	d__Bacteria; p__Firmicutes; c__Clostridia; o__Peptostreptococcales-Tissierellales; f__Peptostreptococcaceae; g__Filifactor; s__Filifactor_alocis	0.7342495107914574
oral_ASV_4098	d__Bacteria; p__Bacteroidota; c__Bacteroidia; o__Bacteroidales; f__Porphyromonadaceae; g__Porphyromonas; s__Porphyromonas_pasteri	0.734346756023236
oral_ASV_2306	d__Bacteria; p__Bacteroidota; c__Bacteroidia; o__Bacteroidales; f__Prevotellaceae; g__Prevotella; s__Prevotella_sp.	0.7343922508284125
oral_ASV_3636	d__Bacteria; p__Fusobacteriota; c__Fusobacteriia; o__Fusobacteriales; f__Leptotrichiaceae; g__Leptotrichia; s__Leptotrichia_trevisanii	0.7346633295931556
oral_ASV_1023	d__Bacteria; p__Fusobacteriota; c__Fusobacteriia; o__Fusobacteriales; f__Leptotrichiaceae; g__Leptotrichia; s__uncultured_bacterium	0.7349242415474543
oral_ASV_3255	d__Bacteria; p__Firmicutes; c__Bacilli; o__Erysipelotrichales; f__Erysipelatoclostridiaceae; g__Catenibacterium; s__uncultured_Catenibacterium	0.7350656817620159
oral_ASV_2525	d__Bacteria; p__Proteobacteria; c__Gammaproteobacteria; o__Pasteurellales; f__Pasteurellaceae; g__Haemophilus; s__Haemophilus_parainfluenzae	0.7350904348717495
oral_ASV_3891	d__Bacteria; p__Firmicutes; c__Clostridia; o__Lachnospirales; f__Lachnospiraceae; g__Fusicatenibacter; s__uncultured_organism	0.7353234998456983
oral_ASV_2863	d__Bacteria; p__Firmicutes; c__Negativicutes; o__Veillonellales-Selenomonadales; f__Veillonellaceae; g__Veillonella; s__Veillonella_atypica	0.7355144292890408
oral_ASV_2793	d__Bacteria; p__Campilobacterota; c__Campylobacteria; o__Campylobacterales; f__Campylobacteraceae; g__Campylobacter; s__Campylobacter_peloridis	0.7358880393123299
oral_ASV_1858	d__Bacteria; p__Firmicutes; c__Bacilli; o__Lactobacillales; f__Carnobacteriaceae	0.7362619494954483
oral_ASV_2117	d__Bacteria; p__Firmicutes; c__Negativicutes; o__Veillonellales-Selenomonadales; f__Veillonellaceae; g__Veillonella; s__Veillonella_atypica	0.7363430410524152
oral_ASV_661	d__Bacteria; p__Patescibacteria; c__Saccharimonadia; o__Saccharimonadales; f__Saccharimonadaceae; g__Saccharimonadaceae; s__uncultured_bacterium	0.736377123041532
oral_ASV_3567	d__Bacteria; p__Firmicutes; c__Bacilli; o__Staphylococcales; f__Gemellaceae; g__Gemella; s__uncultured_organism	0.7364100645378031
oral_ASV_3233	d__Bacteria; p__Firmicutes; c__Bacilli; o__Lactobacillales; f__Carnobacteriaceae	0.7367779840717834
oral_ASV_1431	d__Bacteria; p__Bacteroidota; c__Bacteroidia; o__Bacteroidales; f__Prevotellaceae; g__Prevotella; s__Prevotella_scopos	0.7371350155567744
oral_ASV_2676	d__Bacteria; p__Proteobacteria; c__Gammaproteobacteria; o__Burkholderiales; f__Burkholderiaceae; g__Lautropia; s__uncultured_Lautropia	0.7373130463382054
oral_ASV_2530	d__Bacteria; p__Bacteroidota; c__Bacteroidia; o__Bacteroidales; f__Porphyromonadaceae; g__Porphyromonas; s__Porphyromonas_pasteri	0.7374319518401391
oral_ASV_2904	d__Bacteria; p__Actinobacteriota; c__Coriobacteriia; o__Coriobacteriales; f__Atopobiaceae; g__Olsenella; s__bacterium_WCE2013	0.7376573183073408
oral_ASV_3550	d__Bacteria; p__Bacteroidota; c__Bacteroidia; o__Flavobacteriales; f__Flavobacteriaceae; g__Capnocytophaga; s__Capnocytophaga_ochracea	0.7380662684128757
oral_ASV_2240	d__Bacteria; p__Firmicutes; c__Negativicutes; o__Veillonellales-Selenomonadales; f__Veillonellaceae; g__Veillonella; s__Veillonella_atypica	0.7382012841198222
oral_ASV_76	d__Bacteria; p__Firmicutes; c__Negativicutes; o__Veillonellales-Selenomonadales; f__Selenomonadaceae; g__Selenomonas; s__Selenomonas_sputigena	0.7382901774079719
oral_ASV_1291	d__Bacteria; p__Spirochaetota; c__Spirochaetia; o__Spirochaetales; f__Spirochaetaceae; g__Treponema; s__Treponema_medium	0.73858603205995
oral_ASV_709	d__Bacteria; p__Bacteroidota; c__Bacteroidia; o__Bacteroidales; f__Prevotellaceae; g__Prevotella; s__Prevotella_sp.	0.73884766895664
oral_ASV_3455	d__Bacteria; p__Firmicutes; c__Negativicutes; o__Veillonellales-Selenomonadales; f__Veillonellaceae; g__Veillonella; s__Veillonella_atypica	0.739226051733495
oral_ASV_859	d__Bacteria; p__Proteobacteria; c__Gammaproteobacteria; o__Pasteurellales; f__Pasteurellaceae; g__Haemophilus; s__Haemophilus_influenzae	0.7394059606806113
oral_ASV_1343	d__Bacteria; p__Firmicutes; c__Negativicutes; o__Veillonellales-Selenomonadales; f__Selenomonadaceae; g__Selenomonas	0.7396302194999651
oral_ASV_2903	d__Bacteria; p__Firmicutes; c__Negativicutes; o__Veillonellales-Selenomonadales; f__Selenomonadaceae; g__Centipeda	0.7396663956995687
oral_ASV_692	d__Bacteria; p__Bacteroidota; c__Bacteroidia; o__Bacteroidales; f__Prevotellaceae; g__Prevotella; s__metagenome	0.7398640292106142
oral_ASV_3706	d__Bacteria; p__Firmicutes; c__Clostridia; o__Peptococcales; f__Peptococcaceae; g__Peptococcus; s__uncultured_Peptococcus	0.7399464730226684
oral_ASV_3635	d__Bacteria; p__Firmicutes; c__Negativicutes; o__Veillonellales-Selenomonadales; f__Selenomonadaceae; g__Selenomonas	0.7402973817355928
oral_ASV_431	d__Bacteria; p__Campilobacterota; c__Campylobacteria; o__Campylobacterales; f__Campylobacteraceae; g__Campylobacter; s__Campylobacter_rectus	0.7403284602166296
oral_ASV_1139	d__Bacteria; p__Patescibacteria; c__Saccharimonadia; o__Saccharimonadales; f__Saccharimonadaceae; g__Saccharimonadaceae; s__uncultured_bacterium	0.7404787278392977
oral_ASV_3264	d__Bacteria; p__Bacteroidota; c__Bacteroidia; o__Bacteroidales; f__Prevotellaceae; g__Prevotella; s__Prevotella_oris	0.74058513991701
oral_ASV_2515	d__Bacteria; p__Bacteroidota; c__Bacteroidia; o__Bacteroidales; f__Prevotellaceae; g__Prevotella; s__metagenome	0.7414325704829651
oral_ASV_2815	d__Bacteria; p__Bacteroidota; c__Bacteroidia; o__Bacteroidales; f__Porphyromonadaceae; g__Porphyromonas; s__uncultured_bacterium	0.7415325419305755
oral_ASV_1683	d__Bacteria; p__Fusobacteriota; c__Fusobacteriia; o__Fusobacteriales; f__Leptotrichiaceae; g__uncultured; s__Leptotrichia-like_sp.	0.7415665353152796
oral_ASV_2088	d__Bacteria; p__Firmicutes; c__Bacilli; o__Mycoplasmatales; f__Mycoplasmataceae; g__Mycoplasma; s__Metamycoplasma_faucium	0.741773678188369
oral_ASV_2618	d__Bacteria; p__Bacteroidota; c__Bacteroidia; o__Bacteroidales; f__Prevotellaceae; g__Prevotella; s__Prevotella_oris	0.7420824118685554
oral_ASV_3270	d__Bacteria; p__Firmicutes; c__Bacilli; o__Lactobacillales; f__Streptococcaceae; g__Streptococcus; s__Streptococcus_downei	0.7420935278520898
oral_ASV_30	d__Bacteria; p__Firmicutes; c__Clostridia; o__Oscillospirales; f__Ruminococcaceae; g__Ruminococcus	0.7421639132583249
oral_ASV_553	d__Bacteria; p__Firmicutes; c__Bacilli; o__Lactobacillales; f__Carnobacteriaceae; g__Granulicatella; s__uncultured_organism	0.7422089775858556
oral_ASV_261	d__Bacteria; p__Bacteroidota; c__Bacteroidia; o__Flavobacteriales; f__Flavobacteriaceae; g__Capnocytophaga; s__Capnocytophaga_ochracea	0.742530974930592
oral_ASV_1501	d__Bacteria; p__Firmicutes; c__Clostridia; o__Lachnospirales; f__Lachnospiraceae; g__Blautia	0.742737307097658
oral_ASV_2548	d__Bacteria; p__Firmicutes; c__Clostridia; o__Peptostreptococcales-Tissierellales; f__Peptostreptococcaceae; g__Peptostreptococcus; s__uncultured_Peptostreptococcus	0.7429627523378242
oral_ASV_1997	d__Bacteria; p__Firmicutes; c__Negativicutes; o__Veillonellales-Selenomonadales; f__Selenomonadaceae; g__Centipeda; s__uncultured_bacterium	0.7430954126788057
oral_ASV_1866	d__Bacteria	0.7432641997236112
oral_ASV_2452	d__Bacteria; p__Actinobacteriota; c__Actinobacteria; o__Micrococcales; f__Micrococcaceae	0.7444556371301733
oral_ASV_1569	d__Bacteria; p__Actinobacteriota; c__Coriobacteriia; o__Coriobacteriales; f__Atopobiaceae; g__uncultured; s__uncultured_bacterium	0.7444638089220429
oral_ASV_3878	d__Bacteria; p__Fusobacteriota; c__Fusobacteriia; o__Fusobacteriales; f__Leptotrichiaceae; g__uncultured; s__Leptotrichia-like_sp.	0.7446736481496566
oral_ASV_3310	d__Bacteria; p__Firmicutes; c__Clostridia; o__Lachnospirales; f__Lachnospiraceae; g__Catonella; s__uncultured_bacterium	0.7449084267054645
oral_ASV_1409	d__Bacteria; p__Fusobacteriota; c__Fusobacteriia; o__Fusobacteriales; f__Leptotrichiaceae; g__Leptotrichia	0.7450367422281828
oral_ASV_3421	d__Bacteria; p__Fusobacteriota; c__Fusobacteriia; o__Fusobacteriales; f__Fusobacteriaceae; g__Fusobacterium; s__Fusobacterium_nucleatum	0.7452488703691585
oral_ASV_1278	d__Bacteria; p__Fusobacteriota; c__Fusobacteriia; o__Fusobacteriales; f__Fusobacteriaceae; g__Fusobacterium; s__Fusobacterium_nucleatum	0.7459042607901865
oral_ASV_3413	d__Bacteria; p__Bacteroidota; c__Bacteroidia; o__Bacteroidales; f__Prevotellaceae; g__Prevotella; s__unidentified_eubacterium	0.7459631483254783
oral_ASV_3483	d__Bacteria; p__Actinobacteriota; c__Actinobacteria; o__Micrococcales; f__Micrococcaceae; g__Rothia; s__Rothia_sp.	0.7463049330182215
oral_ASV_3565	d__Bacteria; p__Bacteroidota; c__Bacteroidia; o__Bacteroidales; f__Prevotellaceae; g__Prevotella; s__Prevotella_oris	0.7463942149307294
oral_ASV_3208	d__Bacteria; p__Bacteroidota; c__Bacteroidia; o__Bacteroidales; f__Prevotellaceae; g__Prevotella; s__unidentified_eubacterium	0.7466792678999773
oral_ASV_2938	d__Bacteria; p__Proteobacteria; c__Gammaproteobacteria; o__Burkholderiales; f__Neisseriaceae; g__Neisseria; s__Neisseria_meningitidis	0.7467036506663608
oral_ASV_2571	d__Bacteria; p__Bacteroidota; c__Bacteroidia; o__Bacteroidales; f__Prevotellaceae; g__Prevotella; s__Prevotella_histicola	0.7485798895464645
oral_ASV_406	d__Bacteria; p__Actinobacteriota; c__Actinobacteria; o__Actinomycetales; f__Actinomycetaceae; g__Actinomyces; s__Mycobacterium_tuberculosis	0.748920952821806
oral_ASV_3668	d__Bacteria; p__Bacteroidota; c__Bacteroidia; o__Bacteroidales; f__Prevotellaceae; g__Prevotella; s__unidentified_eubacterium	0.7491664171547454
oral_ASV_3870	d__Bacteria; p__Bacteroidota; c__Bacteroidia; o__Bacteroidales; f__Prevotellaceae; g__Prevotella; s__unidentified	0.7492121402173014
oral_ASV_447	d__Bacteria; p__Proteobacteria; c__Gammaproteobacteria; o__Burkholderiales; f__Sutterellaceae; g__Sutterella; s__uncultured_bacterium	0.7492640914153939
oral_ASV_34	d__Bacteria; p__Firmicutes; c__Negativicutes; o__Veillonellales-Selenomonadales; f__Selenomonadaceae; g__Megamonas; s__uncultured_organism	0.7494280191933251
oral_ASV_69	d__Bacteria; p__Proteobacteria; c__Gammaproteobacteria; o__Pasteurellales; f__Pasteurellaceae; g__Haemophilus; s__Haemophilus_parainfluenzae	0.749600871061257
oral_ASV_3057	d__Bacteria; p__Proteobacteria; c__Gammaproteobacteria; o__Burkholderiales; f__Neisseriaceae; g__Kingella; s__uncultured_Kingella	0.7500808542854801
oral_ASV_2830	d__Bacteria; p__Patescibacteria; c__Saccharimonadia; o__Saccharimonadales; f__Saccharimonadales; g__Saccharimonadales	0.750088102011248
oral_ASV_1372	d__Bacteria; p__Bacteroidota; c__Bacteroidia; o__Bacteroidales; f__Prevotellaceae; g__Prevotella; s__Prevotella_oris	0.7505623310596199
oral_ASV_708	d__Bacteria; p__Proteobacteria; c__Gammaproteobacteria; o__Pasteurellales; f__Pasteurellaceae; g__Haemophilus; s__Haemophilus_parainfluenzae	0.7507365797260332
oral_ASV_3357	d__Bacteria; p__Firmicutes; c__Clostridia; o__Lachnospirales; f__Lachnospiraceae; g__Oribacterium; s__uncultured_organism	0.750805293389632
oral_ASV_3454	d__Bacteria; p__Actinobacteriota; c__Actinobacteria; o__Actinomycetales; f__Actinomycetaceae; g__Actinomyces; s__Actinomyces_pacaensis	0.7508354908264148
oral_ASV_341	d__Bacteria; p__Bacteroidota; c__Bacteroidia; o__Bacteroidales; f__Prevotellaceae; g__Prevotella; s__unidentified_eubacterium	0.7509723295117852
oral_ASV_2260	d__Bacteria; p__Actinobacteriota; c__Actinobacteria; o__Micrococcales; f__Micrococcaceae	0.7510255442399016
oral_ASV_1703	d__Bacteria; p__Firmicutes; c__Negativicutes; o__Veillonellales-Selenomonadales; f__Veillonellaceae; g__Veillonella; s__Veillonella_atypica	0.7511441017062898
oral_ASV_2299	d__Bacteria; p__Firmicutes; c__Bacilli; o__Lactobacillales; f__Streptococcaceae; g__Streptococcus; s__Streptococcus_salivarius	0.7515524482491761
oral_ASV_405	d__Bacteria; p__Bacteroidota; c__Bacteroidia; o__Bacteroidales; f__Prevotellaceae; g__Prevotella; s__Prevotella_oris	0.7516020154083609
oral_ASV_4027	d__Bacteria; p__Spirochaetota; c__Spirochaetia; o__Spirochaetales; f__Spirochaetaceae; g__Treponema; s__Treponema_vincentii	0.7522623377318416
oral_ASV_2317	d__Bacteria; p__Bacteroidota; c__Bacteroidia; o__Bacteroidales; f__Prevotellaceae; g__Prevotella; s__Prevotella_oris	0.7523198729498336
oral_ASV_1847	d__Bacteria; p__Proteobacteria; c__Gammaproteobacteria; o__Burkholderiales; f__Neisseriaceae; g__Neisseria; s__Neisseria_elongata	0.7525921705248598
oral_ASV_1184	d__Bacteria; p__Actinobacteriota; c__Coriobacteriia; o__Coriobacteriales; f__Atopobiaceae; g__Atopobium; s__Lancefieldella_rimae	0.7529468470731235
oral_ASV_1942	d__Bacteria; p__Fusobacteriota; c__Fusobacteriia; o__Fusobacteriales; f__Leptotrichiaceae; g__Leptotrichia; s__Leptotrichia_hongkongensis	0.7529779591066641
oral_ASV_3738	d__Bacteria; p__Bacteroidota; c__Bacteroidia; o__Flavobacteriales; f__Flavobacteriaceae; g__Capnocytophaga; s__Capnocytophaga_ochracea	0.7530704354690829
oral_ASV_3626	d__Bacteria; p__Bacteroidota; c__Bacteroidia; o__Bacteroidales; f__Prevotellaceae; g__Alloprevotella; s__uncultured_Bacteroidetes	0.7535306412488172
oral_ASV_1010	d__Bacteria; p__Firmicutes; c__Clostridia; o__Lachnospirales; f__Lachnospiraceae; g__Johnsonella; s__uncultured_bacterium	0.7539639569137554
oral_ASV_2172	d__Bacteria; p__Bacteroidota; c__Bacteroidia; o__Bacteroidales; f__Prevotellaceae; g__Prevotella; s__Prevotella_oris	0.7542749514311472
oral_ASV_666	d__Bacteria; p__Actinobacteriota; c__Actinobacteria; o__Micrococcales; f__Micrococcaceae	0.7544149580526865
oral_ASV_241	d__Bacteria; p__Fusobacteriota; c__Fusobacteriia; o__Fusobacteriales; f__Leptotrichiaceae; g__Leptotrichia; s__uncultured_bacterium	0.7545112715426927
oral_ASV_1118	d__Bacteria; p__Firmicutes; c__Clostridia; o__Oscillospirales; f__Ruminococcaceae; g__Negativibacillus; s__uncultured_bacterium	0.7545309053442399
oral_ASV_29	d__Bacteria; p__Bacteroidota; c__Bacteroidia; o__Flavobacteriales; f__Flavobacteriaceae; g__Capnocytophaga; s__Capnocytophaga_ochracea	0.7548206620579273
oral_ASV_321	d__Bacteria; p__Proteobacteria; c__Gammaproteobacteria; o__Burkholderiales; f__Neisseriaceae; g__Neisseria; s__Neisseria_sp.	0.7549093593221009
oral_ASV_931	d__Bacteria; p__Bacteroidota; c__Bacteroidia; o__Bacteroidales; f__Prevotellaceae; g__Prevotella; s__Prevotella_oris	0.7549868887894607
oral_ASV_3669	d__Bacteria; p__Firmicutes; c__Clostridia; o__Lachnospirales; f__Lachnospiraceae; g__Oribacterium; s__uncultured_organism	0.7551868023741558
oral_ASV_72	d__Bacteria; p__Bacteroidota; c__Bacteroidia; o__Bacteroidales; f__Prevotellaceae; g__Prevotella; s__Prevotella_sp.	0.7553249622728804
oral_ASV_2107	d__Bacteria; p__Actinobacteriota; c__Actinobacteria; o__Actinomycetales; f__Actinomycetaceae; g__uncultured	0.7554359462078073
oral_ASV_3000	d__Bacteria; p__Firmicutes; c__Clostridia; o__Lachnospirales; f__Lachnospiraceae; g__Lachnoanaerobaculum; s__Lachnospiraceae_bacterium	0.7555130397827038
oral_ASV_1048	d__Bacteria; p__Bacteroidota; c__Bacteroidia; o__Bacteroidales; f__Prevotellaceae; g__Prevotella; s__Prevotella_oris	0.755596374189513
oral_ASV_2365	d__Bacteria; p__Firmicutes; c__Negativicutes; o__Veillonellales-Selenomonadales; f__Veillonellaceae; g__Veillonella; s__Veillonella_rogosae	0.7557938592872172
oral_ASV_2598	d__Bacteria; p__Bacteroidota; c__Bacteroidia; o__Bacteroidales; f__Prevotellaceae; g__Prevotella; s__Prevotella_sp.	0.7558499978713599
oral_ASV_3783	d__Bacteria; p__Firmicutes; c__Clostridia; o__Peptostreptococcales-Tissierellales; f__Anaerovoracaceae; g__uncultured; s__Peptostreptococcaceae_bacterium	0.7565982175112472
oral_ASV_1851	d__Bacteria; p__Firmicutes; c__Clostridia; o__Oscillospirales; f__Ruminococcaceae; g__CAG-352; s__uncultured_organism	0.7569017482207577
oral_ASV_1749	d__Bacteria; p__Firmicutes; c__Negativicutes; o__Veillonellales-Selenomonadales; f__Veillonellaceae; g__Veillonella; s__Veillonella_atypica	0.7570424290828948
oral_ASV_94	d__Bacteria; p__Firmicutes; c__Negativicutes; o__Veillonellales-Selenomonadales; f__Selenomonadaceae; g__Selenomonas; s__unidentified	0.757112998190015
oral_ASV_2096	d__Bacteria; p__Bacteroidota; c__Bacteroidia; o__Bacteroidales; f__Prevotellaceae; g__Prevotella; s__unidentified_eubacterium	0.757378973417915
oral_ASV_1908	d__Bacteria; p__Proteobacteria; c__Gammaproteobacteria; o__Pasteurellales; f__Pasteurellaceae; g__Aggregatibacter; s__Aggregatibacter_aphrophilus	0.7582557081483129
oral_ASV_3527	d__Bacteria; p__Fusobacteriota; c__Fusobacteriia; o__Fusobacteriales; f__Leptotrichiaceae; g__Leptotrichia; s__uncultured_bacterium	0.7584464264517559
oral_ASV_3915	d__Bacteria; p__Bacteroidota; c__Bacteroidia; o__Bacteroidales; f__Tannerellaceae; g__Tannerella; s__uncultured_bacterium	0.7584799517994114
oral_ASV_1751	d__Bacteria; p__Firmicutes; c__Negativicutes; o__Veillonellales-Selenomonadales; f__Veillonellaceae; g__Veillonella; s__Veillonella_atypica	0.7586739766396898
oral_ASV_3660	d__Bacteria; p__Fusobacteriota; c__Fusobacteriia; o__Fusobacteriales; f__Fusobacteriaceae; g__Fusobacterium; s__Fusobacterium_nucleatum	0.7589712344963135
oral_ASV_824	d__Bacteria; p__Firmicutes; c__Negativicutes; o__Veillonellales-Selenomonadales; f__Veillonellaceae; g__Veillonella; s__Veillonella_atypica	0.7590741299677606
oral_ASV_1386	d__Bacteria; p__Actinobacteriota; c__Coriobacteriia; o__Coriobacteriales; f__Coriobacteriaceae; g__Collinsella; s__uncultured_actinobacterium	0.7591463601858466
oral_ASV_3898	d__Bacteria; p__Bacteroidota; c__Bacteroidia; o__Bacteroidales; f__Prevotellaceae; g__Prevotella; s__Prevotella_scopos	0.7592222540848391
oral_ASV_4118	d__Bacteria; p__Firmicutes; c__Clostridia; o__Oscillospirales; f__Oscillospiraceae; g__UCG-005; s__gut_metagenome	0.7597062401755582
oral_ASV_3011	d__Bacteria; p__Bacteroidota; c__Bacteroidia; o__Bacteroidales; f__Prevotellaceae; g__Prevotella; s__unidentified_eubacterium	0.7597272078097564
oral_ASV_502	d__Bacteria; p__Bacteroidota; c__Bacteroidia; o__Bacteroidales; f__Prevotellaceae; g__Prevotella; s__unidentified_eubacterium	0.7597484597972889
oral_ASV_2765	d__Bacteria; p__Bacteroidota; c__Bacteroidia; o__Bacteroidales; f__Prevotellaceae; g__Prevotella; s__unidentified_eubacterium	0.7599286844102949
oral_ASV_671	d__Bacteria; p__Bacteroidota; c__Bacteroidia; o__Bacteroidales; f__Prevotellaceae; g__Prevotella; s__Prevotella_oris	0.7599615405137188
oral_ASV_56	d__Bacteria; p__Patescibacteria; c__Saccharimonadia; o__Saccharimonadales; f__Saccharimonadaceae; g__Saccharimonadaceae; s__uncultured_bacterium	0.7608698861985402
oral_ASV_3683	d__Bacteria; p__Firmicutes; c__Negativicutes; o__Veillonellales-Selenomonadales; f__Veillonellaceae; g__Veillonella; s__Veillonella_parvula	0.7614180062835676
oral_ASV_920	d__Bacteria; p__Actinobacteriota; c__Actinobacteria; o__Actinomycetales; f__Actinomycetaceae; g__Actinomyces; s__Schaalia_odontolytica	0.7617785277216875
oral_ASV_672	d__Bacteria; p__Bacteroidota; c__Bacteroidia; o__Bacteroidales; f__Prevotellaceae; g__Prevotella; s__Prevotella_oris	0.7618298924632662
oral_ASV_2073	d__Bacteria; p__Firmicutes; c__Bacilli; o__Lactobacillales; f__Streptococcaceae; g__Streptococcus; s__Streptococcus_salivarius	0.7618367736195879
oral_ASV_489	d__Bacteria; p__Bacteroidota; c__Bacteroidia; o__Flavobacteriales; f__Flavobacteriaceae; g__Capnocytophaga; s__uncultured_Capnocytophaga	0.7621307297457386
oral_ASV_443	d__Bacteria; p__Bacteroidota; c__Bacteroidia; o__Bacteroidales; f__Tannerellaceae; g__Parabacteroides; s__Parabacteroides_distasonis	0.7623413578237772
oral_ASV_1222	d__Bacteria; p__Bacteroidota; c__Bacteroidia; o__Bacteroidales; f__Prevotellaceae; g__Prevotella; s__unidentified_eubacterium	0.7623488729764444
oral_ASV_3649	d__Bacteria; p__Bacteroidota; c__Bacteroidia; o__Bacteroidales; f__Prevotellaceae; g__Prevotella; s__unidentified_eubacterium	0.7628507293608663
oral_ASV_2057	d__Bacteria; p__Firmicutes; c__Clostridia; o__Lachnospirales; f__Lachnospiraceae; g__Tyzzerella; s__Tyzzerella_sp.	0.7628669368043871
oral_ASV_2310	d__Bacteria; p__Firmicutes; c__Negativicutes; o__Veillonellales-Selenomonadales; f__Selenomonadaceae; g__Centipeda; s__uncultured_Selenomonas	0.7629533643388686
oral_ASV_1517	d__Bacteria; p__Desulfobacterota; c__Desulfobulbia; o__Desulfobulbales; f__Desulfobulbaceae; g__Desulfobulbus; s__unidentified	0.7630726644605681
oral_ASV_125	d__Bacteria; p__Actinobacteriota; c__Actinobacteria; o__Propionibacteriales; f__Propionibacteriaceae; g__Pseudopropionibacterium; s__uncultured_bacterium	0.7631162747569838
oral_ASV_3534	d__Bacteria; p__Bacteroidota; c__Bacteroidia; o__Bacteroidales; f__Porphyromonadaceae; g__Porphyromonas; s__Porphyromonas_endodontalis	0.7633671695670123
oral_ASV_2449	d__Bacteria; p__Fusobacteriota; c__Fusobacteriia; o__Fusobacteriales; f__Leptotrichiaceae; g__Leptotrichia; s__uncultured_organism	0.7633750412450385
oral_ASV_2883	d__Bacteria; p__Firmicutes; c__Clostridia; o__Oscillospirales; f__Ruminococcaceae; g__Fournierella; s__uncultured_organism	0.7638957955961023
oral_ASV_1094	d__Bacteria; p__Firmicutes; c__Negativicutes; o__Veillonellales-Selenomonadales; f__Selenomonadaceae; g__Megamonas; s__uncultured_organism	0.763901516752445
oral_ASV_390	d__Bacteria; p__Bacteroidota; c__Bacteroidia; o__Bacteroidales; f__Prevotellaceae; g__Prevotella; s__Prevotella_oris	0.7640172288744634
oral_ASV_597	d__Bacteria; p__Bacteroidota; c__Bacteroidia; o__Bacteroidales; f__Prevotellaceae; g__Prevotella; s__Prevotella_sp.	0.7644256538403469
oral_ASV_865	d__Bacteria; p__Proteobacteria; c__Gammaproteobacteria; o__Pasteurellales; f__Pasteurellaceae; g__Haemophilus; s__Haemophilus_parainfluenzae	0.7645007300076071
oral_ASV_2840	d__Bacteria; p__Bacteroidota; c__Bacteroidia; o__Bacteroidales; f__Prevotellaceae; g__Prevotella; s__gut_metagenome	0.7646520482437451
oral_ASV_935	d__Bacteria; p__Firmicutes; c__Negativicutes; o__Veillonellales-Selenomonadales; f__Selenomonadaceae; g__Centipeda; s__uncultured_bacterium	0.764811750415105
oral_ASV_1762	d__Bacteria; p__Bacteroidota; c__Bacteroidia; o__Flavobacteriales; f__Flavobacteriaceae; g__Capnocytophaga; s__Capnocytophaga_gingivalis	0.7653773154269189
oral_ASV_3181	d__Bacteria; p__Firmicutes; c__Negativicutes; o__Veillonellales-Selenomonadales; f__Selenomonadaceae; g__Megamonas; s__uncultured_bacterium	0.7655316267603182
oral_ASV_3228	d__Bacteria; p__Firmicutes; c__Bacilli; o__Lactobacillales; f__Lactobacillaceae; g__Lactobacillus; s__Lactobacillus_reuteri	0.765650837961967
oral_ASV_3772	d__Bacteria; p__Firmicutes; c__Clostridia; o__Lachnospirales; f__Lachnospiraceae; g__Stomatobaculum; s__uncultured_bacterium	0.7656983551733199
oral_ASV_2186	d__Bacteria; p__Bacteroidota; c__Bacteroidia; o__Bacteroidales; f__Prevotellaceae; g__Prevotella; s__Prevotella_oris	0.7658480647233532
oral_ASV_1849	d__Bacteria; p__Firmicutes; c__Negativicutes; o__Veillonellales-Selenomonadales; f__Veillonellaceae; g__Veillonella; s__Veillonella_atypica	0.7658699324510977
oral_ASV_770	d__Bacteria; p__Firmicutes; c__Negativicutes; o__Veillonellales-Selenomonadales; f__Selenomonadaceae; g__Centipeda	0.7658881653602255
oral_ASV_165	d__Bacteria; p__Firmicutes; c__Clostridia; o__Lachnospirales; f__Lachnospiraceae; g__Dorea; s__uncultured_bacterium	0.766171015098223
oral_ASV_2174	d__Bacteria; p__Firmicutes; c__Clostridia; o__Lachnospirales; f__Lachnospiraceae; g__Oribacterium; s__Oribacterium_parvum	0.7661869067439231
oral_ASV_652	d__Bacteria; p__Bacteroidota; c__Bacteroidia; o__Bacteroidales; f__Prevotellaceae	0.7662592792397238
oral_ASV_1473	d__Bacteria; p__Bacteroidota; c__Bacteroidia; o__Bacteroidales; f__Porphyromonadaceae; g__Porphyromonas; s__uncultured_bacterium	0.7666381507948803
oral_ASV_3326	d__Bacteria; p__Firmicutes; c__Negativicutes; o__Veillonellales-Selenomonadales; f__Selenomonadaceae; g__Selenomonas	0.7668235805246678
oral_ASV_2884	d__Bacteria; p__Bacteroidota; c__Bacteroidia; o__Bacteroidales; f__Prevotellaceae; g__Prevotella; s__Prevotella_oris	0.7671213006901069
oral_ASV_1308	d__Bacteria; p__Fusobacteriota; c__Fusobacteriia; o__Fusobacteriales; f__Fusobacteriaceae; g__Fusobacterium; s__Fusobacterium_necrogenes	0.76715218627736
oral_ASV_1342	d__Bacteria; p__Fusobacteriota; c__Fusobacteriia; o__Fusobacteriales; f__Fusobacteriaceae; g__Fusobacterium; s__Fusobacterium_nucleatum	0.7681386334031425
oral_ASV_4020	d__Bacteria; p__Proteobacteria; c__Gammaproteobacteria; o__Pasteurellales; f__Pasteurellaceae; g__Haemophilus; s__Haemophilus_parainfluenzae	0.768198305497033
oral_ASV_1421	d__Bacteria; p__Firmicutes; c__Negativicutes; o__Veillonellales-Selenomonadales; f__Veillonellaceae; g__Veillonella; s__Veillonella_atypica	0.7684723838795843
oral_ASV_1041	d__Bacteria; p__Proteobacteria; c__Gammaproteobacteria; o__Pasteurellales; f__Pasteurellaceae; g__Haemophilus; s__Haemophilus_parainfluenzae	0.7685141504958656
oral_ASV_2463	d__Bacteria; p__Bacteroidota; c__Bacteroidia; o__Bacteroidales; f__Prevotellaceae; g__Alloprevotella; s__uncultured_Prevotellaceae	0.7687655925409121
oral_ASV_1731	d__Bacteria; p__Firmicutes; c__Clostridia; o__Lachnospirales; f__Lachnospiraceae; g__Lachnospira; s__uncultured_bacterium	0.7690471150747478
oral_ASV_2944	d__Bacteria; p__Actinobacteriota; c__Actinobacteria; o__Actinomycetales; f__Actinomycetaceae; g__Actinomyces; s__Mycobacterium_tuberculosis	0.7697706047662455
oral_ASV_3624	d__Bacteria; p__Firmicutes; c__Negativicutes; o__Veillonellales-Selenomonadales; f__Veillonellaceae; g__Veillonella; s__Veillonella_atypica	0.7704489402952355
oral_ASV_1978	d__Bacteria; p__Bacteroidota; c__Bacteroidia; o__Bacteroidales; f__Prevotellaceae; g__Prevotella; s__Prevotella_scopos	0.7707740888825554
oral_ASV_1012	d__Bacteria; p__Bacteroidota; c__Bacteroidia; o__Bacteroidales; f__Prevotellaceae; g__Prevotella; s__Prevotella_oris	0.7707994124473215
oral_ASV_2035	d__Bacteria; p__Bacteroidota; c__Bacteroidia; o__Bacteroidales; f__Prevotellaceae; g__Prevotella; s__Prevotella_copri	0.7708292583172548
oral_ASV_235	d__Bacteria; p__Firmicutes; c__Clostridia; o__Oscillospirales; f__[Eubacterium]_coprostanoligenes_group; g__[Eubacterium]_coprostanoligenes_group; s__human_gut	0.771152536244149
oral_ASV_2451	d__Bacteria; p__Bacteroidota; c__Bacteroidia; o__Bacteroidales; f__Prevotellaceae; g__Prevotella; s__Prevotella_oris	0.7712853259281787
oral_ASV_4067	d__Bacteria; p__Firmicutes; c__Clostridia; o__Lachnospirales; f__Lachnospiraceae; g__Blautia; s__uncultured_bacterium	0.7712873703161337
oral_ASV_3037	d__Bacteria; p__Bacteroidota; c__Bacteroidia; o__Bacteroidales; f__Porphyromonadaceae; g__Porphyromonas; s__Porphyromonas_pasteri	0.7715113794933193
oral_ASV_1420	d__Bacteria; p__Actinobacteriota; c__Actinobacteria; o__Actinomycetales; f__Actinomycetaceae; g__Actinomyces; s__Mycobacterium_tuberculosis	0.7727248764913959
oral_ASV_1955	d__Bacteria; p__Firmicutes; c__Clostridia; o__Oscillospirales; f__Ruminococcaceae; g__Ruminococcus; s__uncultured_organism	0.7728759783329071
oral_ASV_2440	d__Bacteria; p__Bacteroidota; c__Bacteroidia; o__Bacteroidales; f__Prevotellaceae; g__Prevotella; s__Prevotella_genomosp.	0.7729976113271196
oral_ASV_1649	d__Bacteria; p__Firmicutes; c__Clostridia; o__Lachnospirales; f__Lachnospiraceae; g__Blautia; s__uncultured_bacterium	0.7732772674519645
oral_ASV_3368	d__Bacteria; p__Bacteroidota; c__Bacteroidia; o__Bacteroidales; f__Prevotellaceae; g__Prevotella; s__Prevotella_oris	0.7736488015470718
oral_ASV_896	d__Bacteria; p__Bacteroidota; c__Bacteroidia; o__Bacteroidales; f__Prevotellaceae; g__Prevotella; s__Prevotella_falsenii	0.7738823273413218
oral_ASV_3452	d__Bacteria; p__Firmicutes; c__Clostridia; o__Peptostreptococcales-Tissierellales; f__Peptostreptococcaceae; g__Clostridioides; s__Clostridioides_difficile	0.7745617726116516
oral_ASV_348	d__Bacteria; p__Bacteroidota; c__Bacteroidia; o__Bacteroidales; f__Porphyromonadaceae; g__Porphyromonas; s__uncultured_bacterium	0.7747153385767828
oral_ASV_4012	d__Bacteria; p__Firmicutes; c__Negativicutes; o__Veillonellales-Selenomonadales; f__Veillonellaceae; g__Dialister; s__Dialister_invisus	0.7747506013356066
oral_ASV_3382	d__Bacteria; p__Bacteroidota; c__Bacteroidia; o__Bacteroidales; f__Prevotellaceae; g__Prevotella; s__Prevotella_oris	0.7754024290762586
oral_ASV_3399	d__Bacteria; p__Actinobacteriota; c__Actinobacteria; o__Micrococcales; f__Micrococcaceae; g__Rothia; s__Rothia_aeria	0.7755240749440508
oral_ASV_1980	d__Bacteria; p__Firmicutes; c__Clostridia; o__Lachnospirales; f__Lachnospiraceae; g__Lachnospira; s__uncultured_bacterium	0.7759023466459251
oral_ASV_1271	d__Bacteria; p__Proteobacteria; c__Gammaproteobacteria; o__Burkholderiales; f__Neisseriaceae; g__Neisseria; s__Neisseria_sp.	0.776682812922588
oral_ASV_1806	d__Bacteria; p__Firmicutes; c__Bacilli; o__Erysipelotrichales; f__Erysipelotrichaceae; g__Holdemanella; s__uncultured_bacterium	0.776820590247236
oral_ASV_932	d__Bacteria; p__Firmicutes; c__Bacilli; o__Staphylococcales; f__Gemellaceae; g__Gemella; s__uncultured_organism	0.7769067533390995
oral_ASV_718	d__Bacteria; p__Proteobacteria; c__Gammaproteobacteria; o__Pasteurellales; f__Pasteurellaceae; g__Haemophilus; s__Haemophilus_parainfluenzae	0.7770091440108521
oral_ASV_1302	d__Bacteria; p__Firmicutes; c__Negativicutes; o__Veillonellales-Selenomonadales; f__Veillonellaceae; g__Veillonella	0.77825076577388
oral_ASV_3456	d__Bacteria; p__Bacteroidota; c__Bacteroidia; o__Sphingobacteriales; f__Lentimicrobiaceae; g__Lentimicrobium; s__Bacteroidia_bacterium	0.7787350855122053
oral_ASV_1677	d__Bacteria; p__Patescibacteria; c__Saccharimonadia; o__Saccharimonadales; f__Saccharimonadaceae; g__Saccharimonadaceae; s__uncultured_bacterium	0.778934745310443
oral_ASV_577	d__Bacteria; p__Fusobacteriota; c__Fusobacteriia; o__Fusobacteriales; f__Leptotrichiaceae; g__Leptotrichia; s__uncultured_organism	0.7790963918230359
oral_ASV_3676	d__Bacteria; p__Proteobacteria; c__Gammaproteobacteria; o__Burkholderiales; f__Neisseriaceae; g__Neisseria	0.7794351005465849
oral_ASV_2105	d__Bacteria; p__Bacteroidota; c__Bacteroidia; o__Bacteroidales; f__Prevotellaceae; g__Prevotella; s__Prevotella_genomosp.	0.7794533035944727
oral_ASV_3736	d__Bacteria	0.7795386478638463
oral_ASV_172	d__Bacteria; p__Firmicutes; c__Bacilli; o__Staphylococcales; f__Gemellaceae; g__Gemella; s__Gemella_sanguinis	0.7795899037562709
oral_ASV_281	d__Bacteria; p__Spirochaetota; c__Spirochaetia; o__Spirochaetales; f__Spirochaetaceae; g__Treponema; s__uncultured_bacterium	0.7805787552160396
oral_ASV_607	d__Bacteria; p__Proteobacteria; c__Gammaproteobacteria; o__Pasteurellales; f__Pasteurellaceae; g__Aggregatibacter; s__uncultured_bacterium	0.7806192863705832
oral_ASV_3661	d__Bacteria; p__Firmicutes; c__Bacilli; o__Bacillales; f__Bacillaceae; g__Bacillus; s__Bacillus_ginsengihumi	0.7814125573248377
oral_ASV_576	d__Bacteria; p__Actinobacteriota; c__Actinobacteria; o__Actinomycetales; f__Actinomycetaceae; g__Actinomyces; s__Mycobacterium_tuberculosis	0.7817683376046028
oral_ASV_2266	d__Bacteria; p__Bacteroidota; c__Bacteroidia; o__Bacteroidales; f__Prevotellaceae; g__Prevotella; s__Prevotella_oris	0.7818346134302738
oral_ASV_2232	d__Bacteria; p__Firmicutes; c__Bacilli; o__Lactobacillales; f__Streptococcaceae; g__Streptococcus; s__Streptococcus_constellatus	0.7819024010925559
oral_ASV_79	d__Bacteria; p__Bacteroidota; c__Bacteroidia; o__Bacteroidales; f__Bacteroidaceae; g__Bacteroides; s__uncultured_organism	0.7821445580006345
oral_ASV_2495	d__Bacteria; p__Firmicutes; c__Clostridia; o__Peptostreptococcales-Tissierellales; f__Peptostreptococcaceae; g__Clostridioides; s__unidentified	0.7826239448403651
oral_ASV_10	d__Bacteria; p__Bacteroidota; c__Bacteroidia; o__Bacteroidales; f__Bacteroidaceae; g__Bacteroides; s__uncultured_organism	0.7826590336260119
oral_ASV_3671	d__Bacteria; p__Bacteroidota; c__Bacteroidia; o__Flavobacteriales; f__Flavobacteriaceae; g__Capnocytophaga; s__Capnocytophaga_gingivalis	0.7826626875953773
oral_ASV_1237	d__Bacteria; p__Fusobacteriota; c__Fusobacteriia; o__Fusobacteriales; f__Fusobacteriaceae; g__Fusobacterium; s__Fusobacterium_nucleatum	0.7827734856412377
oral_ASV_2842	d__Bacteria; p__Firmicutes; c__Clostridia; o__Peptostreptococcales-Tissierellales; f__Anaerovoracaceae; g__[Eubacterium]_brachy_group; s__[Eubacterium]_brachy	0.7830107033717373
oral_ASV_1931	d__Bacteria; p__Firmicutes; c__Negativicutes; o__Veillonellales-Selenomonadales; f__Veillonellaceae; g__Veillonella; s__Veillonella_atypica	0.7832233473302922
oral_ASV_710	d__Bacteria; p__Firmicutes; c__Clostridia; o__Lachnospirales; f__Lachnospiraceae; g__[Ruminococcus]_gauvreauii_group; s__uncultured_organism	0.7837180420370299
oral_ASV_2831	d__Bacteria; p__Firmicutes; c__Negativicutes; o__Veillonellales-Selenomonadales; f__Selenomonadaceae; g__Megamonas	0.7837304005576234
oral_ASV_4086	d__Bacteria; p__Bacteroidota; c__Bacteroidia; o__Flavobacteriales; f__Flavobacteriaceae; g__Capnocytophaga; s__Capnocytophaga_granulosa	0.7838517069778849
oral_ASV_786	d__Bacteria; p__Fusobacteriota; c__Fusobacteriia; o__Fusobacteriales; f__Leptotrichiaceae; g__Leptotrichia; s__uncultured_bacterium	0.7838529135757601
oral_ASV_1164	d__Bacteria	0.7848505552480088
oral_ASV_3291	d__Bacteria; p__Spirochaetota; c__Spirochaetia; o__Spirochaetales; f__Spirochaetaceae; g__Treponema; s__Treponema_vincentii	0.7849163661365446
oral_ASV_3535	d__Bacteria; p__Actinobacteriota; c__Actinobacteria; o__Micrococcales; f__Micrococcaceae	0.7849976235963766
oral_ASV_3960	d__Bacteria; p__Bacteroidota; c__Bacteroidia; o__Bacteroidales; f__Prevotellaceae; g__Prevotella; s__Prevotella_sp.	0.7849994289116238
oral_ASV_3780	d__Bacteria; p__Bacteroidota; c__Bacteroidia; o__Bacteroidales; f__Porphyromonadaceae; g__Porphyromonas; s__Porphyromonas_endodontalis	0.7850757588398357
oral_ASV_2813	d__Bacteria; p__Firmicutes; c__Negativicutes; o__Veillonellales-Selenomonadales; f__Selenomonadaceae; g__Centipeda; s__uncultured_bacterium	0.7853418011290726
oral_ASV_2924	d__Bacteria; p__Firmicutes; c__Bacilli; o__Bacillales; f__Bacillaceae; g__Bacillus; s__Bacillus_ginsengihumi	0.785499565928534
oral_ASV_3159	d__Bacteria; p__Firmicutes; c__Negativicutes; o__Veillonellales-Selenomonadales; f__Selenomonadaceae; g__Selenomonas; s__Selenomonas_sputigena	0.7856131570888867
oral_ASV_1659	d__Bacteria; p__Fusobacteriota; c__Fusobacteriia; o__Fusobacteriales; f__Fusobacteriaceae; g__Fusobacterium; s__Fusobacterium_mortiferum	0.7857552247926588
oral_ASV_2053	d__Bacteria; p__Firmicutes; c__Clostridia; o__Clostridiales; f__Clostridiaceae; g__Clostridium_sensu_stricto_1; s__uncultured_bacterium	0.786136006175348
oral_ASV_3288	d__Bacteria; p__Bacteroidota; c__Bacteroidia; o__Bacteroidales; f__Prevotellaceae; g__Prevotella; s__Prevotella_oris	0.7862458395178143
oral_ASV_2128	d__Bacteria; p__Firmicutes; c__Negativicutes; o__Veillonellales-Selenomonadales; f__Veillonellaceae; g__Veillonella; s__Veillonella_atypica	0.7864490978852409
oral_ASV_3615	d__Bacteria; p__Bacteroidota; c__Bacteroidia; o__Bacteroidales; f__Porphyromonadaceae; g__Porphyromonas; s__Porphyromonas_pasteri	0.7866975342050817
oral_ASV_1074	d__Bacteria; p__Bacteroidota; c__Bacteroidia; o__Flavobacteriales; f__Flavobacteriaceae; g__Capnocytophaga; s__Capnocytophaga_gingivalis	0.7870118204362981
oral_ASV_3185	d__Bacteria; p__Bacteroidota; c__Bacteroidia; o__Bacteroidales; f__Prevotellaceae; g__Prevotella; s__Prevotella_oris	0.787480082272711
oral_ASV_3158	d__Bacteria; p__Bacteroidota; c__Bacteroidia; o__Bacteroidales; f__Prevotellaceae; g__Alloprevotella; s__uncultured_Prevotella	0.7875977317035402
oral_ASV_3319	d__Bacteria; p__Bacteroidota; c__Bacteroidia; o__Flavobacteriales; f__Flavobacteriaceae; g__Capnocytophaga; s__Capnocytophaga_ochracea	0.7880028196270119
oral_ASV_3842	d__Bacteria; p__Bacteroidota; c__Bacteroidia; o__Bacteroidales; f__Porphyromonadaceae; g__Porphyromonas; s__Porphyromonas_endodontalis	0.7881346550267905
oral_ASV_726	d__Bacteria; p__Patescibacteria; c__Saccharimonadia; o__Saccharimonadales; f__Saccharimonadaceae; g__Saccharimonadaceae; s__uncultured_Candidatus	0.788377107603251
oral_ASV_2099	d__Bacteria; p__Fusobacteriota; c__Fusobacteriia; o__Fusobacteriales; f__Leptotrichiaceae; g__Leptotrichia; s__Leptotrichia_sp.	0.7888265706612664
oral_ASV_239	d__Bacteria; p__Proteobacteria; c__Gammaproteobacteria; o__Burkholderiales; f__Burkholderiaceae; g__Lautropia; s__Lautropia_sp.	0.7891057953191056
oral_ASV_2033	d__Bacteria; p__Firmicutes; c__Clostridia; o__Lachnospirales; f__Lachnospiraceae; g__Lachnoclostridium; s__human_gut	0.7895103258900207
oral_ASV_1881	d__Bacteria; p__Bacteroidota; c__Bacteroidia; o__Flavobacteriales; f__Flavobacteriaceae; g__Capnocytophaga; s__Capnocytophaga_sp.	0.7897118988408803
oral_ASV_2031	d__Bacteria; p__Bacteroidota; c__Bacteroidia; o__Bacteroidales; f__Prevotellaceae; g__Prevotella; s__unidentified	0.7908990491333712
oral_ASV_2104	d__Bacteria; p__Actinobacteriota; c__Actinobacteria; o__Actinomycetales; f__Actinomycetaceae; g__Actinomyces; s__Mycobacterium_tuberculosis	0.7912786618505615
oral_ASV_2508	d__Bacteria; p__Spirochaetota; c__Spirochaetia; o__Spirochaetales; f__Spirochaetaceae; g__Treponema; s__uncultured_bacterium	0.7913198888301795
oral_ASV_298	d__Bacteria; p__Spirochaetota; c__Spirochaetia; o__Spirochaetales; f__Spirochaetaceae; g__Treponema; s__uncultured_bacterium	0.7918531124782942
oral_ASV_289	d__Bacteria; p__Fusobacteriota; c__Fusobacteriia; o__Fusobacteriales; f__Fusobacteriaceae; g__Fusobacterium; s__Fusobacterium_gonidiaformans	0.7920372897779738
oral_ASV_819	d__Bacteria; p__Bacteroidota; c__Bacteroidia; o__Flavobacteriales; f__Flavobacteriaceae; g__Capnocytophaga; s__uncultured_Bacteroidetes	0.7925092486432402
oral_ASV_3575	d__Bacteria; p__Actinobacteriota; c__Actinobacteria; o__Micrococcales; f__Micrococcaceae; g__Rothia; s__Rothia_aeria	0.7929178112063179
oral_ASV_370	d__Bacteria; p__Proteobacteria; c__Gammaproteobacteria; o__Burkholderiales; f__Burkholderiaceae; g__Lautropia; s__uncultured_bacterium	0.7931613447667301
oral_ASV_2701	d__Bacteria; p__Bacteroidota; c__Bacteroidia; o__Bacteroidales; f__Prevotellaceae; g__Prevotella; s__Prevotella_melaninogenica	0.793901929152678
oral_ASV_1803	d__Bacteria; p__Firmicutes; c__Clostridia; o__Lachnospirales; f__Lachnospiraceae; g__Blautia; s__uncultured_bacterium	0.7944361962115368
oral_ASV_153	d__Bacteria; p__Firmicutes; c__Negativicutes; o__Veillonellales-Selenomonadales; f__Veillonellaceae; g__Veillonella; s__Veillonella_atypica	0.7946321035822398
oral_ASV_864	d__Bacteria; p__Patescibacteria; c__Gracilibacteria; o__Absconditabacteriales_(SR1); f__Absconditabacteriales_(SR1); g__Absconditabacteriales_(SR1); s__SR1_bacterium	0.7947019575818778
oral_ASV_2702	d__Bacteria; p__Firmicutes; c__Clostridia; o__Lachnospirales; f__Lachnospiraceae; g__Epulopiscium; s__uncultured_bacterium	0.7948477220773807
oral_ASV_2770	d__Bacteria; p__Firmicutes; c__Clostridia; o__Lachnospirales; f__Lachnospiraceae; g__Coprococcus; s__unidentified	0.7956980009699004
oral_ASV_3402	d__Bacteria; p__Bacteroidota; c__Bacteroidia; o__Flavobacteriales; f__Flavobacteriaceae; g__Capnocytophaga; s__uncultured_Capnocytophaga	0.7957144033258917
oral_ASV_2001	d__Bacteria; p__Actinobacteriota; c__Actinobacteria; o__Actinomycetales; f__Actinomycetaceae; g__Actinomyces; s__Actinomyces_pacaensis	0.7958807742211098
oral_ASV_2291	d__Bacteria; p__Firmicutes; c__Bacilli; o__Lactobacillales; f__Streptococcaceae; g__Streptococcus; s__Streptococcus_gordonii	0.7964174772594507
oral_ASV_1828	d__Bacteria; p__Proteobacteria; c__Gammaproteobacteria; o__Burkholderiales; f__Burkholderiaceae; g__Lautropia; s__uncultured_bacterium	0.7969599350416066
oral_ASV_3263	d__Bacteria; p__Firmicutes; c__Clostridia; o__Lachnospirales; f__Lachnospiraceae; g__Dorea; s__Dorea_formicigenerans	0.7974393469381345
oral_ASV_3966	d__Bacteria; p__Fusobacteriota; c__Fusobacteriia; o__Fusobacteriales; f__Fusobacteriaceae; g__Fusobacterium; s__Fusobacterium_nucleatum	0.7976685401347844
oral_ASV_2499	d__Bacteria; p__Spirochaetota; c__Spirochaetia; o__Spirochaetales; f__Spirochaetaceae; g__Treponema; s__Treponema_vincentii	0.7977956889775807
oral_ASV_2583	d__Bacteria; p__Proteobacteria; c__Gammaproteobacteria; o__Pasteurellales; f__Pasteurellaceae; g__Aggregatibacter; s__Aggregatibacter_aphrophilus	0.7978409395006604
oral_ASV_1156	d__Bacteria; p__Fusobacteriota; c__Fusobacteriia; o__Fusobacteriales; f__Leptotrichiaceae; g__Leptotrichia; s__uncultured_organism	0.7979950131947765
oral_ASV_2038	d__Bacteria; p__Bacteroidota; c__Bacteroidia; o__Bacteroidales; f__Prevotellaceae; g__Prevotella; s__Prevotella_melaninogenica	0.7983131198575465
oral_ASV_1295	d__Bacteria; p__Actinobacteriota; c__Actinobacteria; o__Micrococcales; f__Micrococcaceae	0.7990535643165434
oral_ASV_1990	d__Bacteria; p__Actinobacteriota; c__Actinobacteria; o__Micrococcales; f__Micrococcaceae	0.7994365212681762
oral_ASV_1251	d__Bacteria; p__Firmicutes; c__Negativicutes; o__Veillonellales-Selenomonadales; f__Selenomonadaceae; g__Megamonas; s__uncultured_organism	0.799480237688631
oral_ASV_1888	d__Bacteria; p__Firmicutes; c__Clostridia; o__Peptostreptococcales-Tissierellales; f__Peptostreptococcaceae; g__Filifactor; s__Filifactor_alocis	0.7997126459123652
oral_ASV_353	d__Bacteria; p__Firmicutes; c__Clostridia; o__Oscillospirales; f__Ruminococcaceae; g__CAG-352; s__uncultured_bacterium	0.7997488223132145
oral_ASV_1644	d__Bacteria; p__Bacteroidota; c__Bacteroidia; o__Bacteroidales; f__Prevotellaceae; g__Prevotella; s__Prevotella_pallens	0.8012275383061975
oral_ASV_1344	d__Bacteria; p__Bacteroidota; c__Bacteroidia; o__Bacteroidales; f__Prevotellaceae; g__Alloprevotella; s__Prevotella_sp.	0.8012600985622922
oral_ASV_3925	d__Bacteria; p__Campilobacterota; c__Campylobacteria; o__Campylobacterales; f__Campylobacteraceae; g__Campylobacter; s__Campylobacter_concisus	0.8012994362870127
oral_ASV_2910	d__Bacteria; p__Proteobacteria; c__Gammaproteobacteria; o__Pseudomonadales; f__Moraxellaceae; g__Enhydrobacter	0.801827505433835
oral_ASV_2403	d__Bacteria; p__Firmicutes; c__Clostridia; o__Peptostreptococcales-Tissierellales; f__Peptostreptococcaceae; g__[Eubacterium]_yurii_group; s__uncultured_bacterium	0.8031382454748943
oral_ASV_3583	d__Bacteria; p__Firmicutes; c__Clostridia; o__Lachnospirales; f__Lachnospiraceae; g__Johnsonella; s__uncultured_bacterium	0.8033315774567732
oral_ASV_2538	d__Bacteria; p__Actinobacteriota; c__Actinobacteria; o__Micrococcales; f__Micrococcaceae; g__Rothia; s__Rothia_sp.	0.8034071447269884
oral_ASV_1396	d__Bacteria; p__Firmicutes; c__Negativicutes; o__Acidaminococcales; f__Acidaminococcaceae; g__Phascolarctobacterium; s__uncultured_bacterium	0.8034323078772085
oral_ASV_2780	d__Bacteria; p__Bacteroidota; c__Bacteroidia; o__Bacteroidales; f__Paludibacteraceae; g__F0058; s__uncultured_bacterium	0.803451163212632
oral_ASV_1957	d__Bacteria; p__Bacteroidota; c__Bacteroidia; o__Flavobacteriales; f__Flavobacteriaceae; g__Capnocytophaga; s__unidentified	0.8036624500077532
oral_ASV_1920	d__Bacteria; p__Proteobacteria; c__Gammaproteobacteria; o__Burkholderiales; f__Neisseriaceae; g__Kingella; s__uncultured_Kingella	0.8037801663683356
oral_ASV_1783	d__Bacteria; p__Bacteroidota; c__Bacteroidia; o__Bacteroidales; f__Porphyromonadaceae; g__Porphyromonas; s__Porphyromonas_pasteri	0.8040945117957035
oral_ASV_2961	d__Bacteria; p__Spirochaetota; c__Spirochaetia; o__Spirochaetales; f__Spirochaetaceae; g__Treponema; s__uncultured_bacterium	0.8041406766051322
oral_ASV_1704	d__Bacteria; p__Firmicutes; c__Bacilli; o__Lactobacillales; f__Streptococcaceae; g__Streptococcus; s__Streptococcus_salivarius	0.8045985435948622
oral_ASV_2410	d__Bacteria; p__Proteobacteria; c__Gammaproteobacteria; o__Pasteurellales; f__Pasteurellaceae; g__Aggregatibacter	0.8047821089135292
oral_ASV_3199	d__Bacteria; p__Firmicutes; c__Clostridia; o__Lachnospirales; f__Lachnospiraceae; g__Oribacterium; s__uncultured_organism	0.804796505616543
oral_ASV_2218	d__Bacteria; p__Firmicutes; c__Bacilli; o__Lactobacillales; f__Streptococcaceae; g__Streptococcus; s__Streptococcus_parasanguinis	0.8048432400639928
oral_ASV_1844	d__Bacteria; p__Firmicutes; c__Clostridia; o__Peptostreptococcales-Tissierellales; f__Anaerovoracaceae; g__[Eubacterium]_nodatum_group; s__Eubacterium_sulci	0.8049809017832826
oral_ASV_3964	d__Bacteria; p__Firmicutes; c__Negativicutes; o__Veillonellales-Selenomonadales; f__Veillonellaceae; g__Veillonella; s__Veillonella_atypica	0.8050219150136256
oral_ASV_2372	d__Bacteria; p__Bacteroidota; c__Bacteroidia; o__Bacteroidales; f__Prevotellaceae; g__Prevotella; s__Prevotella_sp.	0.8050983001426183
oral_ASV_2036	d__Bacteria; p__Bacteroidota; c__Bacteroidia; o__Bacteroidales; f__Prevotellaceae; g__Prevotella; s__Prevotella_oris	0.8051951674954086
oral_ASV_2285	d__Bacteria; p__Bacteroidota; c__Bacteroidia; o__Bacteroidales; f__Bacteroidaceae; g__Bacteroides	0.8056677765447922
oral_ASV_3716	d__Bacteria; p__Firmicutes; c__Clostridia; o__Lachnospirales; f__Lachnospiraceae; g__[Ruminococcus]_gauvreauii_group; s__uncultured_organism	0.8058692568716846
oral_ASV_1294	d__Bacteria; p__Firmicutes; c__Negativicutes; o__Veillonellales-Selenomonadales; f__Selenomonadaceae; g__Centipeda	0.8060343595465651
oral_ASV_1402	d__Bacteria; p__Actinobacteriota; c__Actinobacteria; o__Actinomycetales; f__Actinomycetaceae; g__Actinomyces; s__Schaalia_odontolytica	0.8060837774315361
oral_ASV_846	d__Bacteria; p__Firmicutes; c__Clostridia; o__Lachnospirales; f__Lachnospiraceae; g__Roseburia	0.8061294027063914
oral_ASV_1838	d__Bacteria; p__Bacteroidota; c__Bacteroidia; o__Bacteroidales; f__Prevotellaceae; g__Alloprevotella; s__uncultured_organism	0.8061758375603288
oral_ASV_1162	d__Bacteria; p__Actinobacteriota; c__Actinobacteria; o__Micrococcales; f__Micrococcaceae; g__Rothia; s__Rothia_dentocariosa	0.8063939300130525
oral_ASV_1666	d__Bacteria; p__Campilobacterota; c__Campylobacteria; o__Campylobacterales; f__Campylobacteraceae; g__Campylobacter; s__Campylobacter_upsaliensis	0.8067705286446789
oral_ASV_3300	d__Bacteria; p__Proteobacteria; c__Gammaproteobacteria; o__Burkholderiales; f__Neisseriaceae; g__Neisseria	0.8072031397384383
oral_ASV_1040	d__Bacteria; p__Proteobacteria; c__Gammaproteobacteria; o__Pasteurellales; f__Pasteurellaceae; g__Haemophilus; s__Haemophilus_haemolyticus	0.8075158950082585
oral_ASV_678	d__Bacteria; p__Firmicutes; c__Negativicutes; o__Veillonellales-Selenomonadales; f__Selenomonadaceae; g__Centipeda; s__uncultured_bacterium	0.8088136214258995
oral_ASV_818	d__Bacteria; p__Actinobacteriota; c__Actinobacteria; o__Micrococcales; f__Micrococcaceae; g__Rothia	0.8091971732676126
oral_ASV_2728	d__Bacteria; p__Firmicutes; c__Clostridia; o__Peptostreptococcales-Tissierellales; f__Peptostreptococcaceae; g__[Eubacterium]_yurii_group; s__uncultured_bacterium	0.8092369918432004
oral_ASV_2009	d__Bacteria; p__Bacteroidota; c__Bacteroidia; o__Bacteroidales; f__Prevotellaceae; g__Prevotella; s__Prevotella_sp.	0.8094768055500317
oral_ASV_1588	d__Bacteria; p__Bacteroidota; c__Bacteroidia; o__Bacteroidales; f__Prevotellaceae; g__Prevotella; s__unidentified_eubacterium	0.8095900776072902
oral_ASV_21	d__Bacteria; p__Bacteroidota; c__Bacteroidia; o__Bacteroidales; f__Prevotellaceae; g__Prevotella; s__unidentified	0.8098959532507018
oral_ASV_178	d__Bacteria; p__Bacteroidota; c__Bacteroidia; o__Bacteroidales; f__Porphyromonadaceae; g__Porphyromonas; s__Porphyromonas_endodontalis	0.8105386742749076
oral_ASV_3613	d__Bacteria; p__Firmicutes; c__Clostridia; o__Oscillospirales; f__Ruminococcaceae; g__CAG-352; s__uncultured_organism	0.8107796981309441
oral_ASV_1326	d__Bacteria; p__Firmicutes; c__Negativicutes; o__Veillonellales-Selenomonadales; f__Veillonellaceae; g__Veillonella; s__Veillonella_atypica	0.8107885178944148
oral_ASV_1166	d__Bacteria; p__Bacteroidota; c__Bacteroidia; o__Bacteroidales; f__Prevotellaceae; g__Prevotella; s__Prevotella_oris	0.8109538889963307
oral_ASV_2181	d__Bacteria; p__Fusobacteriota; c__Fusobacteriia; o__Fusobacteriales; f__Leptotrichiaceae; g__Leptotrichia; s__Leptotrichia_sp.	0.8110796170961184
oral_ASV_3322	d__Bacteria; p__Firmicutes; c__Negativicutes; o__Veillonellales-Selenomonadales; f__Veillonellaceae; g__Veillonella; s__Veillonella_atypica	0.8113896623540224
oral_ASV_1504	d__Bacteria; p__Bacteroidota; c__Bacteroidia; o__Bacteroidales; f__Porphyromonadaceae; g__Porphyromonas; s__Porphyromonas_endodontalis	0.8114512244090383
oral_ASV_916	d__Bacteria; p__Firmicutes; c__Clostridia; o__Lachnospirales; f__Lachnospiraceae; g__Roseburia	0.8115584806193695
oral_ASV_148	d__Bacteria; p__Firmicutes; c__Bacilli; o__Lactobacillales; f__P5D1-392; g__P5D1-392; s__Streptococcus_sp.	0.8117210618682196
oral_ASV_424	d__Bacteria; p__Spirochaetota; c__Spirochaetia; o__Spirochaetales; f__Spirochaetaceae; g__Treponema; s__uncultured_bacterium	0.8117307138591677
oral_ASV_2610	d__Bacteria; p__Bacteroidota; c__Bacteroidia; o__Flavobacteriales; f__Flavobacteriaceae; g__Capnocytophaga; s__Capnocytophaga_gingivalis	0.8117574767437261
oral_ASV_2573	d__Bacteria; p__Firmicutes; c__Negativicutes; o__Veillonellales-Selenomonadales; f__Veillonellaceae; g__Veillonella; s__Veillonella_atypica	0.8119263357113005
oral_ASV_496	d__Bacteria; p__Bacteroidota; c__Bacteroidia; o__Bacteroidales; f__Prevotellaceae; g__Prevotella; s__Prevotella_oris	0.8121283513963808
oral_ASV_1298	d__Bacteria; p__Bacteroidota; c__Bacteroidia; o__Bacteroidales; f__Prevotellaceae; g__Prevotella; s__Prevotella_copri	0.8122058660118027
oral_ASV_440	d__Bacteria; p__Proteobacteria; c__Gammaproteobacteria; o__Pasteurellales; f__Pasteurellaceae; g__Actinobacillus	0.8126085888091223
oral_ASV_1404	d__Bacteria; p__Bacteroidota; c__Bacteroidia; o__Bacteroidales; f__Prevotellaceae; g__Prevotella; s__Prevotella_scopos	0.8128114262012155
oral_ASV_3869	d__Bacteria; p__Actinobacteriota; c__Actinobacteria; o__Actinomycetales; f__Actinomycetaceae; g__Actinomyces; s__Actinomyces_israelii	0.8135438272188846
oral_ASV_3472	d__Bacteria; p__Bacteroidota; c__Bacteroidia; o__Bacteroidales; f__Porphyromonadaceae; g__Porphyromonas; s__uncultured_bacterium	0.8140291187121386
oral_ASV_2334	d__Bacteria; p__Fusobacteriota; c__Fusobacteriia; o__Fusobacteriales; f__Leptotrichiaceae; g__Leptotrichia; s__unidentified	0.8143270482129433
oral_ASV_4109	d__Bacteria; p__Firmicutes; c__Bacilli; o__Lactobacillales; f__Streptococcaceae; g__Streptococcus	0.8147221343697711
oral_ASV_1464	d__Bacteria; p__Fusobacteriota; c__Fusobacteriia; o__Fusobacteriales; f__Leptotrichiaceae; g__Leptotrichia; s__Leptotrichia_sp.	0.8149628450506988
oral_ASV_1928	d__Bacteria; p__Actinobacteriota; c__Actinobacteria; o__Actinomycetales; f__Actinomycetaceae; g__Actinomyces; s__Actinomyces_gerencseriae	0.8152104732894708
oral_ASV_1562	d__Bacteria; p__Fusobacteriota; c__Fusobacteriia; o__Fusobacteriales; f__Leptotrichiaceae; g__Leptotrichia; s__uncultured_bacterium	0.8152479143202328
oral_ASV_1377	d__Bacteria; p__Fusobacteriota; c__Fusobacteriia; o__Fusobacteriales; f__Fusobacteriaceae; g__Fusobacterium; s__Fusobacterium_periodonticum	0.815701900011966
oral_ASV_1627	d__Bacteria; p__Fusobacteriota; c__Fusobacteriia; o__Fusobacteriales; f__Leptotrichiaceae; g__Leptotrichia; s__Leptotrichia_buccalis	0.8158922088361517
oral_ASV_1664	d__Bacteria; p__Bacteroidota; c__Bacteroidia; o__Bacteroidales; f__Porphyromonadaceae; g__Porphyromonas; s__Porphyromonas_endodontalis	0.8163277551979232
oral_ASV_2517	d__Bacteria; p__Bacteroidota; c__Bacteroidia; o__Bacteroidales; f__Prevotellaceae; g__Prevotella; s__metagenome	0.817523880836178
oral_ASV_3874	d__Bacteria; p__Bacteroidota; c__Bacteroidia; o__Bacteroidales; f__Prevotellaceae; g__Prevotella	0.8177639935503348
oral_ASV_1534	d__Bacteria; p__Firmicutes; c__Negativicutes; o__Veillonellales-Selenomonadales; f__Selenomonadaceae; g__Centipeda	0.8178087022977896
oral_ASV_866	d__Bacteria; p__Proteobacteria; c__Gammaproteobacteria; o__Pasteurellales; f__Pasteurellaceae; g__Haemophilus; s__Haemophilus_pittmaniae	0.8193345828131866
oral_ASV_2650	d__Bacteria; p__Firmicutes; c__Clostridia; o__Peptostreptococcales-Tissierellales; f__Anaerovoracaceae; g__[Eubacterium]_brachy_group; s__[Eubacterium]_brachy	0.8196594807123279
oral_ASV_2377	d__Bacteria; p__Proteobacteria; c__Gammaproteobacteria; o__Cardiobacteriales; f__Cardiobacteriaceae; g__Cardiobacterium; s__uncultured_bacterium	0.8197904700838309
oral_ASV_2333	d__Bacteria; p__Firmicutes; c__Negativicutes; o__Veillonellales-Selenomonadales; f__Selenomonadaceae; g__Selenomonas; s__Selenomonas_noxia	0.8197942838834862
oral_ASV_3412	d__Bacteria; p__Bacteroidota; c__Bacteroidia; o__Bacteroidales; f__Prevotellaceae; g__Prevotella; s__uncultured_Wautersiella	0.8199700951880504
oral_ASV_950	d__Bacteria; p__Firmicutes; c__Bacilli; o__Lactobacillales; f__Streptococcaceae; g__Streptococcus; s__Streptococcus_salivarius	0.8203384170558741
oral_ASV_3760	d__Bacteria; p__Proteobacteria; c__Gammaproteobacteria; o__Burkholderiales; f__Comamonadaceae; g__Aquabacterium	0.8206419487310476
oral_ASV_716	d__Bacteria; p__Fusobacteriota; c__Fusobacteriia; o__Fusobacteriales; f__Fusobacteriaceae; g__Fusobacterium; s__uncultured_bacterium	0.8207749531110472
oral_ASV_2570	d__Bacteria; p__Firmicutes; c__Bacilli; o__Lactobacillales; f__Streptococcaceae; g__Streptococcus; s__Streptococcus_constellatus	0.821083497592858
oral_ASV_1638	d__Bacteria; p__Proteobacteria; c__Gammaproteobacteria; o__Burkholderiales; f__Sutterellaceae; g__Parasutterella; s__uncultured_organism	0.8212460428223615
oral_ASV_1791	d__Bacteria; p__Bacteroidota; c__Bacteroidia; o__Bacteroidales; f__Tannerellaceae; g__Tannerella; s__Tannerella_sp.	0.8218450495667906
oral_ASV_3409	d__Bacteria; p__Bacteroidota; c__Bacteroidia; o__Sphingobacteriales; f__Lentimicrobiaceae; g__Lentimicrobium; s__Bacteroidia_bacterium	0.8219022647619355
oral_ASV_1364	d__Bacteria; p__Bacteroidota; c__Bacteroidia; o__Flavobacteriales; f__Flavobacteriaceae; g__Capnocytophaga; s__uncultured_Capnocytophaga	0.8220601062994438
oral_ASV_2155	d__Bacteria; p__Bacteroidota; c__Bacteroidia; o__Bacteroidales; f__Prevotellaceae; g__Prevotella; s__Prevotella_melaninogenica	0.8222581711242928
oral_ASV_3039	d__Bacteria; p__Bacteroidota; c__Bacteroidia; o__Bacteroidales; f__Prevotellaceae; g__Prevotella; s__unidentified	0.8224453800099004
oral_ASV_2048	d__Bacteria; p__Firmicutes; c__Clostridia; o__Oscillospirales; f__Oscillospiraceae; g__UCG-002; s__uncultured_organism	0.82329380397039
oral_ASV_3215	d__Bacteria; p__Bacteroidota; c__Bacteroidia; o__Bacteroidales; f__Prevotellaceae; g__Prevotella	0.8239101570039848
oral_ASV_2511	d__Bacteria; p__Bacteroidota; c__Bacteroidia; o__Bacteroidales; f__Prevotellaceae; g__Prevotella; s__Prevotella_copri	0.8241217210367445
oral_ASV_137	d__Bacteria; p__Firmicutes; c__Negativicutes; o__Veillonellales-Selenomonadales; f__Selenomonadaceae; g__Centipeda; s__uncultured_bacterium	0.824147171155844
oral_ASV_2520	d__Bacteria; p__Firmicutes; c__Clostridia; o__Clostridiales; f__Clostridiaceae; g__Clostridium_sensu_stricto_1	0.824239428406035
oral_ASV_2319	d__Bacteria; p__Bacteroidota; c__Bacteroidia; o__Bacteroidales; f__Prevotellaceae; g__Prevotella; s__Prevotella_veroralis	0.8243219427995807
oral_ASV_3443	d__Bacteria; p__Proteobacteria; c__Gammaproteobacteria; o__Pasteurellales; f__Pasteurellaceae; g__Aggregatibacter; s__uncultured_bacterium	0.8244260236838492
oral_ASV_1131	d__Bacteria; p__Firmicutes; c__Clostridia; o__Oscillospirales; f__Ruminococcaceae; g__Subdoligranulum	0.8244276604502043
oral_ASV_4069	d__Bacteria; p__Firmicutes; c__Bacilli; o__Lactobacillales; f__Streptococcaceae; g__Streptococcus; s__Streptococcus_gordonii	0.8247021806479616
oral_ASV_2722	d__Bacteria; p__Firmicutes; c__Clostridia; o__Lachnospirales; f__Lachnospiraceae; g__Stomatobaculum; s__uncultured_bacterium	0.8249389610910275
oral_ASV_2806	d__Bacteria; p__Bacteroidota; c__Bacteroidia; o__Flavobacteriales; f__Flavobacteriaceae; g__Capnocytophaga; s__Capnocytophaga_gingivalis	0.8251996094032071
oral_ASV_1355	d__Bacteria; p__Bacteroidota; c__Bacteroidia; o__Flavobacteriales; f__Weeksellaceae; g__Bergeyella; s__uncultured_Bergeyella	0.8252840448448705
oral_ASV_4063	d__Bacteria; p__Bacteroidota; c__Bacteroidia; o__Bacteroidales; f__Porphyromonadaceae; g__Porphyromonas; s__Porphyromonas_pasteri	0.8254385211248787
oral_ASV_3572	d__Bacteria; p__Actinobacteriota; c__Actinobacteria; o__Micrococcales; f__Micrococcaceae	0.825528571241184
oral_ASV_1531	d__Bacteria; p__Actinobacteriota; c__Actinobacteria; o__Bifidobacteriales; f__Bifidobacteriaceae; g__Alloscardovia	0.8259780185890018
[truncated: 3,589 more rows]
