# Supplementary material for: Understanding the bacterial compositional network associations between oral and gut microbiome within healthy Koreans
Source: J Oral Microbiol. 2023 Mar 3;15(1):2186591. doi: 10.1080/20002297.2023.2186591 (PMC9987756; doi:10.1080/20002297.2023.2186591)
Supplement: Supplemental Material [file ZJOM_A_2186591_SM1954.zip › Supplementary files/Supplementary Table 3.xlsx]

## Sheet: Raw data
Supplementary Table 3. Relative abundance data processing about oral microbiome within control group for PAM clustering.
No.	Bacteiral taxonomy	oControl_94	oControl_80	oControl_92	oControl_27	oControl_70	oControl_45	oControl_89	oControl_54	oControl_41	oControl_5	oControl_26	oControl_105	oControl_93	oControl_102	oControl_63	oControl_95	oControl_24	oControl_97	oControl_52	oControl_18	oControl_40	oControl_25	oControl_71	oControl_39	oControl_7	oControl_13	oControl_12	oControl_91	oControl_75	oControl_100	oControl_6	oControl_10	oControl_64	oControl_28	oControl_67	oControl_51	oControl_38	oControl_9	oControl_68	oControl_90	oControl_17	oControl_55	oControl_8	oControl_65	oControl_42	oControl_15	oControl_14	oControl_4
1	d__Bacteria;__unclassification;__unclassification;__unclassification;__unclassification;__unclassification	0	0	0	0	0	0	0	0	0	0	0	0	0	0	0	0	0	0	0	0	0	0	0	0	0	0	0	0	0	0	0	0	0	0	0	0	0	0	0	0	0	0	0	0	0	0	0	3.22303e-05
2	d__Bacteria;p__Actinobacteriota;c__Actinobacteria;o__Actinomycetales;f__Actinomycetaceae;__unclassification	0	0	0	0	0	0	0	0	0	0	0	0	0	0	0	0	0	0	0	0	0	0	0	0	0	0	0	0	0	0	0	0	0	0	0	0	0	0	0	0	0	0	0	0	0	0	0	0
3	d__Bacteria;p__Actinobacteriota;c__Actinobacteria;o__Actinomycetales;f__Actinomycetaceae;g__Actinomyces	0.0351321	0.0016947	0	0.00288367	0.0359189	0.00457509	0	0	0.00127026	0.0080597	0.0146383	0	0.0120907	0.0248388	0.010827	0.0196517	0.0124208	0.0197543	0.0318126	0.0238486	0.0267072	0.0576086	0	0.0131584	0.0209675	0	0.011911	0.00608678	0.0100438	0.00476725	0.00491976	0.00480307	0.00342466	0.00865225	0.00847734	0.0127316	0.0319594	0.00139353	0	0.0105566	0.00376588	0	0.00502682	0	0.0152438	0.00537714	0.00614754	0.0248281
4	d__Bacteria;p__Actinobacteriota;c__Actinobacteria;o__Actinomycetales;f__Actinomycetaceae;g__F0332	0	0	0	0	0	0.000448538	0	0	0	0	0	0	0	0	0.000226085	0	0	0	0	0.000155693	0	0	0	0	0	0	0	0	0.000950649	0	0	0	0	0	0	0	0	0	0	0	0	0	0.00198538	0	0	0	0	0.000193382
5	d__Bacteria;p__Actinobacteriota;c__Actinobacteria;o__Actinomycetales;f__Actinomycetaceae;g__uncultured	0	0	0	0	0	0	0	0	0	0	0	0	0	0	0	0	0	0	0	0	0	0	0	0	0	0	0	0	0	0	0	0	0	0	0	0	0	0	0	0	0	0	0	0	0	0	0	0
6	d__Bacteria;p__Actinobacteriota;c__Actinobacteria;o__Bifidobacteriales;f__Bifidobacteriaceae;g__Alloscardovia	0	0	0	0	0	0	0	0	0	0	0	0	0	0	0	0	0	0	0	0	0	0	0	0	0	0	0	0	0	0	0	0	0	0	0	0	0	0	0	0	0	0	0	0	0	0	0	0
7	d__Bacteria;p__Actinobacteriota;c__Actinobacteria;o__Bifidobacteriales;f__Bifidobacteriaceae;g__Bifidobacterium	0	0	0	0	0	0.000538245	0	0	0	0	0	0	0	0	0	0	0	0	0	0	0	0	0	0	0	0	0	0	0	0	0	0	0	0	0	0	0	0.000126685	0	0	0.000546197	0	0.00114054	0	0	0.00029667	0	0.000204125
8	d__Bacteria;p__Actinobacteriota;c__Actinobacteria;o__Bifidobacteriales;f__Bifidobacteriaceae;g__Gardnerella	0	0	0	0	0	0	0	0	0	0	0	0	0	0	0	0	0	0	0	0	0	0	0	0	0	0	0	0	0	0	0	0	0	0	0	0	0	0	0	0	0	0	0	0	0	0	0	0
9	d__Bacteria;p__Actinobacteriota;c__Actinobacteria;o__Bifidobacteriales;f__Bifidobacteriaceae;g__Scardovia	0	0	0	0	0	0	0	0	0	0	0	0	0	0	0	0	0	0	0	0	0	0	0	0	0	0	0	0	0	0	0	0	0	0	0	0	0	0	0	0	0	0	0	0	0	0	0	0
10	d__Bacteria;p__Actinobacteriota;c__Actinobacteria;o__Corynebacteriales;f__Corynebacteriaceae;g__Corynebacterium	0.0024578	0	0.00272953	0.000380264	0.00575968	0.00343879	0	0.000707547	0.000445706	0	0.00827823	0	0.00692841	0.00069772	0.0008541	0.000819589	0	0.00885022	0.00366867	0.0029307	0.00193758	0.00870972	0	0.00518113	0.00422016	0	0.00524649	0.0030694	0.0100438	0	0.00295185	0.00227054	0.000953702	0.00238491	0.000923813	0.00219971	0.00969804	0	0.00182223	0.0018794	0.00215604	0	0.00515355	0	0.000340126	0.00522881	0.00267284	0.00104211
11	d__Bacteria;p__Actinobacteriota;c__Actinobacteria;o__Corynebacteriales;f__Corynebacteriaceae;g__Lawsonella	0	0	0	0	0	0.000807368	0	0	0	0	0	0	0	0	0	0	0	0	0	0	0	0	0	0	0	0	0	0	0	0	0	0	0	0	0	0	0	0	0	0	0	0	0	0	0	0	0	0
12	d__Bacteria;p__Actinobacteriota;c__Actinobacteria;o__Micrococcales;__unclassification;__unclassification	0	0	0	0	0	0	0	0	0	0	0	0.00044082	0	0	0	0	0	0	0	0	0	0	0	0	0	0	0	0	0	0	0	0	0	0	0	0	0	0	0	0	0	0	0	0	0	0	0	0
13	d__Bacteria;p__Actinobacteriota;c__Actinobacteria;o__Micrococcales;f__Micrococcaceae;__unclassification	0	0	0	0	0	0	0	0	0	0	0.000252385	0	0	0	0	0	0	0	0	0	0	0	0	0	0	0	0	0	0	0	0	0	0	0	0	0	0	0	0	0	0	0	0	0	0	0	0	0
14	d__Bacteria;p__Actinobacteriota;c__Actinobacteria;o__Micrococcales;f__Micrococcaceae;g__Micrococcus	0	0	0	0	0	0.000508343	0	0	0	0	0	0	0	0	0	0	0	0	0	0	0	0	0	0	0	0	0	0	0	0	0	0	0	0	0	0	0	0	0	0	0	0	0	0	0	0	0	0
15	d__Bacteria;p__Actinobacteriota;c__Actinobacteria;o__Micrococcales;f__Micrococcaceae;g__Rothia	0.0929989	0.0158172	0.0421836	0.00332731	0.0518054	0.00161474	0	0.00919811	0.00113655	0.00925373	0.08571	0.0235839	0.119504	0.0095169	0.00849076	0.0450314	0.0927757	0.0763658	0.0235581	0.0222092	0.0509007	0.0395048	0.0292282	0.011637	0.0106615	0.0317082	0.0440989	0.191551	0.0231462	0.053281	0.0119092	0.0048904	0.10443	0.00937327	0.0130421	0.029996	0.104254	0.00448465	0.0176149	0.0597809	0.0174208	0.0150282	0.00143624	0.00438272	0.0051328	0.0031892	0.00637028	0.0763
16	d__Bacteria;p__Actinobacteriota;c__Actinobacteria;o__Nitriliruptorales;f__Nitriliruptoraceae;g__Nitriliruptoraceae	0	0	0	0	0	0	0	0	0	0	0	0	0	0	0	0	0	0	0	0	0	0	0	0	0	0	0	0	0	0	0	0	0	0	0	0	0	0	0	0	0	0	0	0	0	0	0	0
17	d__Bacteria;p__Actinobacteriota;c__Actinobacteria;o__Propionibacteriales;f__Propionibacteriaceae;g__Cutibacterium	0	0	0	0	0	0.00188386	0	0	0	0	0	0	0	0	0	0	0	0	0.000157229	0	0	0	0	0	0	0	0	0	0	0	0	0	0	0	0	0	0	0	0	0	0	0	0	0	0	0	0	0
18	d__Bacteria;p__Actinobacteriota;c__Actinobacteria;o__Propionibacteriales;f__Propionibacteriaceae;g__Pseudopropionibacterium	0	0	0	0	0	0	0	0	0	0	0	0	0	0	0	0	0	0	0	0	0	0	0	0	0	0	0	0	0	0	0	0	0	0	0	0	0	0	0	0	0	0	0	0	0	0	0	0
19	d__Bacteria;p__Actinobacteriota;c__Coriobacteriia;o__Coriobacteriales;f__Atopobiaceae;g__Atopobium	0	0	0	0	0.000696225	0	0	0	0	0	0	0	0	0	0	0.000138133	0.000760456	0	0	0.000796784	0	0	0	0	0	0	0	0	0	0	0.000407152	0.000261986	0.000260101	0.000998336	0	0	0	0	0	0.000319898	0	0	0	0	0.000649331	0.000259586	0	0.000741298
20	d__Bacteria;p__Actinobacteriota;c__Coriobacteriia;o__Coriobacteriales;f__Atopobiaceae;g__Olsenella	0	0	0	0	0	0	0	0	0	0	0	0	0	0	0	0	0	0	0.000917167	0	0	0	0	0	0	0	0	0	0	0	0	0	0	0	0	0	0	0	0	0	0	0	0	0	0	0	0	0.000150408
21	d__Bacteria;p__Actinobacteriota;c__Coriobacteriia;o__Coriobacteriales;f__Atopobiaceae;g__uncultured	0	0	0	0	0	0	0	0	0	0	0	0	0	0	0	0	0	0	0	0	0	0	0	0	0	0	0	0	0	0	0	0	0	0	0	0	0	0	0	0	0	0	0	0	0	0	0	0
22	d__Bacteria;p__Actinobacteriota;c__Coriobacteriia;o__Coriobacteriales;f__Coriobacteriaceae;g__Collinsella	0	0	0	0.000221821	0	0	0	0	0	0	0	0	0	0	0	0	0	0	0	0	0	0	0	0	0	0	0	0	0	0	0	0.00126626	0	0	0	0	0	0	0	0.000479846	0.000229978	0	0.0125037	0	0.000680251	0	0.000890948	0
23	d__Bacteria;p__Actinobacteriota;c__Coriobacteriia;o__Coriobacteriales;f__Eggerthellaceae;g__Cryptobacterium	0	0	0	0	0	0	0	0	0	0	0	0	0	0	0	0	0	0	0	0	0	0	0	0	0	0	0	0	0	0	0	0	0	0	0	0	0	0	0	0	0	0	0	0	0	0	0	0
24	d__Bacteria;p__Actinobacteriota;c__Coriobacteriia;o__Coriobacteriales;f__Eggerthellaceae;g__DNF00809	0	0	0	0	0	0	0	0	0	0	0	0	0	0	0	0	0	0	0	0	0	0	0	0	0	0	0	0	0	0	0	0	0	0	0	0	0	0	0	0	0	0	0	0	0	0	0	0
25	d__Bacteria;p__Actinobacteriota;c__Coriobacteriia;o__Coriobacteriales;f__Eggerthellaceae;g__Eggerthella	0	0	0	0	0	0	0	0	0	0	0	0	0	0	0	0	0	0	0	0	0	0	0	0	0	0	0	0	0	0	0	0	0	0	0	0	0	0	0	0	0	0	0	0	0	0	0	0
26	d__Bacteria;p__Bacteroidota;c__Bacteroidia;o__Bacteroidales;f__Bacteroidaceae;g__Bacteroides	0	0	0	0.000538708	9.49397e-05	0.000568148	0	0	0.000252567	0	0	0	0	0.000362814	0	0.000377564	0	0	0	0.000732675	0	0	0	0	0	0	0	0	0.00227329	0	0	0.0006113	0.000606901	0	0	0	0.00573066	0.00050674	0	0.000959693	0.00695682	0	0.0300765	0	0.000896695	0.00222502	0.000846401	0.000633863
27	d__Bacteria;p__Bacteroidota;c__Bacteroidia;o__Bacteroidales;f__Bacteroidales_Incertae_Sedis;g__Phocaeicola	0	0	0	0	0	0	0	0	0	0	0	0	0	0	0	0	0	0	0	0	0	0	0	0	0	0	0	0	0	0	0	0	0	0	0	0	0	0	0	0	0	0	0	0	0	0	0	0
28	d__Bacteria;p__Bacteroidota;c__Bacteroidia;o__Bacteroidales;f__Barnesiellaceae;g__Barnesiella	0	0	0	0	0	0	0	0	0	0	0	0	0	0	0	0	0	0	0	0	0	0	0	0	0	0	0	0	0	0	0	0	0	0	0	0	0	0	0	0	0	0	0	0	0	0	0	0
29	d__Bacteria;p__Bacteroidota;c__Bacteroidia;o__Bacteroidales;f__Marinifilaceae;g__Butyricimonas	0	0	0	0	0	0	0	0	0	0	0	0	0	0	0	0	0	0	0	0	0	0	0	0	0	0	0	0	0	0	0	0	0	0	0	0	0	0	0	0	0	0	0	0	0	0	0	0
30	d__Bacteria;p__Bacteroidota;c__Bacteroidia;o__Bacteroidales;f__Marinifilaceae;g__Odoribacter	0	0	0	0	0	0	0	0	0	0	0	0	0	0	0	0	0	0	0	0	0	0	0	0	0	0	0	0	0	0	0	0	0	0	0	0	0	0	0	0	8.62416e-05	0	0	0	0	0	0	0
31	d__Bacteria;p__Bacteroidota;c__Bacteroidia;o__Bacteroidales;f__Paludibacteraceae;g__F0058	0	0.000313834	0	0	0	0.000926978	0	0	8.17127e-05	0	0	0	0	0.000111635	0	0	0	0	0.000786143	0	0	0	0	0	0	0	0	0	0.000289328	0	0	0.000392979	0	0	0	0	0	0	0	0.000199936	0	0	0.00198538	0	0.000680251	0.000370837	0	0.00140739
32	d__Bacteria;p__Bacteroidota;c__Bacteroidia;o__Bacteroidales;f__Porphyromonadaceae;g__Porphyromonas	0.000795171	0.029877	0	0.125107	0.0027849	0.0449734	0	0.0356132	0.0613811	0.00626866	0.00434102	0	0.00873975	0.0168848	0.0155496	0.0164194	0.00278834	0.00425707	0.0100626	0.0167691	0.00706954	0.0162063	0.0116138	0.00649698	0.0111945	0.0356988	0	0.0172719	0.00409192	0.0227145	0.0082109	0.0177277	0.0772932	0.00144204	0.0109771	0.0207972	0.00793476	0.00744907	0	0.00991683	0.00784798	0.0137758	0.00996916	0.0266517	0.00745184	0.0387525	0.000222737	0.0610765
33	d__Bacteria;p__Bacteroidota;c__Bacteroidia;o__Bacteroidales;f__Prevotellaceae;__unclassification	0	0	0	0	0	0	0	0	0	0	0	0	0	0	0	0	0	0	0	2.74753e-05	0	0	0	0	0	0	0	0	0	0	0	0	0	0	0	0	0	0	0	0	0	0	0	0	0	0	0	0
34	d__Bacteria;p__Bacteroidota;c__Bacteroidia;o__Bacteroidales;f__Prevotellaceae;g__Alloprevotella	0	0.0311951	0	0.0100453	0.00332289	0.0517314	0	0.0146226	0.0437014	0	0.00883348	0	0.000316986	0.00482822	0.0239148	0.00192465	0	0	0.0032756	0.0908883	0	0.00248849	0	0.0103623	0.00923993	0.00546543	0	0	0.000495991	0.00364554	0.0218505	0.0234041	0.00658921	0.0122573	0.00592327	0.0377283	0.00308574	0.0113763	0	0.0238324	0.0196918	0	0.0100114	0	0.0164497	0.00923385	0.0026283	0.0205415
35	d__Bacteria;p__Bacteroidota;c__Bacteroidia;o__Bacteroidales;f__Prevotellaceae;g__Prevotella	0.0141324	0.0451921	0.026799	0.252242	0.0396532	0.180312	0.00854306	0.0283019	0.0586549	0.00328358	0.121448	0.0114613	0.00683784	0.097011	0.0823955	0.0124688	0	0.00459315	0.026624	0.143934	0.00654587	0.0283688	0.0103073	0.00867634	0.034783	0.0798994	0.0675899	0.0019769	0.018641	0.113012	0.148814	0.198367	0.019941	0.394343	0.0640691	0.0843887	0.00837558	0.055336	0.0105284	0.0929702	0.0655724	0.0763932	0.0794576	0.123723	0.0929161	0.111548	0.111992	0.0338848
36	d__Bacteria;p__Bacteroidota;c__Bacteroidia;o__Bacteroidales;f__Prevotellaceae;g__Prevotellaceae_Ga6A1_group	0	0	0	0	0	0	0	0	0	0	0	0	0	0	0	0	0	0	0	0	0	0	0	0	0	0	0	0	0	0	0	0	0	0	0	0	0	0	0	0	0	0	0	0	0	0	0	0
37	d__Bacteria;p__Bacteroidota;c__Bacteroidia;o__Bacteroidales;f__Prevotellaceae;g__uncultured	0	0	0	0	0	0	0	0	0	0	0	0	0	0	0	0	0	0	0	0	0	0	0	0	0	0	0	0	0	0	0	0	0	0	0	0	0	0	0	0	0	0	0	0	0	0	0	0
38	d__Bacteria;p__Bacteroidota;c__Bacteroidia;o__Bacteroidales;f__Rikenellaceae;g__Alistipes	0	0	0	0	0	0	0	0	0	0	0	0	0	0	0	0	0	0	0	0	0	0	0	0	0	0	0	0	0	0	0	0	0	0	0	0	0	0	0	0	0	0	0	0	0	0	0	4.29738e-05
39	d__Bacteria;p__Bacteroidota;c__Bacteroidia;o__Bacteroidales;f__Rikenellaceae;g__Rikenellaceae_RC9_gut_group	0	0.000564901	0	0	0	0.000388733	0	0	0	0	0	0	0	0	0	0	0	0	0	0	0	0	0	0	0	0	0	0	0	0	0	0	0	0	0	0	0	0	0	0	0	0	0	0	0	0	0	0
40	d__Bacteria;p__Bacteroidota;c__Bacteroidia;o__Bacteroidales;f__Tannerellaceae;g__Parabacteroides	0	0	0	0	0	0	0	0	0	0	0	0	0	0	0	0	0	0	0	0	0	0	0	0	0	0	0	0	0	0	0	0	0	0	0	0	0	0	0	0	0.00020123	0	0	0	0	0	0	9.6691e-05
41	d__Bacteria;p__Bacteroidota;c__Bacteroidia;o__Bacteroidales;f__Tannerellaceae;g__Tannerella	0	0	0	0.000918972	0.000189879	0.0011662	0	0	0.000341708	0	0	0	0	0.00022327	0	0.000349937	0	0	0.000366867	0.000155693	0	0	0	0	0	0	0	0	0	0	0.000373223	0.00100428	0	0	0	0	0	0	0	0	0	0	0.00232332	0	0.00139142	0.000630423	0	0.00109583
42	d__Bacteria;p__Bacteroidota;c__Bacteroidia;o__Flavobacteriales;f__Flavobacteriaceae;g__Capnocytophaga	0.000831315	0.0164449	0.00397022	0.019235	0.00882939	0.0289755	0.00392519	0.00330189	0.0244692	0.0116418	0.00166574	0.00198369	0.00620387	0.0069772	0.00422026	0.0185651	0	0.00149371	0.0232436	0.00249109	0.00895475	0.00429265	0.0355674	0.000534561	0.00435343	0.0146179	0.000614454	0.00676308	0.0327767	0	0.00553049	0.00698629	0.00151725	0.0025513	0.0278774	0.0115318	0	0.00653694	0.00182223	0.00323896	0.00845168	0.00156544	0.00743463	0.00310936	0.00522557	0.00704591	0.00196009	0.00161152
43	d__Bacteria;p__Bacteroidota;c__Bacteroidia;o__Flavobacteriales;f__Weeksellaceae;g__Bergeyella	0.000650595	0.00564901	0	0.000760529	0.00101269	0.00346869	0	0.000943396	0.000824555	0	0	0	0.00144908	0.000809355	0	0.00107744	0	0.00108294	0.0011268	0.00108069	0	0	0.00193564	0	0.0009773	0	0.00103984	0.000260119	0.0055799	0	0.00206969	0.00109161	0.000823652	0.0021076	0.00195631	0.00146647	0	0.000481403	0	0.00147953	0.000603691	0	0.000464664	0.00139181	0.000834854	0.00163168	0.000267284	0.00384615
44	d__Bacteria;p__Bacteroidota;c__Bacteroidia;o__Sphingobacteriales;__unclassification;__unclassification	0	0	0	0	0	0	0	0	0	0	0	0	0	0	0	0	0	0	0	0	0	0	0	0	0	0	0	0	0	0	0	0	0	0	0	0	0	0	0	0	0	0	0	0	0	0	0	0
45	d__Bacteria;p__Bacteroidota;c__Bacteroidia;o__Sphingobacteriales;f__Lentimicrobiaceae;g__Lentimicrobium	0	0	0	0	0	0.00104659	0	0	0	0	0	0.00044082	0	0.000167453	0	0	0	0	0.00117921	4.57922e-05	0	0	0	0	0	0	0	0	0	0	0	0.000654965	0	0	0	0	0	7.60109e-05	0	0.000199936	0.000143736	0	0.00177417	0	0.000742092	0.000778758	0	0
46	d__Bacteria;p__Campilobacterota;c__Campylobacteria;o__Campylobacterales;f__Campylobacteraceae;g__Campylobacter	0.0116384	0.000690434	0.00124069	0.00285198	0.00294313	0.00923988	0	0.00165094	0.00272623	0.0170149	0.00212003	0.00374697	0	0.00926572	0.000904341	0.0020812	0	0	0.0101412	0.00208812	0.00293255	0.0025507	0.00469393	0	0.00359824	0	0.00184336	0.00213297	0.000950649	0.00140213	0.00430903	0.0050214	0.000953702	0.005269	0.000652103	0.00199973	0	0.00228033	0.00222717	0.00335893	0.00106365	0.00156544	0.005407	0.00476769	0.00949259	0.00493214	0.00766215	0.00347013
47	d__Bacteria;p__Campilobacterota;c__Campylobacteria;o__Campylobacterales;f__Helicobacteraceae;g__Helicobacter	0	0	0	0	0	0	0	0	0	0	0	0	0	0	0	0	0	0	0	0	0	0	0	0	0	0	0	0	0	0	0	0	0	0	0	0	0	0	0	0	0	0	0.00114054	0	0	0	0	0
48	d__Bacteria;p__Chloroflexi;c__Anaerolineae;o__Anaerolineales;f__Anaerolineaceae;g__Flexilinea	0	0	0	0	0	0	0	0	0	0	0	0	0	0	0	0	0	0	0	0	0	0	0	0	0	0	0	0	0	0	0	0	0	0	0	0	0	0	0	0	0	0	0	0	0	0	0	0
49	d__Bacteria;p__Desulfobacterota;c__Desulfobulbia;o__Desulfobulbales;f__Desulfobulbaceae;g__Desulfobulbus	0	0	0	0	0	0	0	0	0	0	0	0	0	0	0	0	0	0	0	0	0	0	0	0	0	0	0	0	0	0	0	0	0	0	0	0	0	0	0	0	0	0	0	0	0	0	0	0
50	d__Bacteria;p__Desulfobacterota;c__Desulfovibrionia;o__Desulfovibrionales;f__Desulfovibrionaceae;g__Bilophila	0	0	0	0	0	0	0	0	0	0	0	0	0	0	0	0	0	0	0	0	0	0	0	0	0	0	0	0	0	0	0	0	0	0	0	0	0	0	0	7.99744e-05	0	0	0	0	0	0	0	0
51	d__Bacteria;p__Desulfobacterota;c__Desulfovibrionia;o__Desulfovibrionales;f__Desulfovibrionaceae;g__Desulfovibrio	0	0	0	0	0	0	0	0	0	0	0	0	0	0	0	0	0	0	0	0	0	0	0	0	0	0	0	0	0	0	0	0	0	0	0	0	0	0	0	0	0	0	0	0	0	0	0	0
52	d__Bacteria;p__Firmicutes;__unclassification;__unclassification;__unclassification;__unclassification	0	0	0	0	0	0	0	0	0	0	0	0	0	0	0	0	0	0	0	0	0	0	0	0	0	0	0	0	0	0	0	0	0	0	0	0	0	0	0	0	0	0	0	0	0	0	0	0
53	d__Bacteria;p__Firmicutes;c__Bacilli;o__Acholeplasmatales;f__Acholeplasmataceae;g__Acholeplasma	0	0	0	0	0	0	0	0	0	0	0	0	0	0	0	0	0	0	0	0	0	0	0	0	0	0	0	0	0	0	0	0	0	0	0	0	0	0	0	0	0	0	0	0	0	0	0	0
54	d__Bacteria;p__Firmicutes;c__Bacilli;o__Bacillales;f__Bacillaceae;g__Bacillus	0	0	0.00818859	0	0	0	0	0	0	0	0	0	0	0	0	0	0	0	0	0	0	0	0	0	0	0	0	0	0	0	0	0	0	0	0	0	0	0	0	0	0	0	0	0	0	0	0	0
55	d__Bacteria;p__Firmicutes;c__Bacilli;o__Brevibacillales;f__Brevibacillaceae;g__Brevibacillus	0	0	0	0	0	0	0	0	0	0	0	0	0	0	0	0	0	0	0	0	0	0	0	0	0	0	0	0	0	0	0	0	0	0	0	0	0	0	0	0	0	0	0	0	0	0	0	0
56	d__Bacteria;p__Firmicutes;c__Bacilli;o__Erysipelotrichales;f__Erysipelatoclostridiaceae;g__Catenibacterium	0	0	0	0	0	0	0	0	0	0	0	0	0	0	0	0	0	0	0	0	0	0	0	0	0	0	0	0	0	0	0	0	0	0	0	0	0	0	0	0	0	0	0	0	0	0	0	0
57	d__Bacteria;p__Firmicutes;c__Bacilli;o__Erysipelotrichales;f__Erysipelatoclostridiaceae;g__Erysipelatoclostridium	0	0	0	0	0	0	0	0	0	0	0	0	0	0	0	0	0	0	0	0	0	0	0	0	0	0	0	0	0	0	0	0	0	0	0	0	0	0	0	0	0	0	0	0	0	0	0	0
58	d__Bacteria;p__Firmicutes;c__Bacilli;o__Erysipelotrichales;f__Erysipelotrichaceae;g__Holdemanella	0	0	0	0	0	0	0	0	0	0	0	0	0	0	0	0	0	0	0	0	0	0	0	0	0	0	0	0	0	0	0	0	0	0	0	0	0	0	0	0	0	0	0.00114054	0	0	0	0	0
59	d__Bacteria;p__Firmicutes;c__Bacilli;o__Erysipelotrichales;f__Erysipelotrichaceae;g__Solobacterium	0	0	0	0	0.000189879	0	0	0	0.000111426	0	0	0	0	0.000641902	0	0.000110506	0	0	0	0.000448763	0	0	0	0	0	0	0	0	0	0	0	0.000654965	0	0	0	0.000333289	0	0	0	0.000319898	0	0	0	0	0.000556569	0	0	0.000719811
60	d__Bacteria;p__Firmicutes;c__Bacilli;o__Erysipelotrichales;f__Erysipelotrichaceae;g__[Clostridium]_innocuum_group	0	0	0	0	0	0	0	0	0	0	0	0	0	0	0	0	0	0	0	0	0	0	0	0	0	0	0	0	0	0	0	0	0	0	0	0	0	0	0	0	0	0	0	0	0	0	0	0
61	d__Bacteria;p__Firmicutes;c__Bacilli;o__Lactobacillales;__unclassification;__unclassification	0	0.00445644	0	0	0.000537992	0	0	0.00566038	0	0	0	0	0.00633972	0	0	6.44621e-05	0	0.000522798	0	0	0	0	0.000387128	0	0	0	0	0	0	0	0	0	0.000953702	0	0	0	0	0	0	0.00399872	0	0	0	0	0	0	0	0.00127847
62	d__Bacteria;p__Firmicutes;c__Bacilli;o__Lactobacillales;f__Aerococcaceae;g__Abiotrophia	0	0.000376601	0	0	0	0	0	0	0	0	0	0	0	0	0	0	0	0	0	0.000384654	0	0	0	0	0	0	0	0	0	0	0	0	0	0	0	0	0	0	0	0	0	0	0	0	0	0	0	0
63	d__Bacteria;p__Firmicutes;c__Bacilli;o__Lactobacillales;f__Carnobacteriaceae;__unclassification	0	0	0	0	0	0	0	0	0	0	0	0	0.000633972	0	0	0	0	0	0	0	0	0	0	0	0	0	0	0	0	0	0	0	0	0	0	0	0	0	0	0	0	0	0	0	0	0	0	0
64	d__Bacteria;p__Firmicutes;c__Bacilli;o__Lactobacillales;f__Carnobacteriaceae;g__Granulicatella	0	0.00100427	0	0.00148937	0.00443052	0.00071766	0.010852	0.00707547	0.00051999	0.0155224	0.0197365	0	0.0150342	0.00672602	0.00532556	0.00621598	0.0175412	0.018522	0.00542439	0.00730843	0	0.0198146	0.0187757	0	0.0048865	0.0181313	0	0.0145146	0.0222369	0.0106562	0.00050894	0.0050214	0.00567886	0.00537992	0.00179328	0.00926543	0.0088164	0.000734772	0	0.0142354	0	0.00876644	0.000971571	0.00352394	0.00163879	0.000815842	0.000534569	0.0175118
65	d__Bacteria;p__Firmicutes;c__Bacilli;o__Lactobacillales;f__Enterococcaceae;__unclassification	0	0	0	0	0	0	0	0	0	0	0	0	0	0	0	0	0	0	0	0	0	0	0	0	0	0	0	0	0	0	0	0	0	0	0	0	0	0	0	0	0	0	0	0	0	0	0	0
66	d__Bacteria;p__Firmicutes;c__Bacilli;o__Lactobacillales;f__Enterococcaceae;g__Enterococcus	0	0	0	0	0	0.000448538	0	0	0	0	0	0	0	0	0	0	0	0	0	0	0	0	0	0	0	0	0	0	0	0	0	0	0	0.00626733	0	0	0	0	0	0	0.000632438	0	0.00076036	0	0	0	0	0
67	d__Bacteria;p__Firmicutes;c__Bacilli;o__Lactobacillales;f__Lactobacillaceae;g__Lactobacillus	0	0	0	0	0	0	0	0	0	0	0	0	0	0	0	0	0	0	0.000131024	0.000540347	0	0	0	0	0	0	0	0	0	0	0	0	0	0	0	0	0	0	0	0	0.000114989	0	0	0	0	0	0	0.000171895
68	d__Bacteria;p__Firmicutes;c__Bacilli;o__Lactobacillales;f__Lactobacillaceae;g__Pediococcus	0	0	0	0	0	0	0	0	0	0	0	0	0	0	0	0	0	0	0	0	0	0	0	0	0	0	0	0	0	0	0	0	0	0	0	0	0	0	0	0	0	0	0	0	0	0	0	0
69	d__Bacteria;p__Firmicutes;c__Bacilli;o__Lactobacillales;f__Leuconostocaceae;g__Leuconostoc	0	0	0	0	0	0	0	0	0	0	0	0	0	0	0	0	0	0	0	6.4109e-05	0	0	0	0	0	0	0	0	0	0	0	0	0	0	0	0	0	0	0	0	0	0	0	0	0	0	0	0
70	d__Bacteria;p__Firmicutes;c__Bacilli;o__Lactobacillales;f__Leuconostocaceae;g__Weissella	0	0	0	0	0	0	0	0	0	0	0	0	0	0	0	0	0	0	0	0	0	0	0	0	0	0	0	0	0	0	0	0	0	0	0	0	0	0	0	0	0	0	0	0	0	0	0	0
71	d__Bacteria;p__Firmicutes;c__Bacilli;o__Lactobacillales;f__P5D1-392;g__P5D1-392	0	0	0	0	0	0	0	0	0	0	0	0	0	0	5.02412e-05	0	0	0	0	0	0	0	0	0	0	0	0	0	0	0	0	0	0	0	0	0	0	0	0	0	0	0	0	0	0	0	0	0
72	d__Bacteria;p__Firmicutes;c__Bacilli;o__Lactobacillales;f__Streptococcaceae;g__Lactococcus	0	0	0	0	0	0	0	0	0	0	0	0	0	0	0	0	0	0	0	0.00288491	0	0	0	0	0	0	0	0	0	0	0	0	0	0	0	0	0	0	0	0	0	0	0	0	0	0	0	0
73	d__Bacteria;p__Firmicutes;c__Bacilli;o__Lactobacillales;f__Streptococcaceae;g__Streptococcus	0.234322	0.0551092	0.199256	0.00738346	0.243995	0.0107948	0.373817	0.242217	0.00441249	0.21403	0.181667	0.160679	0.296382	0.0603667	0.192625	0.218324	0.287655	0.151835	0.0733471	0.152378	0.233347	0.142964	0.139221	0.131009	0.177113	0.119242	0.212317	0.2378	0.220964	0.237521	0.00943236	0.0308707	0.0605601	0.0418192	0.0330399	0.292628	0.454485	0.00767711	0.0943511	0.0535429	0.0153223	0.349092	0.0172771	0.0569161	0.0580069	0.0202106	0.00659301	0.25737
74	d__Bacteria;p__Firmicutes;c__Bacilli;o__Mycoplasmatales;f__Mycoplasmataceae;g__Mycoplasma	0	0	0	0	0	0	0	0	0	0	0	0	0	0	0	0	0	0	0	1.83169e-05	0	0	0	0	0	0	0	0	0	0	0	0	0	0	0	0	0	0	0	0.000239923	0	0	0	0	0	0	0	0
75	d__Bacteria;p__Firmicutes;c__Bacilli;o__RF39;f__RF39;g__RF39	0	0	0	0	0	0	0	0	0	0	0	0	0	0	0	0	0	0	0	0	0	0	0	0	0	0	0	0	0	0	0	0	0	0	0	0	0	0	0	0	0	0	0	0	0	0	0	0
76	d__Bacteria;p__Firmicutes;c__Bacilli;o__Staphylococcales;f__Gemellaceae;g__Gemella	0.0149998	0.00627668	0.00942928	0.00145768	0.00987373	0.000448538	0.0140845	0.021934	0.000772556	0.0158209	0.00777346	0.00705312	0.0256306	0.0105216	0.0034164	0.0411268	0.0530292	0.0126218	0.00497891	0.00440521	0.0248743	0.0293953	0.00866199	0.00555122	0.0106615	0.00663659	0.00708985	0.0363646	0.0577416	0.00841279	0.000169647	0.00144092	0.00615571	0	0.00217368	0.0127316	0.0193961	0.000760109	0	0.00771753	0.000373714	0.0253601	0.00198538	0.00453078	0.00114406	0.000482089	0	0.0650945
77	d__Bacteria;p__Firmicutes;c__Bacilli;o__Staphylococcales;f__Staphylococcaceae;g__Staphylococcus	0	0	0	0	0	0.000627953	0	0	0	0	0	0	0	0	0	0	0	0	0.000393071	0	0	0	0	0	0	0	0	0	0.0016533	0	0	0	0	0	0	0	0	0	0	0	0	0	0	0	0	0	0	0
78	d__Bacteria;p__Firmicutes;c__Clostridia;o__Christensenellales;f__Christensenellaceae;g__Christensenellaceae_R-7_group	0	0	0	0	0	0	0	0	0	0	0	0	0	0	0	0	0	0	0	0	0	0	0	0	0	0	0	0	0	0	0	0	0	0	0	0	0	0	0	0	0	0	0	0	0	0	0	3.22303e-05
79	d__Bacteria;p__Firmicutes;c__Clostridia;o__Clostridia;f__Hungateiclostridiaceae;g__Fastidiosipila	0	0	0	0	0	0	0	0	0	0	0	0	0	0	0	0	0	0	0	0	0	0	0	0	0	0	0	0	0	0	0	0	0	0	0	0	0	0	0	0	0	0	0	0	0	0	0	0
80	d__Bacteria;p__Firmicutes;c__Clostridia;o__Clostridia_UCG-014;f__Clostridia_UCG-014;g__Clostridia_UCG-014	0	0.00119257	0	0.000760529	0.000284819	0	0	0.000707547	0.000178282	0	0	0	0	0.000418632	0	0.000276266	0	0.000149371	0.000314457	8.24259e-05	0	0	0	0	0.00186575	0	0	0	0	0	0	0.000523972	0.000736952	0	0	0	0	0	0	0.00135956	0	0	0.000253453	0	0	0	0	0.000795015
81	d__Bacteria;p__Firmicutes;c__Clostridia;o__Clostridia_vadinBB60_group;f__Clostridia_vadinBB60_group;g__Clostridia_vadinBB60_group	0	0	0	0	0	0	0	0	0	0	0	0.00066123	0	0	0	3.68355e-05	0	0	0	0	0	0	0	0	0	0	0	0	0	0	0	0	0	0	0	0	0	0	0	0	0	0	0	0	0	0	0	0
82	d__Bacteria;p__Firmicutes;c__Clostridia;o__Clostridiales;f__Clostridiaceae;g__Clostridium_sensu_stricto_1	0	0	0	0	0	0	0	0	0	0	0	0	0	0	0	0	0	0	0	0	0.00397989	0	0	0	0	0	0	0	0	0	0	0	0	0	0	0	0.00110205	0	0	0	0	0	0	0	0	0	0	0
83	d__Bacteria;p__Firmicutes;c__Clostridia;o__Lachnospirales;f__Defluviitaleaceae;g__Defluviitaleaceae_UCG-011	0	0	0	0	0	0.000209318	0	0	8.91411e-05	0	0	0	0	0	0	8.28798e-05	0	0	0.000628914	0	0	0	0	0	0	0	0	0	0	0	0	0.000261986	0	0	0	0	0	0	0	0	0	0	0	0	0	0	0	9.6691e-05
84	d__Bacteria;p__Firmicutes;c__Clostridia;o__Lachnospirales;f__Lachnospiraceae;__unclassification	0	0	0	0	0	0.000388733	0	0	0	0	0	0	0	0	0	0	0	0	0.000445481	0	0	0	0	0	0	0	0	0	0.00115731	0	0	0	0	0	0	0	0	0.000354718	0	0	0	0	0.00663203	0	0	0	0	0
85	d__Bacteria;p__Firmicutes;c__Clostridia;o__Lachnospirales;f__Lachnospiraceae;g__Agathobacter	0	0	0	0	0	0	0	0	0	0	0	0	0	0	0	0	0	0	0	0	0	0	0	0	0	0	0	0	0	0	0	0	0	0	0	0	0	0	0	0	0	0	0	0	0	0	0	0
86	d__Bacteria;p__Firmicutes;c__Clostridia;o__Lachnospirales;f__Lachnospiraceae;g__Anaerostipes	0	0	0	0	0	0	0	0	0	0	0	0	0	0	0.000226085	0	0	0	0	0	0	0	0	0	0	0	0	0	0	0	0	0	0	0	0	0	0	0	0	0	0	0	0	0	0	0	0	8.59476e-05
87	d__Bacteria;p__Firmicutes;c__Clostridia;o__Lachnospirales;f__Lachnospiraceae;g__Blautia	0	0	0	0.000855595	0	0	0	0	0	0	0	0	0	0	0	0.000303893	0	0	0.000655119	0.000329704	0.00198995	0	0	0	0	0	0	0	0.00471191	0	0	0.00200856	0	0	0	0	0	0	0	0.00135956	0.00399586	0	0.0223884	0	0.000340126	0	0.00173735	0
88	d__Bacteria;p__Firmicutes;c__Clostridia;o__Lachnospirales;f__Lachnospiraceae;g__Butyrivibrio	0	0	0	0	0	0	0	0	0	0	0	0	0	0	0	0	0	0	0.000471686	0.000457922	0	0	0	0	0	0	0	0	0	0	0.000339294	0	0	0	0	0	0	0	0	0	0	0	0.000422422	0	0.0010513	0	0	0.000601633
89	d__Bacteria;p__Firmicutes;c__Clostridia;o__Lachnospirales;f__Lachnospiraceae;g__Catonella	0.00737341	0.000376601	0	0.00161612	0.000443052	0.00200347	0	0	0.000542275	0.0110448	0	0.0022041	0.00122266	0.00463286	0.000376809	0.00451234	0	0	0.00262048	0.00154777	0	0	0.000822647	0	0.00257652	0	0.000614454	0	0	0	0.00213755	0.00349314	0.000390151	0	0	0	0	0.000988142	0	0.00183941	0.000373714	0	0.00202763	0.00195446	0.00460716	0	0	0.00242802
90	d__Bacteria;p__Firmicutes;c__Clostridia;o__Lachnospirales;f__Lachnospiraceae;g__Coprococcus	0	0	0	0	0	5.9805e-05	0	0	0	0	0	0	0	0	0	0	0	0	0	0	0	0	0	0	0	0	0	0	0	0	0	0	0	0	0	0	0	0	0	0	0	0	0	0	0	0	0	0
91	d__Bacteria;p__Firmicutes;c__Clostridia;o__Lachnospirales;f__Lachnospiraceae;g__Dorea	0	0	0	0.000633774	0	0	0	0	0	0	0	0	0	0	0	0	0	0	0	0	0	0	0	0	0	0	0	0	0	0	0	0	0	0	0	0	0	0	0	0	0	0	0	0	0	0	0	0
92	d__Bacteria;p__Firmicutes;c__Clostridia;o__Lachnospirales;f__Lachnospiraceae;g__Eisenbergiella	0	0	0	0	0	0	0	0	0	0	0	0	0	0	0	0	0	0	0	0	0	0	0	0	0	0	0	0	0	0	0	0	0	0	0	0	0	0	0	0	0	0	0	0	0	0	0	0
93	d__Bacteria;p__Firmicutes;c__Clostridia;o__Lachnospirales;f__Lachnospiraceae;g__Fusicatenibacter	0	0	0	0	0	0	0	0	0	0	0	0	0	0	0	0	0	0	0.0005503	0	0	0	0	0	0	0	0	0	0.00136397	0	0	0.00117894	0	0	0	0	0	0	0	0	0.000574944	0	0	0	0	0	0	0.000107434
94	d__Bacteria;p__Firmicutes;c__Clostridia;o__Lachnospirales;f__Lachnospiraceae;g__Johnsonella	0	0	0	0	0.000949397	0.000568148	0	0	0.000148569	0	0	0	0	0.00069772	0	0.00239431	0	0	0.00324939	0	0.00141391	0	0.0026615	0	0	0.00104103	0	0	0	0	0	0	0	0	0	0	0	0	0	0	0	0	0	0	0.000556569	0	0	0
95	d__Bacteria;p__Firmicutes;c__Clostridia;o__Lachnospirales;f__Lachnospiraceae;g__Lachnoanaerobaculum	0.00809629	0.00326387	0	0.00212314	0.00117092	0.00287064	0	0	0.000601703	0	0	0	0	0.00212107	0.00042705	0.00178652	0	0.00097091	0.00248945	0.00164852	0	0.00139978	0	0	0.00368709	0	0.0017961	0	0	0	0.00111967	0.00165924	0.0013872	0	0.00141289	0	0	0.000380055	0	0.00491843	0.00071868	0	0.00118278	0.000710711	0.00290653	0.00189127	0.000935495	0.00228835
96	d__Bacteria;p__Firmicutes;c__Clostridia;o__Lachnospirales;f__Lachnospiraceae;g__Lachnoclostridium	0	0	0	0	0	0	0	0	0	0	0	0	0	0	0	0	0	0	0	0	0	0	0	0	0	0	0	0	0	0	0	0	0	0	0	0	0	0	0	0	0.00100615	0	0	0	0.000494728	0	0	0
97	d__Bacteria;p__Firmicutes;c__Clostridia;o__Lachnospirales;f__Lachnospiraceae;g__Lachnospira	0	0	0	0	0	0	0	0	0.000126283	0	0	0	0	0	0	0.000138133	0	0	0	0	0	0	0	0	0	0	0	0	0.000826651	0	0	0	0	0	0	0	0	0	0	0	0.000488702	0	0	0	0	0	0	0
98	d__Bacteria;p__Firmicutes;c__Clostridia;o__Lachnospirales;f__Lachnospiraceae;g__Lachnospiraceae_ND3007_group	0	0	0	0	0	0	0	0	0	0	0	0	0	0	0	0	0	0	0	0	0	0	0	0	0	0	0	0	0	0	0	0	0	0	0	0	0	0	0	0	0	0	0	0	0.000154603	0	0	0
99	d__Bacteria;p__Firmicutes;c__Clostridia;o__Lachnospirales;f__Lachnospiraceae;g__Lachnospiraceae_NK4A136_group	0	0	0	0	0	0	0	0	0	0	0	0	0	0	0	0	0	0	0	0	0	0	0	0	0	0	0	0	0	0	0	0	0	0	0	0	0	0	0	0	0.000172483	0	0	0	0	0	0	0
100	d__Bacteria;p__Firmicutes;c__Clostridia;o__Lachnospirales;f__Lachnospiraceae;g__Lachnospiraceae_UCG-004	0	0	0	0	0	0	0	0	0	0	0	0	0	0	0	0	0	0	0	0	0	0	0	0	0	0	0	0	0	0	0	0	0	0	0	0	0	0	0	0	0	0	0	0	0	0	0	0
101	d__Bacteria;p__Firmicutes;c__Clostridia;o__Lachnospirales;f__Lachnospiraceae;g__Oribacterium	0.0561319	0.00219684	0	0.00446811	0.0037343	0.000956881	0	0	0.00230281	0.140597	0.0026248	0.00573066	0.00525291	0.0057213	0.00205989	0.0113914	0.00395437	0.00220322	0.00303975	0.00289406	0.016129	0.00864751	0.00498427	0.00168592	0.00950646	0.0091958	0.00387579	0	0.00351327	0	0.00227327	0.00951882	0.00619906	0.00831947	0.00130421	0	0.00198369	0.002331	0	0.03139	0.000833669	0	0.00211211	0.00171755	0.00986364	0.00270711	0.000400927	0.0106253
102	d__Bacteria;p__Firmicutes;c__Clostridia;o__Lachnospirales;f__Lachnospiraceae;g__Roseburia	0	0	0	0	0	0	0	0	0	0	0	0	0	0	0	0	0	0	0	0	0	0	0	0	0	0	0	0	0	0	0	0	0	0	0	0	0	0	0	0	0	0	0	0	0	0	0	0.000128921
103	d__Bacteria;p__Firmicutes;c__Clostridia;o__Lachnospirales;f__Lachnospiraceae;g__Sellimonas	0	0	0	0	0	0	0	0	0	0	0	0	0	0	0	0	0	0	0	0	0	0	0	0	0	0	0	0	0	0	0	0	0	0	0	0	0	0	0	0	0	0	0	0	0	0	0	0
104	d__Bacteria;p__Firmicutes;c__Clostridia;o__Lachnospirales;f__Lachnospiraceae;g__Shuttleworthia	0	0	0	0	0	0	0	0	0	0	0	0	0	0	0	0	0	0	0	0	0	0	0	0	0	0	0	0	0	0	0	0	0	0	0	0	0	0	0	0	0	0	0	0	0	0	0	0
105	d__Bacteria;p__Firmicutes;c__Clostridia;o__Lachnospirales;f__Lachnospiraceae;g__Stomatobaculum	0.00379513	0	0	0.00240834	0.00177221	0.00035883	0.00207804	0.00259434	0.000527418	0	0	0	0	0.000446541	0.00123091	0.00320469	0	0.00112028	0.00204397	0.000302228	0.00345622	0	0.00198403	0	0.00208787	0.00112779	0.00231602	0	0	0	0.000305364	0.00126626	0.00420496	0	0	0	0.00352656	0.00083612	0	0.00367882	0	0	0.00287247	0	0.00578213	0.00059334	0.00200463	0.00168672
106	d__Bacteria;p__Firmicutes;c__Clostridia;o__Lachnospirales;f__Lachnospiraceae;g__Tyzzerella	0	0	0	0	0	0	0	0	0	0	0	0	0	0	0	0	0	0	0	0	0	0	0	0	0	0	0	0	0	0	0	0	0	0	0	0	0	0	0	0	0.000431208	0	0	0	0	0	0	0
107	d__Bacteria;p__Firmicutes;c__Clostridia;o__Lachnospirales;f__Lachnospiraceae;g__[Eubacterium]_eligens_group	0	0	0	0	0	0	0	0	0	0	0	0	0	0	0	0	0	0	0	0	0	0	0	0	0	0	0	0	0	0	0	0	0	0	0	0	0.00088164	0	0	0	0	0	0	0	0	0	0	0.000107434
108	d__Bacteria;p__Firmicutes;c__Clostridia;o__Lachnospirales;f__Lachnospiraceae;g__[Eubacterium]_hallii_group	0	0	0	0	0	0	0	0	0	0	0	0	0	0	0	0	0	0	0	0	0	0	0	0	0	0	0	0	0	0	0	0	0	0	0	0	0	0	0	0	0	0	0	0	0	0	0	0
109	d__Bacteria;p__Firmicutes;c__Clostridia;o__Lachnospirales;f__Lachnospiraceae;g__[Eubacterium]_oxidoreducens_group	0	0	0	0	0	0	0	0	0	0	0	0	0	0	0	0	0	0	0	0	0	0	0	0	0	0	0	0	0	0	0	0	0	0	0	0	0	0	0	0	0	0	0	0	0	0	0	0
110	d__Bacteria;p__Firmicutes;c__Clostridia;o__Lachnospirales;f__Lachnospiraceae;g__[Ruminococcus]_gauvreauii_group	0	0	0	0	0	0	0	0	0	0	0	0	0	0	0	0	0	0	0.000183433	0	0	0	0	0	0	0	0	0	0	0	0	0	0	0	0	0	0	0	0	0	0	0	0	0	0	0	0	0
111	d__Bacteria;p__Firmicutes;c__Clostridia;o__Lachnospirales;f__Lachnospiraceae;g__[Ruminococcus]_gnavus_group	0	0	0	0	0	0.00101669	0	0	0.000245138	0	0	0	0	0	0	0	0	0	0.00149367	0	0	0	0	0	0	0	0	0	0.0036786	0	0	0	0.000606901	0	0	0	0.00705312	0.000912131	0	0.0015595	0.00735928	0	0.0190512	0.000918002	0.000742092	0	0.0033856	0
112	d__Bacteria;p__Firmicutes;c__Clostridia;o__Lachnospirales;f__Lachnospiraceae;g__[Ruminococcus]_torques_group	0	0	0	0	0	0	0	0	0	0	0	0	0	0	0	0	0	0	0	0	0	0	0	0	0	0	0	0	0	0	0	0	0	0	0	0	0	0	0	0	0	0	0	0	0	0	0	0
113	d__Bacteria;p__Firmicutes;c__Clostridia;o__Lachnospirales;f__Lachnospiraceae;g__uncultured	0	0	0	0	0.000917751	0	0	0	0	0	0	0	0	0	0	0	0	0	0	0.000659407	0	0	0	0	0.0113278	0	0	0	0	0	0	0	0	0	0	0	0	0	0	0	0	0	0.00164745	0	0	0	0	0.00160077
114	d__Bacteria;p__Firmicutes;c__Clostridia;o__Oscillospirales;f__Butyricicoccaceae;g__Butyricicoccus	0	0	0	0	0	0	0	0	0	0	0	0	0	0	0	0	0	0	0	0	0	0	0	0	0	0	0	0	0	0	0	0	0	0	0	0	0	0	0	0	0.00020123	0	0.00152072	0	0	0	0	0
115	d__Bacteria;p__Firmicutes;c__Clostridia;o__Oscillospirales;f__Butyricicoccaceae;g__UCG-009	0	0	0	0	0	0	0	0	0	0	0	0	0	0	0	0	0	0	0	0	0	0	0	0	0	0	0	0	0	0	0	0	0	0	0	0	0	0	0	0	0.000114989	0	0	0	0	0	0	0
116	d__Bacteria;p__Firmicutes;c__Clostridia;o__Oscillospirales;f__Oscillospiraceae;g__UCG-002	0	0	0	0	0	0	0	0	0	0	0	0	0	0	0	0	0	0	0	0	0	0	0	0	0	0	0	0	0	0	0	0	0	0	0	0	0	0	0	0	0	0	0	0	0	0	0.00017819	0
117	d__Bacteria;p__Firmicutes;c__Clostridia;o__Oscillospirales;f__Oscillospiraceae;g__UCG-005	0	0	0	0	0	0	0	0	0	0	0	0	0	0	0	0	0	0	0	0	0	0	0	0	0	0	0	0	0	0	0	0	0	0	0	0	0	0	0	0	0	0	0	0	0	0	0	0
118	d__Bacteria;p__Firmicutes;c__Clostridia;o__Oscillospirales;f__Ruminococcaceae;g__CAG-352	0	0	0	0	0	0	0	0	0	0	0	0	0	0	0	0	0	0	0	0	0	0	0	0	0	0	0	0	0	0	0	0.000523972	0	0	0	0	0	0	0	0	0.000114989	0	0	0	0	0	0	0
119	d__Bacteria;p__Firmicutes;c__Clostridia;o__Oscillospirales;f__Ruminococcaceae;g__Faecalibacterium	0	0.000627668	0	0	0	0.000538245	0	0	0.000401135	0	0	0	0	0.000306997	0	0.00040519	0	0	0	0.000503714	0	0	0	0.000986883	0	0	0	0	0	0	0	0.00109161	0	0	0	0	0	0	0	0.00103967	0.00135112	0	0	0.000444194	0.00117498	0	0.000712758	0.000225612
120	d__Bacteria;p__Firmicutes;c__Clostridia;o__Oscillospirales;f__Ruminococcaceae;g__Fournierella	0	0	0	0	0	0	0	0	0	0	0	0	0	0	0	0	0	0	0	0	0	0	0	0	0	0	0	0	0	0	0	0	0	0	0	0	0	0	0	0	0	0	0	0	0	0	0	0
121	d__Bacteria;p__Firmicutes;c__Clostridia;o__Oscillospirales;f__Ruminococcaceae;g__Incertae_Sedis	0	0	0	0	0	0	0	0	0	0	0	0	0	0	0	0	0	0	0	0	0	0	0	0	0	0	0	0	0	0	0	0	0	0	0	0	0	0	0	0	8.62416e-05	0	0	0	0	0	0	0
122	d__Bacteria;p__Firmicutes;c__Clostridia;o__Oscillospirales;f__Ruminococcaceae;g__Ruminococcus	0	0	0	0	0	0	0	0	0	0	0	0	0	0	0	0	0	0	0	0	0	0	0	0	0	0	0	0	0.000371993	0	0	0	0	0	0	0	0	0	0	0	8.62416e-05	0	0	0	0	0	0	0.000204125
123	d__Bacteria;p__Firmicutes;c__Clostridia;o__Oscillospirales;f__Ruminococcaceae;g__Subdoligranulum	0	0	0	0	0	0	0	0	0	0	0	0	0	0	0	0	0	0	0	0	0	0	0	0	0	0	0	0	0.000495991	0	0	0.000785958	0	0	0	0	0	0	0	0	0.000229978	0	0	0	0.000463808	0.000370837	0	0
124	d__Bacteria;p__Firmicutes;c__Clostridia;o__Oscillospirales;f__Ruminococcaceae;g__uncultured	0	0	0	0	0	0	0	0	0	0	0	0	0	0	0	0	0	0	0	0	0	0	0	0	0	0	0	0	0	0	0	0	0	0	0	0	0	0	0	0	0	0	0	0.000148065	0	0	0	0
125	d__Bacteria;p__Firmicutes;c__Clostridia;o__Oscillospirales;f__[Eubacterium]_coprostanoligenes_group;g__[Eubacterium]_coprostanoligenes_group	0	0	0	0	0	0	0	0	0	0	0	0	0	0	0	0	0	0	0	0	0	0	0	0	0	0	0	0	0	0	0	0	0	0	0	0	0	0	0	0	0	0	0	0	0	0	0.000133642	0
126	d__Bacteria;p__Firmicutes;c__Clostridia;o__Peptococcales;f__Peptococcaceae;g__Peptococcus	0	0	0	0	0	0	0	0	0	0	0	0	0	0.000446541	0	0.000174968	0	0	0.000733733	9.15843e-05	0	0	0	0	0	0	0	0	0	0	0	0.000130993	0	0	0	0	0	0	0	0	0	0	0	0	0	0	0	0.000923936
127	d__Bacteria;p__Firmicutes;c__Clostridia;o__Peptostreptococcales-Tissierellales;f__Anaerovoracaceae;g__Amnipila	0	0	0	0	0	0	0	0	0	0	0	0	0	0	0	0.000377564	0	0	0.00060271	0.000668566	0.000785505	0	0	0	0.000710764	0	0	0	0	0	0	0	0	0	0	0	0	0	0	0	0	0	0	0	0.00058749	0	0	0
128	d__Bacteria;p__Firmicutes;c__Clostridia;o__Peptostreptococcales-Tissierellales;f__Anaerovoracaceae;g__Family_XIII_UCG-001	0	0	0	0	0	0	0	0	0	0	0	0	0	0	0	0	0	0	0	0	0	0	0	0	0	0	0	0	0	0	0	0.000392979	0	0	0	0	0	0	0	0	0	0	0	0	0	0	0	4.29738e-05
129	d__Bacteria;p__Firmicutes;c__Clostridia;o__Peptostreptococcales-Tissierellales;f__Anaerovoracaceae;g__Mogibacterium	0	0	0	0	0	0	0	0	0	0	0	0	0	0	0	3.68355e-05	0	0	0	3.66337e-05	0	0	0	0	0	0	0	0	0	0	0	0	0	0	0	0	0	0	0	0	0	0	0	0	0	0	0	0
130	d__Bacteria;p__Firmicutes;c__Clostridia;o__Peptostreptococcales-Tissierellales;f__Anaerovoracaceae;g__[Eubacterium]_brachy_group	0	0	0	0	0	0	0	0	0	0	0	0	0	0.00022327	0	0.000303893	0	0	0	4.57922e-05	0	0	0	0	0	0	0	0	0	0	0	0	0	0	0	0	0	0	0	0	0.000114989	0	0	0	0	0	0	0.000161152
131	d__Bacteria;p__Firmicutes;c__Clostridia;o__Peptostreptococcales-Tissierellales;f__Anaerovoracaceae;g__[Eubacterium]_nodatum_group	0.0015542	0	0	0	0.000411405	0.000149513	0	0	0	0	0	0	0	0.0025397	0	0.000184177	0	0	0.000628914	0.000970794	0	0	0	0	0	0	0	0	0	0	0	0.000349314	0	0	0	0	0	0	0	0.000159949	0	0	0	0	0	0	0	0.000848732
132	d__Bacteria;p__Firmicutes;c__Clostridia;o__Peptostreptococcales-Tissierellales;f__Anaerovoracaceae;g__[Eubacterium]_saphenum_group	0	0	0	0	0	0	0	0	0	0	0	0	0	0	0	0	0	0	0	0	0	0	0	0	0	0	0	0	0	0	0	0	0	0	0	0	0	0	0	0	0	0	0	0	0	0	0	0
133	d__Bacteria;p__Firmicutes;c__Clostridia;o__Peptostreptococcales-Tissierellales;f__Anaerovoracaceae;g__uncultured	0	0	0	0	0	0	0	0	0	0	0	0	0	0	0	0	0	0	0	0	0	0	0	0	0	0	0	0	0	0	0	0	0	0	0	0	0	0	0	0	0	0	0	0	0	0	0	0
134	d__Bacteria;p__Firmicutes;c__Clostridia;o__Peptostreptococcales-Tissierellales;f__Peptostreptococcaceae;__unclassification	0	0	0	0	9.49397e-05	0	0	0	0	0	0	0	0	0.00184198	0	9.20887e-05	0	0	0.00136265	0.000164852	0	0	0	0	0	0	0	0	0	0	0	0.0012226	0.00143055	0	0	0.000133316	0	0.000228033	0	0.000919706	0	0	0	0	0.00188615	0.000407921	0	0.00226687
135	d__Bacteria;p__Firmicutes;c__Clostridia;o__Peptostreptococcales-Tissierellales;f__Peptostreptococcaceae;g__Clostridioides	0	0	0	0	0	0	0	0	0	0	0	0	0	0	0	0	0	0	0	0	0	0	0	0	0	0	0	0	0	0	0	0	0	0	0	0	0	0	0	0	0.000114989	0	0	0	0	0	0	0
136	d__Bacteria;p__Firmicutes;c__Clostridia;o__Peptostreptococcales-Tissierellales;f__Peptostreptococcaceae;g__Filifactor	0	0	0	0	0	0	0	0	0	0	0	0	0	0	0	0.000414399	0	0	0	0	0	0	0	0	0	0	0	0	0	0	0	0	0	0	0	0	0	0	0	0.000199936	0.000344966	0	0	0	0	0	0	0.000118178
137	d__Bacteria;p__Firmicutes;c__Clostridia;o__Peptostreptococcales-Tissierellales;f__Peptostreptococcaceae;g__Intestinibacter	0	0	0	0	0	0	0	0	0	0	0	0	0	0	0	0	0	0	0	0	0	0	0	0	0	0	0	0	0	0	0	0	0	0	0	0	0	0	0	0	0	0	0	0	0	0	0	0
138	d__Bacteria;p__Firmicutes;c__Clostridia;o__Peptostreptococcales-Tissierellales;f__Peptostreptococcaceae;g__Paraclostridium	0	0	0	0	0	0	0	0	0	0	0	0	0	0	0	0	0	0	0	0	0	0	0	0	0	0	0	0	0	0	0	0	0	0	0	0	0	0	0	0	0	0	0	0	0	0	0.000133642	0
139	d__Bacteria;p__Firmicutes;c__Clostridia;o__Peptostreptococcales-Tissierellales;f__Peptostreptococcaceae;g__Peptoclostridium	0	0	0	0	0	0	0	0	0	0	0	0	0	0	0	0	0	0	0	0	0	0	0	0	0	0	0	0	0	0	0	0	0	0	0	0	0	0	0	0	0.000546197	0	0.0155451	0	0	0	0	0
140	d__Bacteria;p__Firmicutes;c__Clostridia;o__Peptostreptococcales-Tissierellales;f__Peptostreptococcaceae;g__Peptostreptococcus	0	0.000941501	0.00124069	0.000823906	0.00234185	0.00310986	0.00669591	0	0.00202053	0.00208955	0	0.00154287	0	0.0149312	0.00173332	0.00141817	0	0	0.00414035	0.0119334	0	0.0096429	0	0	0	0.00516179	0	0	0.000909316	0	0.00644658	0.00406078	0.000303451	0.00155297	0	0.00353286	0	0.00157089	0	0.0018794	0.000747427	0.00407013	0.000633633	0	0.00173155	0.000852926	0.000623664	0.00313709
141	d__Bacteria;p__Firmicutes;c__Clostridia;o__Peptostreptococcales-Tissierellales;f__Peptostreptococcaceae;g__Romboutsia	0	0	0	0	0	0	0	0	0	0	0	0	0	0	0	0	0	0	0	0	0	0	0	0	0	0	0	0	0	0	0	0	0	0	0	0	0	0	0	0	0	0	0	0	0	0	0	0
142	d__Bacteria;p__Firmicutes;c__Clostridia;o__Peptostreptococcales-Tissierellales;f__Peptostreptococcaceae;g__Terrisporobacter	0	0	0	0	0	0	0	0	0	0	0	0	0	0	0	0	0	0	0	0	0	0	0	0	0	0	0	0	0	0	0	0	0	0	0	0	0	0	0	0	0.000287472	0	0	0	0	0	0	0
143	d__Bacteria;p__Firmicutes;c__Clostridia;o__Peptostreptococcales-Tissierellales;f__Peptostreptococcaceae;g__[Eubacterium]_yurii_group	0	0	0	0	0	0	0	0	0.000638845	0	0	0	0	0.00228852	0	0.000552532	0	0	0.00128403	0	0	0	0	0	0	0	0	0	0.000578656	0	0	0.0012226	0.0001734	0	0	0	0	0	0	0.000879718	0.000172483	0	0	0	0.00058749	0	0	0
144	d__Bacteria;p__Firmicutes;c__Clostridia;o__Peptostreptococcales-Tissierellales;f__Peptostreptococcales-Tissierellales;g__Fenollaria	0	0	0	0	0	0	0	0	0	0	0	0	0	0	0	0	0	0	0	0	0	0	0	0	0	0	0	0	0	0	0	0	0	0	0	0	0	0	0	0	0	0	0	0	0	0	0	0
145	d__Bacteria;p__Firmicutes;c__Clostridia;o__Peptostreptococcales-Tissierellales;f__Peptostreptococcales-Tissierellales;g__Parvimonas	0.000686739	0	0	0	0.000443052	0	0	0.00259434	0.000311994	0	0	0	0	0.00432586	0.000502412	0.00128003	0	0	0.00149367	0.000265595	0	0.00367052	0	0	0	0	0	0	0.000537323	0	0	0.000349314	0.0010404	0	0	0.00113318	0	0	0	0.000919706	0	0	0	0	0.000154603	0	0	0.00427589
146	d__Bacteria;p__Firmicutes;c__Clostridia;o__Peptostreptococcales-Tissierellales;f__Peptostreptococcales-Tissierellales;g__Peptoniphilus	0	0	0	0	0	0	0	0	0	0	0	0	0	0	0	0	0	0	0	0	0	0	0	0	0	0	0	0	0	0	0	0	0	0	0	0	0	0	0	0	0	0	0	0	0	0	0	0
147	d__Bacteria;p__Firmicutes;c__Negativicutes;o__Acidaminococcales;f__Acidaminococcaceae;g__Phascolarctobacterium	0	0	0	0	0	5.9805e-05	0	0	0	0	0	0	0	0	0	0	0	0	0	0	0	0	0	0	0	0	0	0	0	0	0	0	0	0	0	0.000133316	0	7.60109e-05	0	0	0.000632438	0	0	0	0	0	0	0
148	d__Bacteria;p__Firmicutes;c__Negativicutes;o__Veillonellales-Selenomonadales;f__Selenomonadaceae;__unclassification	0	0	0	0	0	0.00394713	0	0	0	0	0	0	0	0	0	0	0	0	0.000969576	0	0	0	0	0	0	0	0	0	0	0	0	0	0	0	0	0	0	0	0	0	0	0	0.00223884	0	0	0.0073055	0.00124733	0
149	d__Bacteria;p__Firmicutes;c__Negativicutes;o__Veillonellales-Selenomonadales;f__Selenomonadaceae;g__Centipeda	0	0	0	0.00072884	0	0	0	0	0	0	0	0.00837558	0	0	0	0	0	0	0	0	0	0	0	0	0	0	0	0	0	0	0	0	0	0	0	0	0	0	0	0	0	0	0.00139399	0	0	0.00226211	0	0
150	d__Bacteria;p__Firmicutes;c__Negativicutes;o__Veillonellales-Selenomonadales;f__Selenomonadaceae;g__Megamonas	0	0	0	0.000760529	0	0.000956881	0	0	0.000215424	0	0	0	0	0.000167453	0	0	0	0	0.000655119	0	0	0	0	0	0	0	0	0	0.0016533	0	0	0	0.000260101	0.000721021	0.000434735	0	0.00506943	0	0	0.00071977	0.00442707	0	0.157606	0	0.000556569	0	0.000935495	0
151	d__Bacteria;p__Firmicutes;c__Negativicutes;o__Veillonellales-Selenomonadales;f__Selenomonadaceae;g__Selenomonas	0.00209636	0	0	0.000823906	0.000917751	0.00454518	0	0	0.000861698	0	0	0	0	0.00106053	0.000376809	0.000414399	0	0	0.00626294	0.00365421	0	0	0	0	0.00337613	0	0	0	0	0	0.00532691	0.0006113	0	0	0	0	0.00264492	0.00220432	0	0.00295905	0	0	0.012208	0	0.00939983	0.0223615	0.0274857	0
152	d__Bacteria;p__Firmicutes;c__Negativicutes;o__Veillonellales-Selenomonadales;f__Selenomonadaceae;g__uncultured	0	0	0	0	0	0	0	0	0	0	0	0	0	0	0	0	0	0	0	0	0	0	0	0	0	0	0	0	0	0	0	0	0	0	0	0	0	0	0	0	0	0	0	0	0	0	0	5.37172e-05
153	d__Bacteria;p__Firmicutes;c__Negativicutes;o__Veillonellales-Selenomonadales;f__Veillonellaceae;__unclassification	0	0	0	0	0	0	0	0	0	0	0	0	0	0	0	0	0	0	0	0	0	0	0	0	0	0	0	0	0	0	0	0	0	0	0	0	0	0	0	0	0	0	0	0	0	0	0	0
154	d__Bacteria;p__Firmicutes;c__Negativicutes;o__Veillonellales-Selenomonadales;f__Veillonellaceae;g__Anaeroglobus	0	0	0	0	0	0.000179415	0	0	0	0	0	0	0	0	0	0	0	0	0	0	0	0	0	0	0	0	0	0	0	0	0	0	0	0	0	0	0	0	0	0.000199936	0	0	0.000718118	0	0.000216444	0	0	8.59476e-05
155	d__Bacteria;p__Firmicutes;c__Negativicutes;o__Veillonellales-Selenomonadales;f__Veillonellaceae;g__Dialister	0	0	0	0.000411953	0	0.000747563	0	0	5.94274e-05	0	0	0	0	0.000669811	0	0	0	0	0.00060271	4.57922e-05	0	0	0	0	0	0	0	0	0	0	0.000169647	0	0	0	0	0	0	0.000152022	0	0.000319898	0.00051745	0	0.00608288	0	0.000927615	0.00144627	0.00271739	0.000247099
156	d__Bacteria;p__Firmicutes;c__Negativicutes;o__Veillonellales-Selenomonadales;f__Veillonellaceae;g__Megasphaera	0.00173492	0	0	0	0.000917751	0	0	0	0	0	0.00111049	0	0	0	0.000175844	0	0	0	0	0.000421288	0	0.000746547	0	0	0	0	0	0	0	0	0.000780375	0	0	0	0	0.000266631	0	0.000709435	0	0	0	0	0	0	0.00176247	0.00126085	0.0093995	0
157	d__Bacteria;p__Firmicutes;c__Negativicutes;o__Veillonellales-Selenomonadales;f__Veillonellaceae;g__Veillonella	0.124733	0.0761988	0.0382134	0.0902494	0.187727	0.172926	0.0570307	0.0353774	0.263717	0.0510448	0.0236737	0.0434208	0.0494045	0.131925	0.12907	0.049424	0.0747782	0.0301356	0.105553	0.106842	0.0438835	0.0978599	0.140382	0.0152556	0.0484652	0.121671	0.168833	0.00806368	0.0161197	0.0773976	0.13755	0.127936	0.0434801	0.112146	0.12265	0.0431942	0.0229226	0.11166	0.0166026	0.113284	0.0400161	0.173763	0.146116	0.0477065	0.257753	0.148817	0.40008	0.054942
158	d__Bacteria;p__Fusobacteriota;c__Fusobacteriia;o__Fusobacteriales;f__Fusobacteriaceae;g__Fusobacterium	0.0123252	0.0139342	0.0186104	0.0646766	0.0211399	0.0490401	0.0207804	0.021934	0.0376101	0.061791	0.0155469	0.0348248	0.0428384	0.0292484	0.0134898	0.0747484	0.0315843	0.0207999	0.0484788	0.0133164	0.0603268	0.0435797	0.129543	0	0.0519746	0.0961655	0.0200879	0	0.00363727	0.0280426	0.00814305	0.0350188	0.0229322	0.00759845	0.0461906	0.0104653	0.0116817	0.0208523	0.0143754	0.0247121	0.0133674	0.0190983	0.0559287	0.0116379	0.0456696	0.0205444	0.0707858	0.0644499
159	d__Bacteria;p__Fusobacteriota;c__Fusobacteriia;o__Fusobacteriales;f__Leptotrichiaceae;__unclassification	0	0	0	0	0	0	0	0	0	0	0	0	0	0	0	0	0	0	0	0	0	0	0	0	0	0	0	0	0	0	0	0	0	0	0	0	0	0	0	0	0	0	0	0	0	0	0	0
160	d__Bacteria;p__Fusobacteriota;c__Fusobacteriia;o__Fusobacteriales;f__Leptotrichiaceae;g__Leptotrichia	0.00693968	0.0219684	0.00397022	0.034097	0.02883	0.0354943	0	0.00518868	0.0446597	0.038806	0.00641058	0.00308574	0.0388534	0.0653066	0.00399417	0.0352331	0.0168314	0.0094477	0.0459107	0.0101292	0.0203708	0.0194413	0.0247278	0.00213825	0.0232775	0.0244643	0.00571915	0	0.017525	0.0053281	0.0218166	0.0909964	0.00897347	0	0.033855	0.00486602	0.00352656	0.0126178	0.00060741	0.00715771	0.00494452	0.00532248	0.0282178	0.0109568	0.0512662	0.0314841	0.00294013	0.00515685
161	d__Bacteria;p__Fusobacteriota;c__Fusobacteriia;o__Fusobacteriales;f__Leptotrichiaceae;g__Sneathia	0	0	0	0	0	0	0	0	0	0	0	0	0	0	0	0	0	0	0	0	0	0	0	0	0	0	0	0	0	0	0	0	0	0	0	0	0	0	0	0	0	0	0	0	0	0	0	0
162	d__Bacteria;p__Fusobacteriota;c__Fusobacteriia;o__Fusobacteriales;f__Leptotrichiaceae;g__Streptobacillus	0	0	0	0	0	0	0	0	0	0	0	0	0	0	0	0	0	0	0	0	0	0	0	0	0	0	0	0	0	0	0	0	0	0	0	0	0	0	0	0	0	0	0	0	0	0	0	0
163	d__Bacteria;p__Fusobacteriota;c__Fusobacteriia;o__Fusobacteriales;f__Leptotrichiaceae;g__uncultured	0	0	0	0	0	0	0	0	0	0	0	0	0	0	0	0	0	0	0	0	0	0	0	0	0	0	0	0.00400583	0	0	0	0	0	0	0	0	0	0	0	0	0	0	0	0	0	0	0	0
164	d__Bacteria;p__Patescibacteria;c__Gracilibacteria;o__Absconditabacteriales_(SR1);f__Absconditabacteriales_(SR1);g__Absconditabacteriales_(SR1)	0	0.000627668	0	0.000918972	0.000189879	0.0071467	0	0.0132075	0.00288223	0	0	0	0	0.000390723	0.000150723	0.00148263	0	0	0.00395692	0.0158258	0	0	0	0.000575682	0.00852916	0.0195194	0	0	0	0	0	0.000261986	0.0001734	0	0	0.00953206	0	0	0	0.00027991	0	0	0	0	0	0	0	0.00601633
165	d__Bacteria;p__Patescibacteria;c__Gracilibacteria;o__Gracilibacteria;f__Gracilibacteria;g__Gracilibacteria	0	0	0	0	0	0.000777465	0	0.00731132	0	0	0	0	0	0	0	0.000128924	0	0	0	0	0	0	0	0	0	0	0	0	0	0	0.0025447	0	0	0	0	0	0	0	0	0	0	0	0	0	0	0	0	0
166	d__Bacteria;p__Patescibacteria;c__Gracilibacteria;o__JGI_0000069-P22;f__JGI_0000069-P22;g__JGI_0000069-P22	0	0	0	0	0	0	0	0	0	0	0	0	0	0	0	0	0	0	0	0	0	0	0	0	0	0	0	0	0.00227329	0	0	0	0	0	0	0	0	0	0	0	0	0	0	0	0	0	0	0
167	d__Bacteria;p__Patescibacteria;c__Saccharimonadia;o__Saccharimonadales;__unclassification;__unclassification	0	0	0	0	0	8.97076e-05	0	0	0	0	0	0	0	0	0	0	0	0	0	0	0	0	0	0	0	0	0	0	0	0	0	0	0	0	0	0	0	0	0	0	0	0	0.000211211	0	0	0	0	0
168	d__Bacteria;p__Patescibacteria;c__Saccharimonadia;o__Saccharimonadales;f__Saccharimonadaceae;__unclassification	0	0	0	0	0	0	0	0.000943396	0	0	0	0	0	0	0	0	0	0	0	0	0	0	0	0	0	0	0	0	0	0	0	0	0	0	0	0	0	0	0	0	0	0	0	0	0	0	0	0
169	d__Bacteria;p__Patescibacteria;c__Saccharimonadia;o__Saccharimonadales;f__Saccharimonadaceae;g__Candidatus_Saccharimonas	0	0.000564901	0	0.000158443	0	0.00011961	0	0	0.000304566	0	0	0	0	0.00022327	0	0.000248639	0	0	0.000262048	0.000357179	0	0.000217743	0	0.000781282	0	0	0	0	0	0	0	0	0	0	0	0.000133316	0	0.000152022	0	0.0015595	0.000114989	0	0	0.000236904	0.00058749	0	0	0.00113881
170	d__Bacteria;p__Patescibacteria;c__Saccharimonadia;o__Saccharimonadales;f__Saccharimonadaceae;g__Saccharimonadaceae	0	0	0	0	0	0	0	0	0	0	0	0	0	0.000167453	0	0	0.000506971	0	0.000419276	0	0	0	0	0	0	0	0	0	0	0	0.000644658	0	0	0	0	0	0	0	0	0.000759757	0.00051745	0	0.000844844	0	0.000865774	0.0027442	0	0.000150408
171	d__Bacteria;p__Patescibacteria;c__Saccharimonadia;o__Saccharimonadales;f__Saccharimonadaceae;g__TM7x	0.00542162	0.00119257	0.00992556	0	0.00107598	0.00101669	0	0.00141509	0.000958267	0	0	0	0.000543404	0.00195362	0.000351688	0.000616994	0.0017237	0	0.00545059	0.00245446	0	0	0	0.000822402	0.00466439	0.00121454	0	0	0.000702654	0	0.00264649	0.000436643	0.000260101	0.00194121	0.00124986	0.00206639	0	0.000101348	0	0.00275912	0	0	0	0	0.00318481	0.000815842	0	0.00472712
172	d__Bacteria;p__Patescibacteria;c__Saccharimonadia;o__Saccharimonadales;f__Saccharimonadales;g__Saccharimonadales	0	0	0	0	0.000348112	0.000299025	0	0.000471698	0	0	0	0	0	0	0	0	0	0	0	0.000210644	0	0	0	0	0	0	0	0	0.000371993	0	0	0.000130993	0	0	0	0.000666578	0	0	0	0	0.000344966	0	0	0.00233942	0.000773013	0.000370837	0	0.000386764
173	d__Bacteria;p__Proteobacteria;c__Alphaproteobacteria;o__Acetobacterales;f__Acetobacteraceae;g__Acetobacter	0	0	0	0	0	0	0	0	0	0	0	0	0	0	0	0	0	0	0	0.000146535	0	0	0	0	0	0	0	0	0	0	0	0	0	0	0	0	0	0	0	0	0	0	0	0	0	0	0	0
174	d__Bacteria;p__Proteobacteria;c__Alphaproteobacteria;o__Acetobacterales;f__Acetobacteraceae;g__Roseomonas	0	0	0	0	0	0	0	0	0	0	0	0	0	0	0	0	0	0	0	0	0	0	0	0	0	0	0	0	0	0	0	0	0	0	0	0	0	0	0	0	0	0	0	0	0	0	0	0
175	d__Bacteria;p__Proteobacteria;c__Alphaproteobacteria;o__Caulobacterales;f__Caulobacteraceae;g__Brevundimonas	0	0	0	0	0	0	0	0	0	0	0	0	0	0	0	0	0	0	0.000340662	0	0	0	0	0	0	0	0	0	0	0	0	0	0	0	0	0	0	0	0	0	0	0	0	0	0	0	0	0
176	d__Bacteria;p__Proteobacteria;c__Alphaproteobacteria;o__Rhodobacterales;f__Rhodobacteraceae;g__Paracoccus	0	0	0	0	0	0	0	0	0	0	0	0	0	0	0	0	0	0	0	0	0	0	0	0	0	0	0	0	0	0	0	0	0	0	0	0	0	0	0	0	0	0	0	0	0	0	0	0
177	d__Bacteria;p__Proteobacteria;c__Alphaproteobacteria;o__Sphingomonadales;f__Sphingomonadaceae;g__Sphingomonas	0	0	0	0	0	0	0	0	0	0	0	0	0	0	0	0	0	0	0	0	0	0	0	0	0	0	0	0	0	0	0	0	0	0	0	0	0	0	0	0	0	0	0	0	0	0	0	0
178	d__Bacteria;p__Proteobacteria;c__Gammaproteobacteria;o__Aeromonadales;f__Aeromonadaceae;g__Aeromonas	0	0	0	0	0	0	0	0	0	0	0	0	0	0	0	0	0	0	0	0	0	0	0	0	0	0	0	0	0	0	0	0	0	0	0	0	0	0	0	0	0	0	0	0	0.000154603	0	0	0
179	d__Bacteria;p__Proteobacteria;c__Gammaproteobacteria;o__Aeromonadales;f__Succinivibrionaceae;g__Anaerobiospirillum	0	0	0	0	0	0	0	0	0	0	0	0	0	0	0	0	0	0	0	0	0	0	0	0	0	0	0	0	0	0	0	0	0	0	0	0	0	0	0	0	0.000229978	0	0	0	0	0	0	0
180	d__Bacteria;p__Proteobacteria;c__Gammaproteobacteria;o__Aeromonadales;f__Succinivibrionaceae;g__Succinivibrio	0	0	0	0	0	0	0	0	0	0	0	0	0	0	0	0	0	0	0	0	0	0	0	0	0	0	0	0	0	0	0	0	0	0	0	0	0	0	0	0	0	0	0	0	0	0	0	0
181	d__Bacteria;p__Proteobacteria;c__Gammaproteobacteria;o__Burkholderiales;__unclassification;__unclassification	0	0	0	0	0	0	0	0	0	0	0	0	0	0	0	0	0	0	0	9.15843e-06	0	0	0	0	0	0	0	0	0	0	0	0	0	0	0	0	0	0	0	0	0	0	0	0	0	0	0	0
182	d__Bacteria;p__Proteobacteria;c__Gammaproteobacteria;o__Burkholderiales;f__Burkholderiaceae;g__Lautropia	0.0372285	0.00715541	0.0384615	0.00117248	0.00145574	0.00296035	0.0865851	0.0384434	0.000319422	0.0328358	0.000100954	0.0224818	0.00348685	0.00111635	0.00130627	0.00861029	0.00253485	0.0118003	0.0077042	0.00944234	0.0377566	0.00155531	0.00275829	0.00407089	0.00226556	0	0	0.00910415	0.0884103	0.00196298	0.00966987	0.00877653	0.00134385	0.0123683	0.0027171	0.000999867	0.0125634	0.00228033	0.13363	0.00867722	0.00537573	0	0.0208677	0.00328704	0.00491636	0.00674924	0.00396472	0.000580146
183	d__Bacteria;p__Proteobacteria;c__Gammaproteobacteria;o__Burkholderiales;f__Comamonadaceae;__unclassification	0	0	0	0	0	0	0	0	0	0	0	0	0	0	0	0	0	0	0	0	0	0	0	0	0	0	0	0	0	0	0	0	0	0	0	0	0	0	0	0	0	0	0	0	0	0	0	0
184	d__Bacteria;p__Proteobacteria;c__Gammaproteobacteria;o__Burkholderiales;f__Comamonadaceae;g__Aquabacterium	0	0	0	0	0	0	0	0	0	0	0	0	0	0	0	0	0	0	0	1.83169e-05	0	0	0	0	0	0	0	0	0	0	0	0	0	0	0	0	0	0	0	0	0	0	0	0	0	0	0	0
185	d__Bacteria;p__Proteobacteria;c__Gammaproteobacteria;o__Burkholderiales;f__Comamonadaceae;g__Brachymonas	0	0	0	0	0	0	0	0	0	0	0	0	0	0	0	0	0	0	0	0	0	0	0	0	0	0	0	0	0	0	0	0	0	0	0	0	0	0	0	0	0	0	0	0	0	0	0	0
186	d__Bacteria;p__Proteobacteria;c__Gammaproteobacteria;o__Burkholderiales;f__Comamonadaceae;g__Comamonas	0	0	0	0	0	0.000388733	0	0	0	0	0	0	0	0	0	0.000174968	0	0	0.00146747	0	0	0	0	0	0	0	0	0	0.00123998	0	0.000169647	0	0.000346801	0	0	0	0	0	0	0.000199936	0	0	0	0	0	0.000556256	0	0
187	d__Bacteria;p__Proteobacteria;c__Gammaproteobacteria;o__Burkholderiales;f__Neisseriaceae;__unclassification	0	0	0	0	0.000221526	0	0	0	0	0	0	0	0	0	0.00045217	2.76266e-05	0	0	0	0.000109901	0	0	0	0	0	0	0	0.00234107	0	0	0	0	0.000650251	0	0	0	0	0	0	0	0	0	0	0	0	0	0	0
188	d__Bacteria;p__Proteobacteria;c__Gammaproteobacteria;o__Burkholderiales;f__Neisseriaceae;g__Alysiella	0	0	0	0	0	0	0	0	0	0	0	0	0	0	0	0	0	0	0.000262048	0	0	0	0	0	0	0	0	0	0	0	0.000610728	0	0	0	0	0	0	0	0	0.00027991	0	0	0	0	0	0	0	0.000290073
189	d__Bacteria;p__Proteobacteria;c__Gammaproteobacteria;o__Burkholderiales;f__Neisseriaceae;g__Eikenella	0	0	0	0.00145768	0	0.000269123	0	0	0.00112169	0	0	0	0	0	0	0.000782754	0	0	0.000786143	0	0	0	0.000387128	0	0	0	0	0	0.00115731	0	0	0	0.000476851	0	0	0	0	0	0	0	0	0	0	0.000266517	0	0	0	0
190	d__Bacteria;p__Proteobacteria;c__Gammaproteobacteria;o__Burkholderiales;f__Neisseriaceae;g__Kingella	0	0	0	0	0.000316466	0.00155493	0	0	0.000527418	0	0	0	0	0	0	0.000248639	0	0	0	0	0	0	0	0	0	0	0	0	0.00194263	0	0.000305364	0	0	0.00122019	0	0	0	0	0	0.000399872	0.00117864	0	0.000887087	0	0	0.000222502	0.000757306	0.000354534
191	d__Bacteria;p__Proteobacteria;c__Gammaproteobacteria;o__Burkholderiales;f__Neisseriaceae;g__Neisseria	0.0418549	0.229475	0.205955	0.21786	0.0492421	0.203218	0.0960517	0.154481	0.168781	0.188358	0.152239	0.469253	0.0907033	0.264743	0.165595	0.257839	0.134905	0.537697	0.348025	0.134052	0.176843	0.0907677	0.237019	0.204202	0.0348718	0.329661	0.0283121	0.341068	0.310738	0.0415031	0.146303	0.226749	0.2927	0.0244038	0.429084	0.0949207	0.136875	0.550953	0.376594	0.204934	0.322515	0.0788979	0.0338783	0.168379	0.130639	0.100571	0.0145225	0.123614
192	d__Bacteria;p__Proteobacteria;c__Gammaproteobacteria;o__Burkholderiales;f__Neisseriaceae;g__uncultured	0	0	0	0	0	0	0	0	0	0	0	0	0	0	0	0	0	0	0	0	0	0	0	0	0	0	0	0	0	0	0	0	0	0	0	0	0	0	0	0	0	0	0	0	0	0	0	0
193	d__Bacteria;p__Proteobacteria;c__Gammaproteobacteria;o__Burkholderiales;f__Rhodocyclaceae;g__Propionivibrio	0	0	0	0	0	0.000179415	0	0	0	0	0	0	0	0	0	0	0	0	0	0	0	0	0	0	0	0	0	0	0	0	0	0	0	0	0	0	0	0	0	0	0	0	0	0	0	0	0	0
194	d__Bacteria;p__Proteobacteria;c__Gammaproteobacteria;o__Burkholderiales;f__Sutterellaceae;g__Sutterella	0	0	0	0	0	0	0	0	0	0	0	0	0	0	0	0	0	0	0	0	0	0	0	0	0	0	0	0	0	0	0	0	0	0	0	0	0	0	0	0	0.000287472	0	0	0	9.27615e-05	0	0	0
195	d__Bacteria;p__Proteobacteria;c__Gammaproteobacteria;o__Cardiobacteriales;f__Cardiobacteriaceae;__unclassification	0	0	0	0	0	0	0	0	0	0	0	0	0	0	0	0	0	0	0	0	0	0	0	0	0	0	0	0	0	0	0	0	0	0	0	0	0	0	0	0	0	0	0	0	0	0	0	0
196	d__Bacteria;p__Proteobacteria;c__Gammaproteobacteria;o__Cardiobacteriales;f__Cardiobacteriaceae;g__Cardiobacterium	0.000867459	0.000815968	0	0	0	0.00218288	0	0	0.000609131	0	0	0	0	0	0.000678256	0.000616994	0	0	0.005503	0.000146535	0	0.00096429	0	0	0	0	0	0	0.00247995	0	0.000950022	0.00113527	0.000260101	0.00144204	0	0	0	0.000202696	0	0.000479846	0	0	0.000971571	0	0.000494728	0.00270711	0.00115823	0.00034379
197	d__Bacteria;p__Proteobacteria;c__Gammaproteobacteria;o__Enterobacterales;f__Enterobacteriaceae;g__Citrobacter	0	0	0	0	0	0	0	0	0	0	0	0	0	0	0	0	0	0	0	0	0	0	0	0	0	0	0	0	0	0	0	0	0	0	0	0	0	0	0	0	0	0	0	0	0	0	0	0
198	d__Bacteria;p__Proteobacteria;c__Gammaproteobacteria;o__Enterobacterales;f__Enterobacteriaceae;g__Escherichia-Shigella	0	0	0	0.000348576	0	0.00071766	0	0	0	0	0	0	0	0	0	0	0	0	0.000786143	0	0	0	0	0	0	0	0	0	0.00136397	0	0	0.000480307	0	0	0	0	0	0.000354718	0	0.00111964	0.00344966	0	0.00114054	0	0	0	0.000935495	0
199	d__Bacteria;p__Proteobacteria;c__Gammaproteobacteria;o__Enterobacterales;f__Enterobacteriaceae;g__Klebsiella	0	0	0	0	0	0	0	0	0	0	0	0	0	0.000725629	0	0.000119715	0	0	0	0	0	0	0	0	0	0	0	0	0	0	0	0	0	0	0	0	0	0	0	0	0	0	0.00215435	0	0	0	0	0
200	d__Bacteria;p__Proteobacteria;c__Gammaproteobacteria;o__Enterobacterales;f__Enterobacteriaceae;g__Raoultella	0	0	0	0	0	0	0	0	0	0	0	0	0	0	0	0	0	0	0	0	0	0	0	0	0	0	0	0	0	0	0	0	0	0	0	0	0	0	0	0	0	0	0	0	0	0	0	0
201	d__Bacteria;p__Proteobacteria;c__Gammaproteobacteria;o__Enterobacterales;f__Yersiniaceae;g__Serratia	0	0	0	0	0	0	0	0	0	0	0	0	0	0	0	0	0	0	0	0	0	0	0	0	0	0	0	0	0	0	0	0	0	0.00277316	0	0	0	0.000405392	0	0	0	0	0	0	0	0	0.000757306	0
202	d__Bacteria;p__Proteobacteria;c__Gammaproteobacteria;o__Oceanospirillales;f__Halomonadaceae;g__Halomonas	0	0	0	0	0	0	0	0	0	0	0	0	0	0	0	0	0	0	0	0	0	0	0	0	0	0	0	0	0	0	0	0	0	0	0	0	0	0	0	0	0	0	0	0	0	0	0	0
203	d__Bacteria;p__Proteobacteria;c__Gammaproteobacteria;o__Pasteurellales;f__Pasteurellaceae;__unclassification	0	0	0	0	0.000886104	0	0	0	0.00014114	0	0.00595629	0	0.0019472	0	0.000778738	0	0.00035488	0.00156839	0	0.00110817	0.00686008	0.00566132	0.00290346	0	0.0107503	0.000390388	0	0	0	0	0.000746446	0	0.00489856	0	0	0.0012665	0	0	0	0	0	0	0	0	0.000247364	0	8.90948e-05	0
204	d__Bacteria;p__Proteobacteria;c__Gammaproteobacteria;o__Pasteurellales;f__Pasteurellaceae;g__Actinobacillus	0	0.0132438	0.0342432	0	0.000981044	0.00693738	0.00277072	0.0301887	0.00182739	0	0	0	0.0162116	0	0.00399417	0.00146421	0	0	0.00178192	0.000915843	0	0.00195969	0	0.0719602	0	0	0	0.00733534	0.0474498	0	0	0.00235787	0.00801977	0.0057127	0	0	0	0.00397791	0	0.0162348	0.0161559	0	0	0.00118452	0.00788473	0	0	0.000418994
205	d__Bacteria;p__Proteobacteria;c__Gammaproteobacteria;o__Pasteurellales;f__Pasteurellaceae;g__Aggregatibacter	0	0.0132438	0	0.00183794	0.0014241	0.0157885	0	0.0301887	0.000646273	0	0	0.00330615	0	0.000976808	0.000954582	3.68355e-05	0	0	0.00227981	0.00105322	0	0.00155531	0	0	0.0123051	0	0.00742071	0	0.0143011	0	0.00576799	0.00519605	0.00355471	0.00443705	0.00396696	0.00399947	0.00374697	0.00144421	0	0.00203935	0.00373714	0	0.005407	8.88389e-05	0	0.00693466	0.00160371	0.000515685
206	d__Bacteria;p__Proteobacteria;c__Gammaproteobacteria;o__Pasteurellales;f__Pasteurellaceae;g__Haemophilus	0.281201	0.396435	0.355583	0.141965	0.279724	0.0907541	0.316786	0.283726	0.265507	0.172537	0.335874	0.187128	0.243445	0.209149	0.323277	0.152499	0.265856	0.0842078	0.158958	0.200341	0.262935	0.360427	0.191435	0.504914	0.475101	0.0789885	0.409274	0.11029	0.0580309	0.390353	0.421776	0.162999	0.305055	0.322518	0.18623	0.304893	0.132687	0.185036	0.329824	0.268434	0.406342	0.227301	0.21062	0.519026	0.229368	0.421308	0.301586	0.130178
207	d__Bacteria;p__Proteobacteria;c__Gammaproteobacteria;o__Pseudomonadales;f__Moraxellaceae;g__Acinetobacter	0	0	0	0	0	0	0	0	0	0	0	0	0	0	0	0	0	0	0	0	0	0	0	0	0	0	0	0	0	0	0	0	0	0	0	0	0	0	0	0	0	0	0	0	0	0	0	0
208	d__Bacteria;p__Proteobacteria;c__Gammaproteobacteria;o__Pseudomonadales;f__Moraxellaceae;g__Enhydrobacter	0	0	0	0	0	0	0	0	0	0	0	0	0	0	0	0	0	0	0.000262048	0	0	0	0	0	0	0	0	0	0.00016533	0	0	0	0	0	0	0	0	0	0	0	0	0	0	0	0	0	0	0
209	d__Bacteria;p__Proteobacteria;c__Gammaproteobacteria;o__Pseudomonadales;f__Moraxellaceae;g__Moraxella	0	0	0	0	0	0.032504	0	0	0	0	0	0	0	0	0	0	0	0	0	0	0	0	0	0	0	0	0	0	0	0	0	0	0	0	0	0	0	0	0	0	0	0	0	0	0	0	0	0
210	d__Bacteria;p__Proteobacteria;c__Gammaproteobacteria;o__Pseudomonadales;f__Pseudomonadaceae;g__Pseudomonas	0	0	0	0	0	0	0	0	1.48569e-05	0	0	0	0	0	0	0	0	0	0	4.57922e-05	0	0	0	0	0	0	0	0	0	0	0	0	0	0	0	0	0	0	0	0	0	0	0	0	0	0	0	0
211	d__Bacteria;p__Proteobacteria;c__Gammaproteobacteria;o__Xanthomonadales;f__Xanthomonadaceae;g__Xanthomonas	0	0	0	0	0	0	0	0	0	0	0	0	0	0	0	0	0	0	0	0	0	0	0	0	0	0	0	0	0	0	0	0	0	0	0	0	0	0	0	0	0	0	0	0	0	0	0	0
212	d__Bacteria;p__Spirochaetota;c__Spirochaetia;o__Spirochaetales;f__Spirochaetaceae;g__Treponema	0	0.001883	0	0	0	0.00331918	0	0	0	0	0	0.00859599	0	0.000306997	0	0.000395981	0	0	0.00335421	0.000164852	0	0	0	0	0	0	0	0	0	0	0	0.000130993	0	0	0	0	0	0	0	0.00107965	0.00316219	0	0.00857517	0	0.000340126	0.00170585	0	0.000214869
213	d__Bacteria;p__Synergistota;c__Synergistia;o__Synergistales;f__Synergistaceae;g__Fretibacterium	0	0	0	0	0	0	0	0	0	0	0	0	0	0.000976808	0	0.000773545	0	0	0.000340662	0	0	0	0	0	0	0	0	0	0.000413326	0	0	0	0	0	0	0	0	0	0	0	0.000891163	0	0.0282178	0	0.000340126	0	0	0
214	d__Bacteria;p__Synergistota;c__Synergistia;o__Synergistales;f__Synergistaceae;g__Pyramidobacter	0	0	0	0	0	0	0	0	0	0	0	0	0	0	0	0	0	0	0	0	0	0	0	0	0	0	0	0	0	0	0	0	0	0	0	0	0	0	0	0	0	0	0	0	0	0	0	0
215	d__Bacteria;p__Verrucomicrobiota;c__Verrucomicrobiae;o__Verrucomicrobiales;f__Akkermansiaceae;g__Akkermansia	0	0	0	0	0	0	0	0	0	0	0	0	0	0	0	0	0	0	0	0	0	0	0	0	0	0	0	0	0	0	0	0	0	0	0	0	0	0	0	0	0.000143736	0	0	0	0	0	0	0
[truncated: 64 more columns]

## Sheet: Filtered data
Supplementary Table 3. Relative abundance data processing about oral microbiome within control group for PAM clustering.
No.	Bacterial genera	oSubject_44	oSubject_81	oSubject_4	oSubject_1	oSubject_103	oSubject_59	oSubject_38	oSubject_64	oSubject_76	oSubject_29	oSubject_46	oSubject_62	oSubject_72	oSubject_83	oSubject_48	oSubject_51	oSubject_79	oSubject_68	oSubject_90	oSubject_110	oSubject_101	oSubject_2	oSubject_42	oSubject_56	oSubject_30	oSubject_109	oSubject_31	oSubject_99	oSubject_6	oSubject_112	oSubject_75	oSubject_102	oSubject_80	oSubject_32	oSubject_100	oSubject_92	oSubject_33	oSubject_70	oSubject_60	oSubject_3	oSubject_89	oSubject_54	oSubject_34	oSubject_5	oSubject_104	oSubject_73	oSubject_105	oSubject_98
1	Actinomyces	0.0141295	0.0324889	0.0249172	0.0409165	0.00786925	0.0070821	0.0319594	0.00345204	0.00219505	0.0181681	0.0143286	0.0460982	0.0138943	0.0309714	0.0309832	0.0127495	0.0306274	0	0.0106088	0.00770416	0.0110742	0.0386859	0.0152764	0.0139844	0.0482481	0.00882353	0.0286465	0.0115696	0.00492343	0.0514863	0.0100554	0.0248847	0.00170229	0.0663942	0.00476725	0	0.0230061	0.0359815	0.00749957	0.0234644	0	0	0.0120037	0.0080597	0.0653868	0.0258924	0	0.00231506
2	F0332	0	0	0.000194076	0	0.0019505	0	0	0	0	0	0.00166611	0	0	0	0	0	0.00951531	0	0	0	0.000105469	9.95391e-05	0	0.000141543	0	0.000180072	0	0	0	0.0033387	0.00095175	0	0	0.000480769	0	0	0	0	0	0.000859261	0	0	0	0	0.000433025	0	0	0.000498629
3	Bifidobacterium	0.000773515	0	0.000204858	0	0	0	0	0	0	0	0	0	0	0.000853728	0	0	0	0	0	0	0	3.98157e-05	0	0	0	0	0	0	0	0.00199151	0	0	0	0	0	0	0	0	0	0.000368255	0	0	0	0	0	0	0	0
4	Corynebacterium	0.00314563	0	0.00104586	0.00627387	0.00605327	0	0.00969804	0.000961328	0	0	0.00533156	0	0.00130157	0.0202523	0.000197597	0.00220279	0.0172465	0.00182223	0.00188869	0.00410889	0.00073828	0.00817216	0.000340853	0	0	0.00114046	0.00244765	0.0111514	0.00295406	0.00483233	0.0100554	0.000699007	0	0.00201923	0	0.00272953	0	0.00576972	0	0.00633587	0	0.000712251	0	0	0.00427252	0	0	0.00121096
5	Rothia	0.0336737	0.0056082	0.0765739	0.0163666	0.0109631	0.00769205	0.104254	0.105265	0.0360615	0.0300278	0.0339887	0.0241036	0.0217038	0.103159	0.0277031	0.030038	0.0169492	0.0176149	0.0600764	0.0110426	0.0185097	0.0324995	0.00514378	0.00634112	0.00919012	0.019898	0.0103798	0.085099	0.0119181	0.0590423	0.0231731	0.00953446	0.015888	0.00543269	0.053281	0.0421836	0.0490798	0.0518958	0.0116178	0.0385723	0	0.00925926	0.0277008	0.00925373	0.0435624	0.0201491	0.0235943	0.0226164
6	Atopobium	0.000773515	0.00348095	0.000743959	0	0.000336293	0.00196537	0	0.00026218	0	0.00302801	0	0	0.000715866	0	0.00229213	0	0	0	0.000321479	0	0	0.0127758	0.000650719	0.000905874	0.00258472	0.000630252	0.000679902	0	0.000407456	0.000790745	0	0	0	0.0025	0	0	0	0.000697438	0	0.00191681	0	0	0	0	0.00141455	0.000825004	0	0
7	Olsenella	0.00149546	0	0.000150948	0	0	0	0	0	0	0	0	0	0	0	0	0	0	0	0	0	0	2.98617e-05	0	0	0	0	0	0	0	0	0	0	0	0	0	0	0	0	0	6.6097e-05	0	0	0	0	0	0	0	0
8	Collinsella	0.000412541	0	0	0	0.00047081	0	0	0	0	0	0	0	0.000585709	0	0	0	0	0	0.000482218	0	0	0	0.000681706	0	0	0	0	0	0	0	0	0	0	0.000721154	0	0	0	0	0	0.000122752	0	0	0	0	0	0	0	0
9	Bacteroides	0.000721947	0	0.000636139	0	0.00289212	0	0.00573066	0.000611754	0	0	0	0	0.00481583	0.000474293	0.000592792	0	0.00267618	0	0.000964436	0	0	0.00136369	0.000898612	0.000339703	0	0.000420168	0.000679902	0	0	0	0.00227592	0.000363484	0	0.000336538	0	0	0	9.51052e-05	0.00247096	0.000821491	0	0	0	0	0.000230947	0	0	0
10	F0058	0.000618812	0	0.00141244	0	0.00800377	0	0	0	0	0	0	0	0	0	0	0	0	0	0.000200924	0	0	0	0.000681706	0	0	0.000240096	0	0	0	0	0.000289663	0.000111841	0.000315239	0.000432692	0	0	0	0	0	0	0	0	0	0	8.66051e-05	0	0	0
11	Porphyromonas	0.0203177	0	0.0612958	0.00272777	0.0344364	0.00820033	0.00793476	0.0779113	0	0	0	0	0.0399909	0.00123316	0.000513753	0.0208264	0.00237883	0	0.00996584	0	0.000316406	0.000452903	0.00746777	0.0205237	0.00201034	0.00522209	0.00203971	0.0102453	0.00821704	0.00954752	0.00409666	0.016916	0.0300107	0.0114904	0.0227145	0	0	0.00278975	0	0.0024267	0	0.03585	0	0.00626866	0.00207852	0.028653	0	0.00434519
12	Alloprevotella	0.0271246	0	0.0206152	0	0.00726392	0.0407983	0.00308574	0.00664191	0	0.00126167	0.00766411	0.00391684	0.0185149	0.000758869	0.000869428	0.0377812	0	0	0.0239502	0	0.00073828	0.00563391	0.0164849	0.0201557	0.000861574	0.0217587	0.00534856	0.00111514	0.0218668	0.00263582	0.000496565	0.00483713	0.0313347	0.0290385	0.00364554	0	0	0.00332868	0	0.00375809	0	0.0147198	0	0	0	0.00241155	0	0.00626848
13	Prevotella	0.289346	0.0910849	0.0340065	0.0139116	0.215093	0.365016	0.00837558	0.0201005	0.0551897	0.0706535	0.0226591	0.169027	0.143206	0.00777841	0.111642	0.084507	0.10229	0.0105284	0.0934298	0	0.0457733	0.115694	0.0931148	0.206879	0.109707	0.359934	0.101487	0.0455116	0.148925	0.0871284	0.0186626	0.09719	0.0453944	0.119519	0.113012	0.026799	0.0865031	0.0397223	0.00342466	0.042236	0.00854306	0.02849	0.070791	0.00328358	0.0201501	0.062732	0.0114664	0.190262
14	Rikenellaceae_RC9_gut_group	0.00484736	0	0	0	0.00174872	0	0	0	0	0.00100934	0	0	0	0	0.000158078	0	0	0	0	0	0.00036914	0	0	0.000707714	0	0	0	0	0	0	0	0	0.00056743	0	0	0	0	0	0	0	0	0	0	0	0	0	0	0
15	Tannerella	0.00299092	0	0.00109977	0	0.0166801	0.000304971	0	0	0	0	0	0	0	0	0	0	0	0	0	0	0	3.98157e-05	0.0013944	0	0	0	0	0.000278784	0.000373502	0	0	0.000223682	0	0.000528846	0	0	0	0.00019021	0	0.000245503	0	0	0	0	0	0.000666349	0	0.000320547
16	Capnocytophaga	0.0142327	0	0.0016173	0.00381888	0.0123756	0.00315137	0	0.00152939	0	0	0	0	0.00390472	0.0101973	0	0.011548	0.0145703	0.00182223	0.00325497	0.0159219	0.00131836	0.000861014	0.00523674	0.0147488	0.00861574	0.00537215	0.00593781	0.0230694	0.00553462	0.00635525	0.0328147	0.00699007	0.0165185	0.0277404	0	0.00397022	0	0.00884479	0	0.00154856	0.00392519	0.00332384	0.00861804	0.0116418	0.00199192	0.0317944	0.00198456	0
17	Bergeyella	0.00144389	0	0.00385996	0	0.000672585	0.000304971	0	0.000830238	0	0	0	0	0.000195236	0.000901157	0.000158078	0.00146853	0	0	0.00148684	0	0	0.00086599	0.000836639	0.000169851	0	0.000990396	0.000407941	0.00216058	0.00207124	0.000878606	0.00558636	0.000810849	0.0056743	0.000865385	0	0	0	0.00101446	0	0.000793164	0	0.000949668	0	0	0.000115473	0.000571157	0	0.000463012
18	Lentimicrobium	0.00479579	0	0	0	0.00121065	0.000914913	0	0	0	0	0	0	0	0	0	0	0	0	0.000200924	0	0	0	0.000743679	0.000113234	0	0	0	0	0	0	0	0.000167762	0	0.000721154	0	0	0	0	0	0	0	0	0	0	0	0	0.000441014	0
19	Campylobacter	0.0123762	0.00734868	0.00348259	0.0128205	0.0295265	0.00965742	0	0.000961328	0.00470367	0.0176634	0.035988	0.0123531	0.000780945	0.000948587	0.00320107	0.00200254	0.0124888	0.00222717	0.00337553	0.00359527	0.00258398	0.0065447	0.00951289	0.00585987	0.0132108	0.00432173	0.00376212	0	0.00431225	0.00407087	0.00095175	0.00928282	0.000693525	0.00730769	0.00140213	0.00124069	0.00644172	0.00294826	0.000693602	0.0101034	0	0.00166192	0.0095414	0.0170149	0.00320439	0.00234809	0.00374862	0.000605478
20	Solobacterium	0	0	0.000722395	0	0	0	0	0	0	0	0	0	0	0	0	0.000333756	0	0	0.000321479	0	0	0.000313548	0.000557759	0.000424628	0	0.000330132	0.000725229	0	0	0	0	0.000643087	0	0.000865385	0	0	0	0.00019021	0	0.000406024	0	0	0	0	0.000230947	0	0	0
21	Granulicatella	0.0070132	0.00676852	0.0175747	0.0133661	0.00410277	0.00101657	0.0088164	0.00572427	0.0253998	0.015897	0.0289903	0.0108466	0.00624756	0.0140865	0.0113421	0.00927842	0.00892061	0	0.0143058	0	0.00432421	0.0062411	0.00164229	0.00305732	0.0123492	0.0032413	0.00548454	0.0122665	0.000509321	0.0062381	0.0222627	0.00673843	0.00100876	0.0110577	0.0106562	0	0.0319018	0.00443824	0.00411826	0.00765781	0.010852	0.00712251	0.023084	0.0155224	0.00635104	0.00517214	0	0.00252876
22	Enterococcus	0	0	0	0	0	0	0	0	0	0	0	0	0	0	0	0	0	0	0	0	0	0	0	0	0	0	0	0	0	0	0	0	0	0	0	0	0	0	0.0115311	0	0	0	0	0	0	0	0	0
23	Streptococcus	0.054868	0.273641	0.258294	0.453628	0.0854183	0.0146725	0.454485	0.0610444	0.245218	0.417613	0.334888	0.357638	0.173728	0.414722	0.27466	0.293038	0.343741	0.0943511	0.0538075	0.713919	0.423456	0.438853	0.0581309	0.0551168	0.189259	0.0156663	0.356949	0.437413	0.00943941	0.330327	0.22122	0.0604781	0.0553559	0.14351	0.237521	0.199256	0.32362	0.24442	0.264349	0.580416	0.373817	0.243827	0.349954	0.21403	0.541195	0.103855	0.16075	0.286213
24	Gemella	0.00252682	0	0.0653283	0.0264594	0.0106268	0.000813256	0.0193961	0.00620494	0.0244591	0.0242241	0.014995	0	0.00797215	0.00701954	0.00822004	0.0127495	0.0083259	0	0.00775568	0.00256805	0.00290038	0.0073858	0.0011465	0.00775655	0.00516944	0.00108043	0.00552987	0.0202816	0.000169774	0.0130619	0.0578085	0.010541	0.00630477	0.0209135	0.00841279	0.00942928	0.0453988	0.00989095	0.00186405	0.012294	0.0140845	0.0220798	0.0313943	0.0158209	0.0101328	0.0160558	0.00705623	0.0119315
25	Clostridia_UCG-014	0.00314563	0	0.000797869	0	0	0.000271085	0	0.000742845	0	0	0	0	0	0	0	0	0	0	0.00136628	0	0	6.47004e-05	0	0.000254777	0	0.00159064	0	0	0	0	0	0.000419404	0.00119791	0.00298077	0	0	0	0.000285316	0	0.000198291	0	0.000712251	0	0	0	0	0	0
26	Clostridium_sensu_stricto_1	0	0	0	0	0.00047081	0	0.00110205	0	0	0	0	0	0	0	0	0	0	0	0	0	0	4.97696e-05	0	0	0	0	0	0	0	0	0	0	0	0	0	0	0	0	0.00351136	0	0	0	0	0	0	0	0	0
27	Defluviitaleaceae_UCG-011	0.00128919	0	9.70382e-05	0	0.00766747	0	0	0	0	0	0	0	0	0	0	0	0	0	0	0	0	0	0	0.000254777	0	0	0	0	0	0	0	0	0	0.000721154	0	0	0	0	0	0	0	0	0	0	0	0	0	0
28	Blautia	0	0.00657513	0	0	0.00343019	0	0	0	0	0	0	0	0.00403488	0	0	0	0	0	0.00136628	0	0	0.000214009	0.000340853	0	0	0.00177071	0.000543922	0.00160301	0	0	0.00471737	0	0	0.00245192	0	0	0	0	0.0020808	0.000387139	0	0	0	0	0	0	0	0
29	Butyrivibrio	0	0	0.000603793	0	0	0.00599776	0	0	0	0	0	0	0	0	0	0	0	0	0	0	0	0.0014682	0.00105354	0	0	0.000420168	0.000498595	0	0.000339547	0	0	0	0	0	0	0	0	0	0	5.66545e-05	0	0	0	0	0	0.000412502	0	0
30	Catonella	0.00603342	0	0.00243674	0	0.00807103	0.00457457	0	0.000393271	0	0	0.0129957	0	0	0	0.000592792	0	0	0	0.0018485	0	0.000263671	0.000696774	0.00461701	0.0036235	0	0.00141056	0.000725229	0	0.00213915	0.00392444	0	0.00464141	0.000378286	0.00548077	0	0	0	0.000443824	0.0011271	0.000604315	0	0	0	0.0110448	0.00112587	0.00358559	0.00220507	0
31	Johnsonella	0	0	0	0	0	0	0	0	0	0	0	0	0.000130157	0	0	0	0	0	0	0	0	0	0.000557759	0.00059448	0	9.0036e-05	0	0	0	0	0	0.000699007	0	0.003125	0	0	0	0.000951052	0	0	0	0	0	0	0	0.00187212	0	0
32	Lachnoanaerobaculum	0.00257838	0	0.00229657	0	0.00094162	0.00552336	0	0.0013983	0	0	0.002999	0	0.000585709	0.000521723	0	0	0	0	0.00494274	0.00154083	0.0020039	0.00498193	0.00291274	0.00300071	0	0.00360144	0.00475931	0	0.00112051	0.00658954	0	0.00212498	0.00327848	0.00884615	0	0	0	0.00117296	0	0.00609981	0	0	0	0	0.00115473	0.00380771	0	0
33	Lachnoclostridium	0	0	0	0	0	0	0	0	0	0	0	0	0.00367695	0	0	0	0	0	0	0	0	0	0.000495786	0	0	0	0	0	0	0	0	0	0	0	0	0	0	0	0	0	0	0	0	0	0	0	0	0
34	Lachnospira	0	0	0	0	0.00047081	0	0	0	0	0	0	0	0	0	0	0	0	0	0	0	0	0	0	0	0	0	0	0	0	0	0.000827609	0	0	0	0	0	0	0	0	0.000132194	0	0	0	0	0	0	0	0
35	Oribacterium	0.00804455	0	0.0106634	0.0234588	0.00161421	0.00999627	0.00198369	0.00624863	0.00470367	0.010598	0.0296568	0	0.00126904	0	0.00430762	0	0.00624442	0	0.0315451	0	0	0.00185143	0.00988473	0.00880396	0.00402068	0.00939376	0.000634575	0	0.00227497	0.0101918	0.00351734	0.00573186	0.00220667	0.00721154	0	0	0.00797546	0.00374081	0.0013005	0.00488173	0	0	0.00554017	0.140597	0.0110566	0.0191655	0.00573319	0
36	Stomatobaculum	0.0100557	0.00251402	0.00169278	0	0	0.00115211	0.00352656	0.00423858	0	0	0	0.00813498	0.00104126	0	0.00138318	0	0.00505501	0	0.00369701	0	0.00121289	0.0014682	0.0057945	0.00557679	0	0.00108043	0.00299157	0	0.000305592	0.00210865	0	0.000447365	0	0.00653846	0	0	0	0.0017753	0	0.000481564	0.00207804	0.00261159	0	0	0.00562933	0.00545772	0	0
37	[Ruminococcus]_gnavus_group	0.00139233	0	0	0	0.00349744	0	0.00705312	0.000611754	0	0	0	0	0.0042952	0.00189717	0	0	0	0	0.00156721	0	0	0	0.000743679	0.000820948	0	0.00123049	0.00140513	0.00153331	0	0	0.00368286	0	0	0.00182692	0	0	0	0	0.00806312	0.00027383	0	0	0	0	0	0	0	0
38	uncultured	0.00324876	0	0.00160652	0.00736498	0.00121065	0.00111823	0	0	0	0	0	0.00451943	0.00052063	0	0	0	0.00951531	0	0	0	0	0.00798304	0	0	0	0	0.0087934	0	0	0	0	0	0	0.00495192	0	0	0	0.000919351	0	0.0188376	0	0	0	0	0	0	0	0
39	UCG-002	0	0	0	0	0	0	0	0	0	0	0	0	0	0	0	0	0	0	0	0	0	0	0	0	0	0	0	0	0	0	0	0	0	0	0	0	0	0	0	0	0	0	0	0	0	0	0	0
40	Faecalibacterium	0	0.00464127	0.000226422	0	0.000672585	0.000372742	0	0	0	0	0	0	0	0	0	0	0.000892061	0	0.00104481	0	0	0.000268756	0.00117749	0	0	0.000420168	0	0.000836353	0	0	0	0.000307563	0.000630477	0.00105769	0	0	0	0	0	0.000245503	0	0	0	0	0	0	0	0
41	Subdoligranulum	0	0	0	0	0	0	0	0	0	0	0	0	0	0	0	0	0	0	0	0	0	9.95391e-05	0.000464799	0	0	0	0	0	0	0	0.000496565	0	0	0.000528846	0	0	0	0	0	0.000151079	0	0	0	0	0	0	0	0
42	[Eubacterium]_nodatum_group	0	0	0.00085178	0	0.00181598	0.000745485	0	0	0	0	0.00199933	0	0.000618248	0	0	0	0	0	0.000160739	0	0	0.000214009	0	0.00124558	0.00172315	0.000240096	0.000317288	0	0	0	0	0.00254439	0	0.000625	0	0	0	0.000412123	0	0.000207733	0	0	0	0	0.000866051	0.000793273	0	0
43	Filifactor	0.00108292	0	0.000118602	0	0.00396825	0	0	0	0	0	0	0	0	0	0	0	0	0	0.000200924	0	0	0	0	0.000651097	0	0	0	0	0	0	0	0	0	0.000625	0	0	0	0	0	0	0	0	0	0	0	0	0	0
44	Peptoclostridium	0	0	0	0	0	0	0	0	0	0	0	0	0.00139919	0	0	0	0	0	0	0	0	0	0	0	0	0	0	0	0	0	0	0	0	0.000336538	0	0	0	0	0	0	0	0	0	0	0	0	0	0
45	Peptostreptococcus	0.00247525	0	0.00314835	0.00327332	0.00147969	0.00447291	0	0.000305877	0	0	0.00333222	0	0.0062801	0.000189717	0.000118558	0.00353781	0	0	0.00188869	0	0	0.00027871	0.00173525	0.00809625	0.00516944	0.00366146	0.00122382	0	0.00645139	0.00210865	0.00091037	0.0149588	0.000945716	0.0116346	0	0.00124069	0	0.00234593	0.000736952	0.000821491	0.00669591	0	0	0.00208955	0.00326212	0.00203078	0.00154355	0.0017452
46	[Eubacterium]_yurii_group	0	0	0	0.000818331	0.00141243	0.000576056	0	0.000174787	0	0	0	0	0	0.000379435	0	0	0	0	0.000884067	0	0	2.98617e-05	0.000588746	0.000424628	0	0	0	0	0	0	0.000579326	0.00229274	0	0.000865385	0	0	0	0	0	4.72121e-05	0	0	0	0	0	0.00120578	0	0
47	Parvimonas	0	0	0.00429124	0	0.0147296	0	0	0.00104872	0	0	0	0	0.00117142	0	0.000158078	0.00113477	0	0	0.000924252	0	0	0	0.000154933	0.00172682	0.00201034	0	0.000317288	0.000627265	0	0.000322156	0.000537946	0.00433385	0	0.00177885	0	0	0	0.000443824	0	0.000141636	0	0.00261159	0	0	0	0	0	0.000534245
48	Centipeda	0.0219163	0	0	0	0	0	0	0	0	0	0	0	0	0	0	0	0	0	0	0	0	0	0	0	0	0	0	0	0	0	0	0	0	0	0	0	0	0	0	0.000169964	0	0	0	0	0	0	0.00837927	0
49	Megamonas	0.000773515	0.00174048	0	0	0.000672585	0.000101657	0.00506943	0.00026218	0	0	0	0	0.00442535	0.00360463	0	0	0	0	0.000723327	0	0	0	0.000557759	0	0	0.000330132	0	0	0	0	0.00165522	0.000167762	0	0	0	0	0	0	0.000346801	0	0	0	0	0	0	0	0	0
50	Selenomonas	0.0726588	0.0108296	0	0	0.00652408	0.0110467	0.00264492	0	0	0	0	0.0066285	0.000455551	0.00123316	0	0	0.0178412	0	0.00297368	0	0.00152929	0.00572848	0.00941993	0.0033121	0.020965	0.005012	0.0159097	0.00202119	0.00533089	0.00120076	0	0.00106249	0	0.0125962	0	0	0	0.000919351	0.000346801	0.00894198	0	0	0	0	0.00239607	0.000951928	0	0.000249314
51	Dialister	0.0131498	0	0.000247986	0	0.00107614	0.000304971	0	0	0	0	0	0	0	0	0.000395194	0	0	0	0.000321479	0	0	0	0.000929598	0.000764331	0	0.000420168	0	0	0.000169774	0.000995753	0	0.000671047	0	0	0	0	0	0	0	0.000339927	0	0	0	0	0	0	0	0
52	Megasphaera	0.000928218	0.0274608	0	0	0.00047081	0.00176205	0	0	0	0.00201867	0	0.0180777	0	0	0.0120929	0.000267005	0	0	0	0.00205444	0.00221484	0.0014035	0.00176624	0	0	0.00228091	0.011377	0	0.000780958	0.000497877	0	0	0	0.00110577	0	0	0	0.000919351	0.000303451	0	0	0	0	0	0.00499423	0	0	0
53	Veillonella	0.0552805	0.475343	0.0551392	0.0930169	0.0400188	0.215513	0.0229226	0.0438278	0.392913	0.145849	0.23892	0.222959	0.176461	0.0524094	0.421791	0.0432548	0.163544	0.0166026	0.113844	0.102209	0.366187	0.177523	0.258304	0.199519	0.278288	0.219298	0.266023	0.0265542	0.137652	0.0920486	0.0161384	0.132168	0.0765399	0.248077	0.0773976	0.0382134	0.104294	0.188055	0.0506329	0.0713186	0.0570307	0.0356125	0.200985	0.0510448	0.218245	0.284087	0.0434399	0.164298
54	Fusobacterium	0.0275887	0.000773545	0.0646813	0.0351882	0.112053	0.0192809	0.0116817	0.0231156	0.00721229	0.0262427	0.0219927	0	0.0161395	0.0019446	0.00328011	0.0104799	0.0300327	0.0143754	0.0248342	0	0	0.00275723	0.0457672	0.0813871	0.0226881	0.00846339	0.0106518	0.00766657	0.00814913	0.0183922	0.00364148	0.0293024	0.0139966	0.0359615	0.0280426	0.0186104	0.0171779	0.0211768	0	0.00433407	0.0207804	0.0220798	0.00769468	0.061791	0.00360855	0.095637	0.0348401	0.00352602
55	Leptotrichia	0.0193894	0.00386772	0.00517537	0.0253682	0.0188324	0.0328013	0.00352656	0.00904523	0.00533082	0.00857936	0.00933022	0.00361555	0.0104451	0.0114779	0	0.00487284	0.0398454	0.00060741	0.00719309	0.00539291	0.0243105	0.0426426	0.0513758	0.0199858	0.00832855	0.0121849	0.0443749	0	0.0218329	0.0176014	0.0175453	0.0654271	0.0220667	0.0378365	0.0053281	0.00397022	0.0147239	0.0288803	0.000867002	0.0642746	0	0.00522317	0.00769468	0.038806	0.000923788	0.0430589	0.0030871	0.00039178
56	uncultured	0	0	0	0	0	0	0	0	0	0	0	0	0	0	0	0	0	0	0	0	0	0	0	0	0	0.000270108	0	0	0	0	0	0	0	0	0	0	0	0	0	9.44242e-05	0	0	0	0	0	0	0	0.00249314
57	Absconditabacteriales_(SR1)	0	0	0.00603793	0	0.00248857	0	0	0.000174787	0	0	0	0	0.000976181	0	0	0.00954542	0	0	0.000281294	0	0	0	0	0.00107573	0	0.000420168	0	0	0	0	0	0.000391444	0.000630477	0.0107212	0	0	0	0.00019021	0	0.000613758	0	0.0132953	0	0	0	0	0	0
58	Gracilibacteria	0.000360974	0	0	0	0	0	0	0	0	0	0	0	0	0	0	0	0	0	0	0	0	0	0	0	0	0	0	0.00787566	0.0025466	0	0	0	0	0	0	0	0	0	0	0	0	0.00735992	0	0	0	0	0	0
59	Candidatus_Saccharimonas	0.00139233	0	0.00114289	0	0	0.0002372	0	0	0	0	0.00333222	0	0	0	0.00071135	0.000133502	0	0	0.00156721	0	0.000158203	0.000104516	0.000588746	0	0	0.000390156	0	0	0	0	0	0.000223682	0.00056743	0.00201923	0	0	0	0	0	0.000538218	0	0	0	0	0	0	0	0
60	Saccharimonadaceae	0.0172236	0	0.000150948	0	0	0	0	0	0	0	0	0	0	0.000664011	0	0	0	0	0.000763512	0	0	0.000268756	0.000867625	0	0	0.000360144	0	0	0.000645139	0	0	0.000167762	0	0	0	0	0	0	0	0	0	0	0	0	0	0	0	0
61	TM7x	0.00938531	0.00328757	0.00474409	0	0.00154695	0.00247365	0	0.00026218	0	0	0	0.0105453	0.00117142	0	0	0.00206929	0.00356824	0	0.00277275	0	0	0.00367797	0.00319162	0.000622788	0.00804136	0.00828331	0.000634575	0.00125453	0.00264847	0	0.000703468	0.00195722	0.00119791	0.0140385	0	0.00992556	0	0.00107786	0	0.00204901	0	0.0014245	0.00123115	0	0	0.00149135	0	0
62	Saccharimonadales	0.018255	0.0056082	0.000388153	0	0	0.000576056	0	0	0	0	0	0	0	0	0	0.000667512	0	0	0	0	0	0.00154783	0.000774665	0	0	0	0	0.000418177	0	0	0.000372424	0	0	0.000913462	0	0	0	0.000348719	0	0.00266276	0	0.000474834	0	0	0.000202079	0	0	0
63	Lautropia	0.02171	0	0.000582229	0.0248227	0.0922787	0.00206703	0.0125634	0.0013546	0	0.000757002	0	0.00271166	0.00113888	0.131522	0.000474233	0.00100127	0.0228962	0.13363	0.00872011	0	0.00801561	0.0122035	0.00492687	0	0	0.00588235	0.000453268	0.0054363	0.00967709	0.0323034	0.0885128	0.00111841	0.00718744	0.00129808	0.00196298	0.0384615	0	0.00145828	0.56845	0.0424909	0.0865851	0.038699	0	0.0328358	0.00427252	0.00111058	0.0224917	0.00106849
64	Comamonas	0.00794142	0	0	0	0.000201776	0.000135543	0	0.000349574	0	0	0	0	0	0.000901157	0	0	0	0	0.000200924	0	0	0	0	0	0	0	0	0.000766657	0.000169774	0.000322156	0.00124141	0	0	0	0	0	0	0	0	0	0	0	0	0	0	0	0	0
65	Eikenella	0.00273309	0	0	0	0.00107614	0	0	0.000480664	0	0	0	0	0.000195236	0	0	0	0	0	0	0	0	5.97235e-05	0	0.000254777	0	0	0	0	0	0	0.00115865	0	0	0	0	0	0	0	0	0	0	0	0	0	0	0.000920197	0	0
66	Kingella	0.00304249	0	0.000355807	0	0.000403551	0.0002372	0	0	0	0	0	0	0	0	0.000355675	0	0	0	0.000401849	0.0048793	0	0.000806267	0	0	0	0.000420168	0.000362614	0	0.000305592	0.00055645	0.00194488	0	0	0	0	0	0	0.000317017	0	0.00137859	0	0	0	0	0	0	0	0
67	Neisseria	0.0646143	0.0116032	0.124058	0.0962902	0.0401533	0.0732947	0.136875	0.29504	0.0247727	0.110522	0.0426524	0.0307321	0.207243	0.0606621	0.0185346	0.0950537	0.0796908	0.376594	0.205947	0.121212	0.0610136	0.0145626	0.130918	0.195018	0.130385	0.0696279	0.0341311	0.149638	0.146413	0.0484405	0.311098	0.265231	0.230502	0.038125	0.0415031	0.205955	0.0349693	0.0493279	0.0169499	0.0137198	0.0960517	0.155508	0.0384734	0.188358	0.0111432	0.111471	0.46946	0.0467643
68	Cardiobacterium	0.00562087	0	0.000345025	0	0.00235405	0	0	0.00026218	0	0	0.000999667	0	0	0.00123316	0	0	0	0	0.000482218	0.00179764	0	0.000492719	0.000495786	0	0	0.000720288	0.000543922	0.00090605	0.000950732	0.000673598	0.00248283	0	0.00081962	0.000288462	0	0	0	0	0	0.00122752	0	0	0	0	0	9.51928e-05	0	0
69	Escherichia-Shigella	0.000825083	0.00367434	0	0	0.00121065	0	0	0	0	0	0	0	0.00143173	0	0	0	0	0	0.00112518	0	0	1.49309e-05	0	0	0	0.000480192	0	0	0	0	0.00136555	0	0	0.000625	0	0	0	0	0.00472516	0.000415467	0	0	0	0	0	0	0	0
70	Actinobacillus	0.0015986	0	0.000420499	0	0.0103578	0.000440514	0	0.0080839	0	0.00656069	0	0	0	0.0130431	0	0	0	0	0.016315	0	0	0.00805769	0.00790159	0.000481246	0	0.00165066	0	0.00766657	0	0	0.0475048	0	0.0133031	0	0	0.0342432	0	0.000982754	0	0.00220953	0.00277072	0.0303894	0	0	0	0	0	0
71	Aggregatibacter	0.00113449	0	0.000517537	0	0.0123083	0	0.00374697	0.00358313	0	0	0	0	0	0.00180231	0.000948467	0.00400507	0	0	0.00204943	0	0	0.000124424	0	0	0	0.00810324	0.000679902	0.00153331	0.0057723	0.00263582	0.0143176	0.00097861	0.0133031	0	0	0	0	0.00142658	0	0.000774279	0	0.0303894	0	0	0	0	0.00330761	0.00441643
72	Haemophilus	0.0183581	0.0216593	0.130646	0.0919258	0.0260291	0.14215	0.132687	0.307494	0.171841	0.0893263	0.117627	0.0680928	0.116198	0.101594	0.0623222	0.30532	0.0511448	0.329824	0.269761	0	0.0198281	0.0307675	0.229859	0.101515	0.115738	0.180942	0.0619617	0.122735	0.422091	0.176102	0.0580982	0.209534	0.398209	0.0765865	0.390353	0.355583	0.254908	0.280212	0.0327293	0.0111704	0.316786	0.285613	0.205294	0.172537	0.0202656	0.121434	0.187211	0.243723
73	Moraxella	0	0	0	0.00818331	0	0	0	0	0	0	0	0	0	0	0	0	0	0	0	0	0	0	0	0	0	0	0	0	0	0	0	0	0	0	0	0	0	0	0	0	0	0	0	0	0	0	0	0
74	Treponema	0.0323329	0	0.00021564	0	0.0291229	0.000440514	0	0	0	0	0.0109963	0	0	0	0	0	0	0	0.00108499	0	0	0	0.000340853	0.00268931	0	0	0.000181307	0	0	0	0	0.000307563	0.00189143	0.00269231	0	0	0	0	0	0.000387139	0	0	0	0	0	0	0.00859978	0.00121096
75	Fretibacterium	0.0355301	0	0	0	0.0677966	0	0	0	0	0	0.00266578	0	0	0	0	0	0	0	0	0	0.000210937	0	0.000340853	0	0.00143596	0	0	0.000766657	0	0	0.000413805	0.00097861	0	0	0	0	0	0	0	0	0	0	0	0	0.000202079	0	0	0
[truncated: 64 more columns]

## Sheet: Dominant type determine
Supplementary Table 3. Relative abundance data processing about oral microbiome within control group for PAM clustering.
No.	Bacterial genera	Group 1	Group 2	Mann-Whiteny p-value
1	Haemophilus	25.9794	8.66696	2.83073e-14
2	Neisseria	19.0938	7.79818	1.81008e-07
3	Streptococcus	15.2652	25.1394	0.000524662
4	Veillonella	9.56643	16.9401	1.24711e-05
5	Prevotella	6.74728	15.0093	4.62876e-05
6	Rothia	3.59438	3.75457	0.314079
7	Fusobacterium	3.57448	2.15051	0.00140525
8	Leptotrichia	1.85268	3.24457	0.0970314
9	Porphyromonas	1.77901	0.670427	8.09948e-05
10	Lautropia	1.41458	2.13292	0.0607469
11	Gemella	1.27025	0.94087	0.436151
12	Actinomyces	1.14355	3.55517	4.44735e-08
13	Alloprevotella	1.10095	0.907027	0.761277
14	Capnocytophaga	0.870184	0.575797	0.00940917
15	Oribacterium	0.813554	0.665597	0.0458913
16	Granulicatella	0.710705	0.850176	0.180757
17	Actinobacillus	0.625757	0.217255	0.0271906
18	[Ruminococcus]_gnavus_group	0.430197	0.10249	0.871691
19	Megamonas	0.361016	0.0510341	0.2746
20	Aggregatibacter	0.34966	0.117427	0.00221221
21	Campylobacter	0.329762	0.759978	2.04444e-05
22	Corynebacterium	0.280369	0.410348	0.945913
23	Selenomonas	0.223225	0.711477	0.000344418
24	Peptostreptococcus	0.205812	0.343657	0.0882633
25	Absconditabacteriales_(SR1)	0.183335	0.0768903	0.113587
26	Blautia	0.173785	0.0787314	0.627343
27	Bacteroides	0.135751	0.170534	0.266906
28	Catonella	0.129539	0.182264	0.093311
29	TM7x	0.125895	0.208542	0.330471
30	Stomatobaculum	0.122423	0.241698	0.0849769
31	Lachnoanaerobaculum	0.111929	0.363297	0.00160675
32	Bergeyella	0.108124	0.064916	0.00771527
33	unclassification	0.0931088	0.0253909	0.207692
34	unclassification	0.0845623	0.0134037	0.507302
35	Treponema	0.0664581	0.184299	0.435414
36	Fretibacterium	0.0654402	0.215258	0.462384
37	Moraxella	0.0650081	0.0131989	0.878331
38	Cardiobacterium	0.0518319	0.0640346	0.786549
39	Parvimonas	0.0492238	0.0571295	0.87514
40	unclassification	0.0483996	0.00356346	0.0842554
41	Megasphaera	0.0385722	0.302928	7.24472e-06
42	Gracilibacteria	0.0372761	0.000638354	0.130136
43	Peptoclostridium	0.0333251	0.00537603	0.949946
44	Escherichia-Shigella	0.0330466	0.0531832	0.507981
45	Collinsella	0.0325456	0.00804592	0.831652
46	uncultured	0.0323063	0.546927	7.13597e-05
47	unclassification	0.0314167	0.0399142	0.878694
48	Dialister	0.030235	0.0556487	0.713768
49	Johnsonella	0.0273611	0.01759	0.918796
50	Centipeda	0.025521	0.0592654	0.219617
51	unclassification	0.0241033	0.0134286	0.157433
52	Tannerella	0.0216196	0.0580122	0.453655
53	Faecalibacterium	0.0212922	0.065957	0.240593
54	Clostridium_sensu_stricto_1	0.0205603	0.0110772	0.387704
55	Kingella	0.0198311	0.0303594	0.628007
56	Clostridia_UCG-014	0.0197992	0.0303513	0.60331
57	[Eubacterium]_yurii_group	0.0167566	0.0148322	0.615399
58	Bacillus	0.0163772	0	0.273257
59	Enterococcus	0.0162173	0.0291578	0.808385
60	[Eubacterium]_nodatum_group	0.0155934	0.0490282	0.0021182
61	Saccharimonadaceae	0.0152416	0.0433229	0.93611
62	F0058	0.0150928	0.0303906	0.98444
63	Lentimicrobium	0.0144991	0.0188796	0.478354
64	Candidatus_Saccharimonas	0.0143214	0.0219761	0.640149
65	Saccharimonadales	0.0142644	0.0545044	0.674989
66	Eikenella	0.0134104	0.0125295	0.874619
67	Atopobium	0.0125786	0.104341	1.73262e-05
68	Comamonas	0.0106209	0.0262923	0.640612
69	Subdoligranulum	0.00880602	0.032905	0.682674
70	Solobacterium	0.00817402	0.0146251	0.146237
71	uncultured	0.00801165	0.0138973	0.172275
72	F0332	0.00791946	0.0539462	0.0025825
73	Serratia	0.00787171	0	0.0529083
74	unclassification	0.00760509	0.0121309	0.866514
75	Fusicatenibacter	0.00755118	0.0108704	0.722604
76	Amnipila	0.00746519	0.00567042	0.995936
77	Butyrivibrio	0.00668851	0.022376	0.170086
78	Tyzzerella	0.00634625	0.0021209	0.444984
79	Klebsiella	0.00599939	0.0011632	0.476771
80	Lactococcus	0.00576981	0.000445499	0.444516
81	Bifidobacterium	0.00570492	0.0143646	0.49163
82	Staphylococcus	0.00534865	0.00463605	0.362233
83	Peptococcus	0.00500351	0.0106794	0.218376
84	JGI_0000069-P22	0.00454658	0.00283069	0.107133
85	Cutibacterium	0.00408217	0.00152705	0.444984
86	Butyricicoccus	0.0034439	0.000347823	0.444984
87	Lachnospira	0.00315954	0.0181945	0.945558
88	Lachnoclostridium	0.00300176	0.0217544	0.533634
89	Alysiella	0.00288552	0.00350519	0.598169
90	Anaeroglobus	0.00279972	0.00717326	0.595144
91	Defluviitaleaceae_UCG-011	0.00273786	0.0210123	0.336581
92	Helicobacter	0.00228108	0.00173911	0.878331
93	Holdemanella	0.00228108	0	0.273257
94	Filifactor	0.00215496	0.0232633	0.121764
95	Olsenella	0.00213515	0.0217946	0.0253469
96	[Eubacterium]_eligens_group	0.00197815	0.000849895	0.834174
97	CAG-352	0.0019634	0.000929851	0.229558
98	Lactobacillus	0.00191651	0.00209113	0.995047
99	Rikenellaceae_RC9_gut_group	0.00190727	0.0308405	0.0388389
100	unclassification	0.00188679	6.5395e-05	0.878331
101	Phascolarctobacterium	0.00180314	0.00443374	0.718176
102	[Eubacterium]_brachy_group	0.00169819	0.0162608	0.802014
103	Lawsonella	0.00161474	0.000910597	0.71421
104	Abiotrophia	0.00152251	0.00466919	0.573795
105	Clostridia_vadinBB60_group	0.00139613	0.00190542	0.837998
106	Ruminococcus	0.00132472	0.003397	0.684472
107	unclassification	0.00126794	0.000328562	0.71421
108	Dorea	0.00126755	0.00246309	0.433748
109	Pediococcus	0.00125671	0	0.273257
110	unclassification	0.00114247	0.000139953	0.878331
111	Micrococcus	0.00101669	0	0.273257
112	unclassification	0.00088164	3.80294e-05	0.878331
113	Family_XIII_UCG-001	0.000871905	0.000609029	0.584055
114	Enhydrobacter	0.000854756	0.00214022	0.834174
115	Erysipelatoclostridium	0.000799726	4.81102e-05	0.878331
116	Sutterella	0.000760467	0	0.116619
117	Brevundimonas	0.000681324	0.000848361	0.898489
118	Anaerostipes	0.000624066	0.00525559	0.368243
119	unclassification	0.000601837	0.002236	0.457555
120	Parabacteroides	0.000595843	0.000636359	0.834174
121	Terrisporobacter	0.000574944	0	0.273257
122	Mycoplasma	0.00051648	0.014157	0.360864
123	unclassification	0.00050477	0.000753774	0.172275
124	Anaerobiospirillum	0.000459955	0	0.273257
125	[Ruminococcus]_gauvreauii_group	0.000366867	0.00401551	0.412671
126	Propionivibrio	0.00035883	0	0.273257
127	UCG-002	0.000356379	0.0234796	0.423133
128	Lachnospiraceae_NK4A136_group	0.000344966	0.00139129	0.898489
129	Lachnospiraceae_ND3007_group	0.000309205	0.00154036	0.898489
130	Aeromonas	0.000309205	0	0.273257
131	uncultured	0.00029613	0.000509016	0.898489
132	Acetobacter	0.00029307	0	0.273257
133	Akkermansia	0.000287472	0.0157379	0.898489
134	[Eubacterium]_coprostanoligenes_group	0.000267284	0	0.273257
135	Paraclostridium	0.000267284	0	0.273257
136	Roseburia	0.000257843	0.0049181	0.412671
137	UCG-009	0.000229978	0	0.273257
138	Clostridioides	0.000229978	0	0.273257
139	Odoribacter	0.000172483	0.00150337	0.68323
140	Incertae_Sedis	0.000172483	0.000546578	0.898489
141	Bilophila	0.000159949	0.000894401	0.898489
142	Mogibacterium	0.000146938	0.000863618	0.15157
143	Leuconostoc	0.000128218	0	0.273257
144	Pseudomonas	0.000121298	0.00356813	0.862696
145	Coprococcus	0.00011961	0.00089251	0.898489
146	uncultured	0.000107434	0.0171683	0.0539832
147	P5D1-392	0.000100482	0.00213662	0.898489
148	Alistipes	8.59476e-05	0.000539334	0.423133
149	unclassification	6.44607e-05	0.000824942	0.255633
150	Christensenellaceae_R-7_group	6.44607e-05	9.31237e-05	0.898489
151	unclassification	5.49506e-05	0	0.273257
152	Aquabacterium	3.66337e-05	0	0.273257
153	unclassification	1.83169e-05	0	0.273257
154	unclassification	0	0.00496004	0.206606
155	uncultured	0	6.31966e-05	0.378824
156	Alloscardovia	0	5.40083e-05	0.378824
157	Gardnerella	0	0.00515759	0.378824
158	Scardovia	0	0.00269326	0.206606
159	Nitriliruptoraceae	0	0.000163249	0.378824
160	Pseudopropionibacterium	0	0.000882654	0.0700869
161	uncultured	0	0.00013143	0.378824
162	Cryptobacterium	0	0.00347581	0.378824
163	DNF00809	0	0.000452127	0.378824
164	Eggerthella	0	0.000286891	0.378824
165	Phocaeicola	0	0.00205111	0.118997
166	Barnesiella	0	9.62204e-05	0.378824
167	Butyricimonas	0	7.61062e-05	0.378824
168	Prevotellaceae_Ga6A1_group	0	0.000549237	0.378824
169	uncultured	0	0.000734622	0.378824
170	unclassification	0	0.000152212	0.378824
171	Flexilinea	0	0.00350905	0.118997
172	Desulfobulbus	0	0.00392378	0.118997
173	Desulfovibrio	0	0.00122616	0.378824
174	unclassification	0	8.37272e-05	0.378824
175	Acholeplasma	0	4.90463e-05	0.378824
176	Brevibacillus	0	0.00159754	0.378824
177	Catenibacterium	0	0.000415395	0.378824
178	[Clostridium]_innocuum_group	0	0.000541825	0.378824
179	Weissella	0	6.5395e-05	0.378824
180	RF39	0	0.000542413	0.378824
181	Fastidiosipila	0	0.000653072	0.378824
182	Agathobacter	0	0.00305032	0.118997
183	Eisenbergiella	0	0.000678689	0.378824
184	Lachnospiraceae_UCG-004	0	0.000347823	0.378824
185	Sellimonas	0	0.000541825	0.378824
186	Shuttleworthia	0	0.00542131	0.0700869
187	[Eubacterium]_hallii_group	0	0.00130836	0.206606
188	[Eubacterium]_oxidoreducens_group	0	0.000496889	0.378824
189	[Ruminococcus]_torques_group	0	0.00258383	0.378824
190	UCG-005	0	0.000637906	0.206606
191	Fournierella	0	0.000844712	0.378824
192	[Eubacterium]_saphenum_group	0	0.00760493	0.118997
193	uncultured	0	0.00266606	0.206606
194	Intestinibacter	0	5.61286e-05	0.378824
195	Romboutsia	0	0.00124851	0.206606
196	Fenollaria	0	0.000100473	0.378824
197	Peptoniphilus	0	0.000117218	0.378824
198	unclassification	0	3.60055e-05	0.378824
199	unclassification	0	0.000193068	0.206606
200	Sneathia	0	0.00551142	0.206606
201	Streptobacillus	0	0.00322386	0.206606
202	Roseomonas	0	0.000339344	0.378824
203	Paracoccus	0	0.00678689	0.378824
204	Sphingomonas	0	0.0144509	0.206606
205	Succinivibrio	0	3.14547e-05	0.378824
206	unclassification	0	0.000209162	0.378824
207	Brachymonas	0	0.000298134	0.378824
208	uncultured	0	0.000213097	0.378824
209	unclassification	0	0.00106112	0.378824
210	Citrobacter	0	0.00104347	0.378824
211	Raoultella	0	0.00512476	0.378824
212	Halomonas	0	0.000168524	0.378824
213	Acinetobacter	0	0.0158402	0.378824
214	Xanthomonas	0	0.000816247	0.378824
215	Pyramidobacter	0	0.000326975	0.378824
