# Supplementary material for: Understanding the bacterial compositional network associations between oral and gut microbiome within healthy Koreans
Source: J Oral Microbiol. 2023 Mar 3;15(1):2186591. doi: 10.1080/20002297.2023.2186591 (PMC9987756; doi:10.1080/20002297.2023.2186591)
Supplement: Supplemental Material [file ZJOM_A_2186591_SM1954.zip › Supplementary files/Supplementary Table 4.xlsx]

## Sheet: KO type_gut microbiome
Supplementary Table 4. Relative abundance data processing about gut microbiome within control group for PAM clustering.
No.	Bacterial genera	S type	H type	Mann-Whitney p-value
1	unclassification	0.000114496	7.2263e-05	0.898489
2	Elev-16S-1166	0.000393254	0	0.378824
3	Blastocatella	0.00140448	0	0.378824
4	Actinomyces	0.00792541	0.00979437	0.598169
5	Mobiluncus	6.17178e-05	0	0.378824
6	Varibaculum	0.000365878	0.0050766	0.878331
7	Bifidobacterium	5.18028	4.23073	0.30349
8	Gardnerella	0.0609362	0	0.378824
9	Corynebacterium	0.000226652	0.00281794	0.878331
10	Lawsonella	0	0.000656971	0.273257
11	Rothia	0.0040007	0.0157592	0.3499
12	unclassification	0	0.000361315	0.273257
13	Atopobium	0.00475293	0.00115165	0.457555
14	Olsenella	0.00217867	0.000643461	0.898489
15	uncultured	0.00138448	0.00125152	0.84841
16	Collinsella	1.65349	0.94161	0.167576
17	Raoultibacter	0.000198752	0	0.206606
18	uncultured	0.0191705	0.00487089	0.89457
19	Adlercreutzia	0.0213626	0.0049622	0.0667013
20	CHKCI002	0.000851086	0	0.378824
21	Eggerthella	0.0391815	0.0174291	0.0527121
22	Enterorhabdus	0.00411242	0.00142117	0.433748
23	Gordonibacter	0.00192428	0.000720937	0.433748
24	Senegalimassilia	0.0291905	0.0116998	0.126343
25	Slackia	0.00714261	0.00606246	0.356033
26	uncultured	0.00683782	0.00536148	0.674868
27	uncultured	0.000346852	0.00126554	0.444984
28	Bacteroides	14.1083	16.4479	0.368962
29	Barnesiella	0.0887514	0.0348025	0.244017
30	Coprobacter	0.00295207	0.0114404	0.97391
31	uncultured	0.00481777	0.00127665	0.898489
32	Butyricimonas	0.0300073	0.0473853	0.4717
33	Odoribacter	0.0350149	0.0510649	0.430654
34	Muribaculaceae	0.102738	0.157181	0.152318
35	Porphyromonas	0.00138069	0.0115291	0.466698
36	unclassification	0.00423632	0	0.378824
37	Alloprevotella	0.127551	0.463066	0.277088
38	Paraprevotella	0.232558	0.250111	0.659101
39	Prevotella	22.065	19.6514	0.565114
40	Prevotellaceae_Ga6A1_group	0.00611171	0.0425388	0.71421
41	Prevotellaceae_NK3B31_group	6.17178e-05	0	0.378824
42	Prevotellaceae_UCG-001	0.00674421	0	0.378824
43	uncultured	0.0396258	0.0182261	0.584055
44	Alistipes	0.306217	0.530595	0.344288
45	Rikenella	0	0.000170596	0.273257
46	Rikenellaceae_RC9_gut_group	0	0.00307661	0.116619
47	Parabacteroides	0.916035	0.648871	0.97887
48	Tannerella	0	0.00343053	0.273257
49	uncultured	0.000491657	0.017211	0.444984
50	uncultured	0.00067415	0	0.378824
51	uncultured	0.00185391	0	0.378824
52	Capnocytophaga	0.000838247	0.0216859	0.444516
53	uncultured	0	0.000192701	0.273257
54	Bergeyella	0	0.00177653	0.273257
55	Bdellovibrio	0.000168537	0	0.378824
56	Campylobacter	0.000671855	0.0142107	0.850799
57	A4b	0.0010674	0	0.378824
58	Gastranaerophilales	0.0073749	0.00647959	0.444516
59	Vermiphilaceae	0.00067415	0	0.378824
60	Bilophila	0.0889205	0.0684815	0.558327
61	Desulfovibrio	0.00514026	0.013077	0.955445
62	Elusimicrobium	0	0.00582922	0.273257
63	unclassification	0	0.000120438	0.273257
64	Anaeroplasma	7.61037e-05	0	0.378824
65	Bacillus	0.00572488	4.40335e-05	0.68323
66	Asteroleplasma	0.0811421	0	0.378824
67	Candidatus_Stoquefichus	0.00131023	0	0.206606
68	Catenibacterium	0.148332	0.0652931	0.330379
69	Coprobacillus	0.00286915	0	0.378824
70	Erysipelatoclostridium	0.0428604	0.0159903	0.428249
71	Erysipelotrichaceae_UCG-003	0.0771945	0.0749676	0.678863
72	UCG-004	0	0.0392843	0.273257
73	Faecalitalea	0.0133589	0.00148091	0.0138864
74	Holdemanella	0.145673	0.168881	0.49983
75	Holdemania	0.000968329	0.000701478	0.821988
76	Merdibacter	4.08061e-05	0.00141351	0.878331
77	Solobacterium	0.00374525	0.00110267	0.433748
78	Turicibacter	0.020003	0.0244118	0.397179
79	[Clostridium]_innocuum_group	0.00663488	0.0184704	0.684472
80	uncultured	0.00017029	0.000332109	0.71421
81	Izemoplasmatales	0.00113784	0.0089978	0.834174
82	Aerococcus	0.000941619	0	0.378824
83	Granulicatella	0.000254524	0.00246223	0.444984
84	unclassification	0.000809131	0	0.378824
85	Enterococcus	0.0218322	0.0160806	0.435698
86	Lactobacillus	0.64902	0.226637	0.513507
87	Pediococcus	0	0.00233754	0.273257
88	Leuconostoc	0.000714358	0.00162533	0.594399
89	Weissella	0.00988631	0.00998067	0.119708
90	Lactococcus	0.0030254	9.34056e-05	0.412671
91	Streptococcus	0.481454	0.512552	0.134797
92	RF39	0.00253392	0.000981473	0.573795
93	Gemella	0.000239682	0.00147023	0.71421
94	Macrococcus	0.000521797	0	0.378824
95	Staphylococcus	9.54465e-05	6.22704e-05	0.898489
96	unclassification	0.00705104	0.032491	0.748254
97	Catabacter	0.000256948	0	0.378824
98	Christensenellaceae_R-7_group	0.176675	0.279188	0.79936
99	uncultured	0.000928402	0.00454503	0.938843
100	unclassification	0	4.81754e-05	0.273257
101	Fastidiosipila	0.000648037	0.000597247	0.898489
102	Ruminiclostridium	0	0.00164582	0.116619
103	Clostridia_UCG-014	0.0972143	0.192712	0.377192
104	Clostridia_vadinBB60_group	0.0339195	0.0183174	0.621091
105	Clostridium_sensu_stricto_1	0.296449	0.429086	0.938326
106	Clostridium_sensu_stricto_13	0	0.00214464	0.273257
107	Eubacterium	0.00186333	0.0027628	0.398686
108	Defluviitaleaceae_UCG-011	0.00361645	0.000602192	0.0955113
109	unclassification	1.01928	1.02489	0.54383
110	Agathobacter	1.2543	1.12712	0.393661
111	Anaerostignum	0	0.000242184	0.273257
112	Anaerostipes	1.30577	1.13402	0.727532
113	Blautia	11.9697	7.37139	0.0129714
114	Butyrivibrio	0.0089058	0.146286	0.432612
115	CAG-56	0.0876794	0.162274	0.694635
116	Catenibacillus	0.00236725	0.000484368	0.698657
117	Catonella	0	0.000980152	0.273257
118	Cellulosilyticum	8.82151e-05	0.00333882	0.878331
119	Coprococcus	0.849625	0.785292	0.940919
120	Dorea	0.927742	1.08462	0.467853
121	Eisenbergiella	0.0213067	0.0819972	0.467645
122	Epulopiscium	0	0.00121855	0.273257
123	Frisingicoccus	0.00475483	0.00341249	0.837998
124	Fusicatenibacter	2.66762	2.20925	0.598004
125	GCA-900066575	0.00466884	0.00442178	0.986436
126	GCA-900066755	0.000111354	0	0.378824
127	Herbinix	0	0.00215764	0.273257
128	Howardella	0.00410688	0.00355975	0.276726
129	Hungatella	0.00998514	0.0340424	0.420827
130	Lachnoanaerobaculum	0	0.00128645	0.273257
131	Lachnoclostridium	1.08063	1.41234	0.210335
132	Lachnospira	1.24781	1.29002	0.356657
133	Lachnospiraceae_FCS020_group	0.12153	0.0608318	0.0137157
134	Lachnospiraceae_NC2004_group	0.00247735	0.0021344	0.953979
135	Lachnospiraceae_ND3007_group	0.630297	0.518591	0.270177
136	Lachnospiraceae_NK4A136_group	0.286283	0.571325	0.173191
137	Lachnospiraceae_UCG-001	0.0250583	0.0567588	0.755451
138	Lachnospiraceae_UCG-003	0.00814867	0.0576448	0.466698
139	Lachnospiraceae_UCG-004	0.0724828	0.0913636	0.994464
140	Lachnospiraceae_UCG-008	0.00374042	0.00351657	0.78096
141	Lachnospiraceae_UCG-010	0.0271477	0.0386262	0.392535
142	Lactonifactor	0.000364684	0	0.378824
143	Marvinbryantia	0.0416524	0.0506873	0.33326
144	Moryella	0.00306129	0.00515206	0.905269
145	Oribacterium	0	0.0128032	0.273257
146	Roseburia	0.359254	0.945479	0.105331
147	Sellimonas	0.0483654	0.0571617	0.510817
148	Shuttleworthia	0.00057081	0	0.378824
149	Stomatobaculum	0	0.000918892	0.273257
150	Tuzzerella	0.00128577	0	0.206606
151	Tyzzerella	0.307288	0.861863	0.825372
152	UC5-1-2E3	0.0101626	0.00104795	0.68323
153	[Eubacterium]_eligens_group	0.478925	0.646549	0.977986
154	[Eubacterium]_fissicatena_group	0.00353965	0	0.206606
155	[Eubacterium]_hallii_group	0.856043	0.788404	0.286923
156	[Eubacterium]_oxidoreducens_group	0.00226312	0.00594126	0.530666
157	[Eubacterium]_ruminantium_group	0.0880101	0.13401	0.722747
158	[Eubacterium]_ventriosum_group	0.143373	0.0683589	0.0820886
159	[Eubacterium]_xylanophilum_group	0.00546186	0.0145432	0.467645
160	[Ruminococcus]_gauvreauii_group	0.336971	0.309315	0.843647
161	[Ruminococcus]_gnavus_group	0.746361	1.26483	0.363226
162	[Ruminococcus]_torques_group	1.12675	1.07383	0.368161
163	uncultured	0.366803	0.392989	0.256984
164	Monoglobus	0.237835	0.135439	0.907001
165	unclassification	0.00113695	7.2263e-05	0.423133
166	unclassification	0.0143754	0.000877648	0.262536
167	Butyricicoccus	0.216873	0.133503	0.229312
168	UCG-008	0	0.00103722	0.273257
169	UCG-009	0.007097	0.00796637	0.930997
170	unclassification	0.00661304	0.00886678	0.995936
171	Colidextribacter	0.103012	0.0876266	0.459822
172	Flavonifractor	0.14094	0.077791	0.434857
173	Intestinimonas	0.00633351	0.000114162	0.248857
174	NK4A214_group	0.0379709	0.0738069	0.168697
175	Oscillibacter	0.183391	0.0781812	0.482037
176	Oscillospira	0.00496841	0.00869953	0.878694
177	Papillibacter	0.000171298	0	0.378824
178	UCG-002	0.279203	0.719339	0.403933
179	UCG-003	0.0380888	0.0706102	0.29536
180	UCG-005	0.134339	0.280414	0.563593
181	uncultured	0.103362	0.117492	0.592642
182	Hydrogenoanaerobacterium	0	0.00136311	0.116619
183	unclassification	0.0323047	0.0907422	0.0988788
184	Anaerofilum	0.000328259	0.000186811	0.698657
185	Anaerotruncus	0.00438715	0.000560531	0.158561
186	Angelakisella	0.000441156	0.000722916	0.819991
187	CAG-352	0.303549	0.00613444	0.346387
188	Candidatus_Soleaferrea	0.000568447	0	0.0417125
189	DTU089	0.00718146	0.00277758	0.544266
190	Faecalibacterium	9.86282	11.2067	0.690632
191	Fournierella	0.000185154	0.00428967	0.878331
192	Incertae_Sedis	0.279965	0.190077	0.453848
193	Negativibacillus	0.063195	0.0434968	0.824646
194	Paludicola	0.000192711	0	0.378824
195	Phocea	0.00157338	0.0042107	0.476771
196	Ruminococcus	1.35309	1.57061	0.906082
197	Subdoligranulum	1.49525	1.42149	0.664848
198	UBA1819	0.0186155	0.0291099	0.24644
199	[Eubacterium]_siraeum_group	0.0391397	0.0712524	0.696462
200	uncultured	0.0669521	0.0848034	0.533322
201	UCG-010	0.0092228	0.0842375	0.0637493
202	UCG-011	0.000114667	6.60502e-05	0.898489
203	[Clostridium]_methylpentosum_group	0.0001374	0.000103784	0.898489
204	[Eubacterium]_coprostanoligenes_group	0.263277	0.389464	0.563391
205	uncultured	0.000539998	0.000289052	0.698657
206	Peptococcus	0.00310478	0.00132097	0.457555
207	uncultured	0.00197115	0.000337228	0.698657
208	Family_XIII_AD3011_group	0.00732406	0.00439903	0.541351
209	Family_XIII_UCG-001	0.00505899	0.00181081	0.231795
210	S5-A14a	0.000324019	0	0.378824
211	[Eubacterium]_brachy_group	0.000883857	0	0.0417125
212	[Eubacterium]_nodatum_group	0.000127262	0	0.378824
213	unclassification	0.00441649	0	0.206606
214	Clostridioides	0	0.0011439	0.273257
215	Intestinibacter	0.18497	0.160484	0.131193
216	Paeniclostridium	0.000376583	0	0.378824
217	Peptostreptococcaceae	0.00048784	0	0.118997
218	Peptostreptococcus	0.00783079	0.00798789	0.850799
219	Romboutsia	0.188914	0.168921	0.341883
220	Terrisporobacter	0.053603	0.00251588	0.14461
221	Anaerococcus	0.00759147	0	0.206606
222	Ezakiella	0.00134236	0.000179174	0.898489
223	Fenollaria	0.00137254	0.000673665	0.433748
224	Finegoldia	0.00196398	0	0.206606
225	Gallicola	7.71473e-05	0	0.378824
226	Murdochiella	0.000509172	0	0.378824
227	Parvimonas	0.00518593	0.0265909	0.444984
228	Peptoniphilus	0.00223934	0.00316541	0.444516
229	uncultured	0	0.00131806	0.273257
230	DTU014	0	0.000216789	0.273257
231	Acidaminococcus	0.0538863	0.100508	0.114183
232	Phascolarctobacterium	1.25436	1.59829	0.105588
233	Succiniclasticum	0.295442	0.0540541	0.898489
234	Megamonas	0.776218	0.919902	0.997039
235	Mitsuokella	0.064726	0.0375102	0.551816
236	Selenomonas	0	0.0180802	0.116619
237	uncultured	0.00541524	0	0.118997
238	Allisonella	0.00188514	0.00218376	0.444516
239	Anaeroglobus	0	0.00226954	0.273257
240	Dialister	0.347004	0.379539	0.948178
241	Megasphaera	0.665663	0.525311	0.246357
242	Negativicoccus	0.000154295	0	0.378824
243	Veillonella	1.10396	1.04	0.796604
244	uncultured	0	0.0023648	0.273257
245	unclassification	2.75892e-05	0	0.378824
246	Fusobacterium	0.0858458	0.0518991	0.382016
247	Leptotrichia	0.000220538	0.0438091	0.432612
248	Sneathia	0	0.0176806	0.116619
249	Phaselicystis	0.000617971	0	0.378824
250	Absconditabacteriales_(SR1)	0	0.00208282	0.273257
251	Saccharimonadaceae	0	0.000980152	0.273257
252	TM7x	4.47254e-05	0.00122519	0.878331
253	OM190	0.00758418	0	0.378824
254	Gemmata	0.0282019	0	0.378824
255	Brevundimonas	2.75892e-05	0	0.378824
256	Hirschia	0.0013483	0	0.378824
257	Methylobacterium-Methylorubrum	0.000449433	0	0.378824
258	Hyphomicrobium	0.00191009	0	0.378824
259	Rhodobacter	0.00426961	0	0.378824
260	uncultured	0.0764208	0.0486448	0.965339
261	Sphingopyxis	0.000955045	0	0.378824
262	uncultured	0.00179773	0	0.378824
263	Aeromonas	0	1.16283	0.273257
264	Lautropia	0.00286332	0.00521866	0.0818968
265	unclassification	0.0185391	0	0.378824
266	Methylibium	0.00151684	0	0.378824
267	Rhizobacter	0.000280896	0	0.378824
268	Kingella	0	0.00104141	0.273257
269	Neisseria	0.0107025	0.468326	0.561776
270	Oxalobacter	0.000313078	0	0.378824
271	Parasutterella	0.103792	0.0862997	0.76369
272	Sutterella	0.754713	0.677949	0.505246
273	Cardiobacterium	0	0.000796373	0.273257
274	unclassification	0	6.60502e-05	0.273257
275	unclassification	0.0149114	0.0342663	0.778099
276	Citrobacter	0.00426098	0.0815405	0.456745
277	Enterobacter	0.0164147	0.0593283	0.110767
278	Escherichia-Shigella	1.04396	0.972482	0.520286
279	Klebsiella	0.189865	0.6862	0.793305
280	Raoultella	0	0.000610082	0.273257
281	Hafnia-Obesumbacterium	0	0.000726552	0.273257
282	Ga0077536	0.000561791	0	0.378824
283	Legionella	0.000337075	0	0.378824
284	unclassification	0	6.60502e-05	0.273257
285	Actinobacillus	0.000104359	0	0.378824
286	Aggregatibacter	7.95388e-05	0.00245038	0.878331
287	Haemophilus	0.0413683	0.144076	0.960509
288	Acinetobacter	7.5262e-05	0	0.378824
289	Pseudomonas	0	0.00500677	0.116619
290	Xanthomonas	3.17117e-05	0	0.378824
291	Treponema	0	0.000122519	0.273257
292	Cloacibacillus	0	0.0123347	0.0245598
293	Jonquetella	0	0.00220981	0.273257
294	Victivallaceae	0	0.000179174	0.273257
295	Victivallis	0.00691251	0.00283649	0.276841
296	vadinBE97	0.000237838	0.0033596	0.444984
297	uncultured	0	0.000963507	0.273257
298	DEV114	0.000224717	0	0.378824
299	Pedosphaeraceae	0.000168537	0	0.378824
300	Akkermansia	1.06572	1.49086	0.945265

## Sheet: Clustering
Supplementary Table 4. Relative abundance data processing about gut microbiome within control group for PAM clustering.
No.	Bacterial genera	Group 1	Group 2	Group 3	Group 4	Kruskal-Wallis p-value
1	unclassification	0.000100365	0	0.000165087	0	0.834761
2	Elev-16S-1166	0	0	0.000567017	0	0.658336
3	Blastocatella	0	0	0.00202506	0	0.658336
4	Actinomyces	0.00569061	0.0203469	0.00727584	0.00939551	0.822818
5	Mobiluncus	0	0	0	0.000201395	0.179669
6	Varibaculum	0.00705083	0	0.000527546	0	0.832564
7	Bifidobacterium	5.75166	0.319768	6.79502	1.52587	2.42963e-05
8	Gardnerella	0	0	0.0878615	0	0.658336
9	Corynebacterium	0	0.0100641	0	0.000739602	0.17096
10	Lawsonella	0.00091246	0	0	0	0.549668
11	Rothia	0.00112758	0.0533833	0.00509219	0.00153047	0.557393
12	unclassification	0.000501827	0	0	0	0.549668
13	Atopobium	0.000663607	0.00240662	0.00685307	0	0.660548
14	Olsenella	0.000893695	0	0.00314134	0	0.834761
15	uncultured	0.00173822	0	0.00199622	0	0.625024
16	Collinsella	1.1383	0.435829	2.00864	0.849749	0.369119
17	Raoultibacter	0	0	0.000286572	0	0.356335
18	uncultured	0.00676513	0	0.0276412	0	0.37083
19	Adlercreutzia	0.00689194	0	0.0304097	0.000887523	0.0427602
20	CHKCI002	0	0	0.00122715	0	0.658336
21	Eggerthella	0.0234972	0.00182533	0.0564312	0.000142706	0.000596232
22	Enterorhabdus	0.00197385	0	0.00438863	0.00348732	0.354537
23	Gordonibacter	0.0010013	0	0.00277454	0	0.442108
24	Senegalimassilia	0.0117973	0.011449	0.0165488	0.0578004	0.0104662
25	Slackia	0.00842008	0	0.00753041	0.00626498	0.206085
26	uncultured	0.00651334	0.00239955	0.00898797	0.00197168	0.909207
27	uncultured	0.0017577	0	0.000500112	0	0.561497
28	Bacteroides	21.8686	2.5091	19.4162	2.09582	8.18024e-12
29	Barnesiella	0.0441756	0.0107001	0.104648	0.0527744	0.386986
30	Coprobacter	0.0123827	0.00901705	0.0018961	0.00534189	0.453107
31	uncultured	0.00177312	0	0.00694655	0	0.834761
32	Butyricimonas	0.0584614	0.018904	0.0359332	0.016596	0.891986
33	Odoribacter	0.0703098	0.00157798	0.0422309	0.0186839	0.0191015
34	Muribaculaceae	0.191447	0.0690674	0.140978	0.0161948	0.469412
35	Porphyromonas	0.0052922	0.0275668	0	0.00450541	0.273384
36	unclassification	0	0	0	0.0138238	0.179669
37	Alloprevotella	0.0405844	1.54945	0.0435071	0.317757	0.00489372
38	Paraprevotella	0.31632	0.0798587	0.250425	0.192123	0.851998
39	Prevotella	2.56703	63.5826	1.93734	67.6171	1.02006e-15
40	Prevotellaceae_Ga6A1_group	0.0590817	0	0.00166674	0.0161714	0.82719
41	Prevotellaceae_NK3B31_group	0	0	0	0.000201395	0.179669
42	Prevotellaceae_UCG-001	0	0	0	0.0220074	0.179669
43	uncultured	0.00654655	0.048259	0.00537334	0.117145	0.140935
44	Alistipes	0.712942	0.0617028	0.385217	0.127428	0.0465125
45	Rikenella	0.00023694	0	0	0	0.549668
46	Rikenellaceae_RC9_gut_group	0	0.0109879	0	0	0.0027384
47	Parabacteroides	0.796476	0.269315	1.24799	0.164759	0.0038493
48	Tannerella	0	0.0122519	0	0	0.0718978
49	uncultured	0.0232043	0.00179966	0	0.00160435	0.447251
50	uncultured	0	0	0.00097203	0	0.658336
51	uncultured	0	0	0.00267308	0	0.658336
52	Capnocytophaga	0	0.0774495	4.40247e-05	0.0026357	0.191334
53	uncultured	0.000267641	0	0	0	0.549668
54	Bergeyella	0	0.00634473	0	0	0.0718978
55	Bdellovibrio	0	0	0.000243007	0	0.658336
56	Campylobacter	8.29509e-05	0.0505391	0.000167825	0.00181256	0.903712
57	A4b	0	0	0.00153905	0	0.658336
58	Gastranaerophilales	0.00899942	0	0.0104064	0.000514095	0.839183
59	Vermiphilaceae	0	0	0.00097203	0	0.658336
60	Bilophila	0.0927067	0.00618834	0.115781	0.0281312	0.0523065
61	Desulfovibrio	0.0181624	0	0.00414337	0.00739637	0.292034
62	Elusimicrobium	0.00809614	0	0	0	0.549668
63	unclassification	0.000167276	0	0	0	0.549668
64	Anaeroplasma	0	0	0	0.000248338	0.179669
65	Bacillus	6.11576e-05	0	0.00825447	0	0.667734
66	Asteroleplasma	0	0	0.116996	0	0.658336
67	Candidatus_Stoquefichus	0	0	0.00188916	0	0.356335
68	Catenibacterium	0.0409063	0.128002	0.150718	0.142932	0.17439
69	Coprobacillus	0	0	0.00413691	0	0.658336
70	Erysipelatoclostridium	0.0222088	0	0.0617192	0.000180056	0.0950972
71	Erysipelotrichaceae_UCG-003	0.0891597	0.0384734	0.079648	0.0716417	0.9015
72	UCG-004	0.0545615	0	0	0	0.549668
73	Faecalitalea	0.00205681	0	0.0155105	0.0084897	0.0430171
74	Holdemanella	0.183048	0.132452	0.123973	0.194786	0.00580435
75	Holdemania	0.000974275	0	0.00125697	0.000315097	0.709519
76	Merdibacter	0.00196321	0	5.88368e-05	0	0.832564
77	Solobacterium	0	0.00393811	0.00540013	0	0.265035
78	Turicibacter	0.0280382	0.0150868	0.0264604	0.0053888	0.819488
79	[Clostridium]_innocuum_group	0.0256533	0	0.00956657	0	0.275984
80	uncultured	0.000461262	0	0.000245534	0	0.679397
81	Izemoplasmatales	0.0124969	0	0.00126742	0.000844585	0.739881
82	Aerococcus	0	0	0.00135768	0	0.658336
83	Granulicatella	0.000101546	0.00853257	0.000366988	0	0.645668
84	unclassification	0	0	0.00116665	0	0.658336
85	Enterococcus	0.0223341	0	0.0275408	0.00891275	0.312245
86	Lactobacillus	0.298471	0.0419205	0.580776	0.803468	0.730912
87	Pediococcus	0.00324658	0	0	0	0.549668
88	Leuconostoc	0.0022574	0	0.000963263	0.000151046	0.79622
89	Weissella	0.00757748	0.0161603	0.00137882	0.0291401	0.0347486
90	Lactococcus	0.00012973	0	0.00123894	0.00706844	0.820722
91	Streptococcus	0.650536	0.157735	0.489644	0.462917	0.413212
92	RF39	0.00136316	0	0.00338659	0.000604185	0.79473
93	Gemella	0	0.00525081	0.000206359	0.000315097	0.462397
94	Macrococcus	0	0	0.000752358	0	0.658336
95	Staphylococcus	8.64866e-05	0	0.000137621	0	0.834761
96	unclassification	0.0451264	0	0.00810548	0.00466467	0.498096
97	Catabacter	0	0	0.000370483	0	0.658336
98	Christensenellaceae_R-7_group	0.384259	0.00900581	0.23999	0.0333831	0.145812
99	uncultured	0.00631254	0	0.00115962	0.000405125	0.734783
100	unclassification	6.69102e-05	0	0	0	0.549668
101	Fastidiosipila	0.000829509	0	0	0.00211465	0.46616
102	Ruminiclostridium	0.00228587	0	0	0	0.234698
103	Clostridia_UCG-014	0.257807	0.0253245	0.136402	0.00852708	0.796274
104	Clostridia_vadinBB60_group	0.0186178	0.0175448	0.0486434	0.000597023	0.805493
105	Clostridium_sensu_stricto_1	0.548813	0.121217	0.373685	0.121651	0.371889
106	Clostridium_sensu_stricto_13	0.00297867	0	0	0	0.549668
107	Eubacterium	0.00383723	0	0.00216377	0.00118336	0.655561
108	Defluviitaleaceae_UCG-011	0.000836378	0	0.00487494	0.000768288	0.265588
109	unclassification	1.33135	0.23685	1.3132	0.354109	2.86799e-05
110	Agathobacter	1.36457	0.516526	1.5087	0.678532	0.247495
111	Anaerostignum	0.000336367	0	0	0	0.549668
112	Anaerostipes	1.38443	0.490108	1.65936	0.505549	1.67771e-05
113	Blautia	8.48696	4.50277	14.7959	5.57354	3.2089e-05
114	Butyrivibrio	0.203175	0	0.0128409	0	0.552443
115	CAG-56	0.214966	0.0267808	0.107079	0.0437748	0.543678
116	Catenibacillus	0.000672733	0	0.00341325	0	0.673695
117	Catonella	0	0.00350054	0	0	0.0718978
118	Cellulosilyticum	0.00463725	0	0.000127194	0	0.832564
119	Coprococcus	0.801099	0.744645	0.994897	0.520851	0.968363
120	Dorea	1.17922	0.841374	0.967179	0.838489	0.841651
121	Eisenbergiella	0.113885	0	0.0307212	0	0.196384
122	Epulopiscium	0.00169243	0	0	0	0.549668
123	Frisingicoccus	0.00473956	0	0.00685581	0	0.52078
124	Fusicatenibacter	2.81508	0.651379	3.47817	0.833196	7.95811e-05
125	GCA-900066575	0.0055277	0.00157798	0.00621468	0.00117036	0.818259
126	GCA-900066755	0	0	0.000160557	0	0.658336
127	Herbinix	0.00299672	0	0	0	0.549668
128	Howardella	0	0.0127134	0.00483305	0.00246342	0.330595
129	Hungatella	0.0461415	0.00293054	0.0143972	0	0.255443
130	Lachnoanaerobaculum	0	0.00459446	0	0	0.0718978
131	Lachnoclostridium	1.68168	0.719765	1.2899	0.607027	0.0370207
132	Lachnospira	1.61294	0.459643	1.59083	0.471523	0.0143218
133	Lachnospiraceae_FCS020_group	0.0773052	0.0184718	0.146459	0.0651097	0.0352046
134	Lachnospiraceae_NC2004_group	0.00256085	0.00103783	0.00342334	0.000336437	0.739944
135	Lachnospiraceae_ND3007_group	0.610449	0.282385	0.795099	0.257326	0.0774973
136	Lachnospiraceae_NK4A136_group	0.666147	0.327498	0.345636	0.151959	0.583861
137	Lachnospiraceae_UCG-001	0.0649616	0.0356661	0.034606	0.00345044	0.689017
138	Lachnospiraceae_UCG-003	0.0800622	0	0.0117492	0	0.416182
139	Lachnospiraceae_UCG-004	0.112297	0.037536	0.0955141	0.0203593	0.618754
140	Lachnospiraceae_UCG-008	0.00488412	0	0.0045818	0.00183623	0.651897
141	Lachnospiraceae_UCG-010	0.0354421	0.046814	0.0292303	0.0224345	0.237056
142	Lactonifactor	0	0	0.000525824	0	0.658336
143	Marvinbryantia	0.0506784	0.0507103	0.0480086	0.0272672	0.725831
144	Moryella	0.00601598	0.00293054	0.00383817	0.00130307	0.974126
145	Oribacterium	0	0.0457258	0	0	0.0718978
146	Roseburia	1.10541	0.534227	0.416406	0.22991	0.246353
147	Sellimonas	0.0793913	0	0.0601692	0.0216516	0.144096
148	Shuttleworthia	0	0	0.000823029	0	0.658336
149	Stomatobaculum	0	0.00328176	0	0	0.0718978
150	Tuzzerella	0	0	0.00185391	0	0.356335
151	Tyzzerella	1.1718	0.0648902	0.430694	0.0279999	0.0113682
152	UC5-1-2E3	0.00145549	0	0.014653	0	0.667734
153	[Eubacterium]_eligens_group	0.783511	0.294361	0.432572	0.583828	0.903543
154	[Eubacterium]_fissicatena_group	0	0	0.00510369	0	0.356335
155	[Eubacterium]_hallii_group	1.00793	0.223914	1.03734	0.445736	0.000210463
156	[Eubacterium]_oxidoreducens_group	0.00825176	0	0.00152138	0.00394178	0.120279
157	[Eubacterium]_ruminantium_group	0.150121	0.0925793	0.0408005	0.194853	0.0627728
158	[Eubacterium]_ventriosum_group	0.0856864	0.0238027	0.169966	0.083188	0.179116
159	[Eubacterium]_xylanophilum_group	0.0201988	0	0.00787524	0	0.196384
160	[Ruminococcus]_gauvreauii_group	0.378404	0.131657	0.357496	0.290519	0.632246
161	[Ruminococcus]_gnavus_group	1.74419	0.0322062	1.0464	0.0673207	4.40389e-05
162	[Ruminococcus]_torques_group	1.24073	0.644662	1.21053	0.937149	0.60454
163	uncultured	0.512152	0.0865686	0.488272	0.0919014	0.0108462
164	Monoglobus	0.173213	0.0383037	0.292863	0.113298	0.289286
165	unclassification	0.000100365	0	0.0015582	0.000183605	0.829835
166	unclassification	0.00121896	0	0.0199702	0.00171358	0.499343
167	Butyricicoccus	0.165526	0.0511576	0.267805	0.101605	0.0111383
168	UCG-008	0.00144058	0	0	0	0.549668
169	UCG-009	0.0103631	0.00180341	0.00973461	0.00112766	0.855688
170	unclassification	0.0109123	0.00360682	0.0091484	0.000875102	0.596741
171	Colidextribacter	0.116501	0.0133782	0.142874	0.0127969	0.00884529
172	Flavonifractor	0.108043	0	0.199071	0.00937943	0.00036456
173	Intestinimonas	0.000158559	0	0.00895406	0.00040279	0.652423
174	NK4A214_group	0.0861864	0.0419737	0.0470541	0.0174142	0.56097
175	Oscillibacter	0.107043	0.00396623	0.258189	0.0141114	0.000425007
176	Oscillospira	0.0120827	0	0.00688792	0.000624258	0.357618
177	Papillibacter	0	0	0.000246988	0	0.658336
178	UCG-002	0.777252	0.570419	0.312135	0.204673	0.765128
179	UCG-003	0.0868943	0.0287369	0.040606	0.0323918	0.488333
180	UCG-005	0.334186	0.142144	0.16804	0.0580683	0.569332
181	uncultured	0.152446	0.0276103	0.13526	0.0311727	0.00966355
182	Hydrogenoanaerobacterium	0.00189321	0	0	0	0.234698
183	unclassification	0.112123	0.0357633	0.0462806	0.000675208	0.365431
184	Anaerofilum	0.00025946	0	0.000473303	0	0.673695
185	Anaerotruncus	0.000778516	0	0.00632566	0	0.129937
186	Angelakisella	0.00100405	0	0.00052485	0.000251744	0.738873
187	CAG-352	0.00428225	0.0108972	0.437675	0	0.230699
188	Candidatus_Soleaferrea	0	0	0.000720172	0.000225069	0.196832
189	DTU089	0.00385775	0	0.0101924	0.000367211	0.389818
190	Faecalibacterium	13.2976	5.83011	12.0477	4.91805	0.00308622
191	Fournierella	0.00595787	0	0	0.000604185	0.475154
192	Incertae_Sedis	0.242361	0.0556308	0.39418	0.0214759	0.00732474
193	Negativibacillus	0.0573852	0.00778372	0.0894033	0.00388151	0.0894428
194	Paludicola	0	0	0.000277862	0	0.658336
195	Phocea	0.00584819	0	0.00226859	0	0.421347
196	Ruminococcus	1.90082	0.721499	1.75928	0.433823	0.593327
197	Subdoligranulum	1.65274	0.826862	1.86199	0.665252	0.146096
198	UBA1819	0.0404304	0	0.0258191	0.00231238	0.00967786
199	[Eubacterium]_siraeum_group	0.0984173	0.00139974	0.0478683	0.0193855	0.70078
200	uncultured	0.0903733	0.0704807	0.0891046	0.0168176	0.105456
201	UCG-010	0.107054	0.0255673	0.013298	0	0.137501
202	UCG-011	9.17364e-05	0	0.000165334	0	0.834761
203	[Clostridium]_methylpentosum_group	0.000144144	0	0.000198111	0	0.834761
204	[Eubacterium]_coprostanoligenes_group	0.49596	0.115617	0.345862	0.0763725	0.706486
205	uncultured	0.000401461	0	0.000616345	0.000367211	0.8382
206	Peptococcus	0.00183467	0	0.00447667	0	0.570399
207	uncultured	0.000468372	0	0.00284212	0	0.673695
208	Family_XIII_AD3011_group	0.00610977	0	0.00767015	0.0065408	0.452662
209	Family_XIII_UCG-001	0.00251501	0	0.00604536	0.00282669	0.506641
210	S5-A14a	0	0	0	0.00105732	0.179669
211	[Eubacterium]_brachy_group	0	0	0.000654931	0.00140195	0.203906
212	[Eubacterium]_nodatum_group	0	0	0.000183494	0	0.658336
213	unclassification	0	0	0.00636796	0	0.356335
214	Clostridioides	0.00158875	0	0	0	0.549668
215	Intestinibacter	0.154888	0.174874	0.249241	0.0395121	0.0241025
216	Paeniclostridium	0	0	0.00054298	0	0.658336
217	Peptostreptococcaceae	0	0	0.000658903	0.000100698	0.479903
218	Peptostreptococcus	0.0086269	0.00634473	0.0112909	0	0.583637
219	Romboutsia	0.169465	0.167523	0.230049	0.0958203	0.533475
220	Terrisporobacter	0.00349427	0	0.071406	0.0133119	0.463996
221	Anaerococcus	0	0	0.0103674	0.00130907	0.523984
222	Ezakiella	0.000248853	0	0	0.00438034	0.46616
223	Fenollaria	0.000935646	0	0.000844404	0.00256779	0.829928
224	Finegoldia	0	0	9.53954e-05	0.0061929	0.512532
225	Gallicola	0	0	0	0.000251744	0.179669
226	Murdochiella	0	0	0	0.00166151	0.179669
227	Parvimonas	0.0369318	0	0.00747738	0	0.561497
228	Peptoniphilus	0.0043964	0	0.000381181	0.00644464	0.836187
229	uncultured	0.00183063	0	0	0	0.549668
230	DTU014	0.000301096	0	0	0	0.549668
231	Acidaminococcus	0.139594	0	0.0172501	0.1368	0.00249389
232	Phascolarctobacterium	1.33986	2.2628	1.66879	0.316445	0.109905
233	Succiniclasticum	0.0750751	0	0.425986	0	0.834761
234	Megamonas	0.627604	1.67153	0.490563	1.4227	0.0950664
235	Mitsuokella	0.0232967	0.0740591	0.0608622	0.0734705	0.742678
236	Selenomonas	0.00741419	0.0455071	0	0	0.304032
237	uncultured	0	0	0.00780802	0	0.179175
238	Allisonella	0	0.00779915	0.00133554	0.00312898	0.205313
239	Anaeroglobus	0.00315214	0	0	0	0.549668
240	Dialister	0.450224	0.197776	0.355491	0.327796	0.669721
241	Megasphaera	0.574267	0.399424	0.423541	1.21362	0.561402
242	Negativicoccus	0	0	0	0.000503488	0.179669
243	Veillonella	1.03303	1.05791	1.5878	0.00895979	0.00495166
244	uncultured	0.00328444	0	0	0	0.549668
245	unclassification	0	0	0	9.00278e-05	0.179669
246	Fusobacterium	0.0320081	0.103047	0.113242	0.0238441	0.418076
247	Leptotrichia	0.00333013	0.147898	0.000317985	0	0.644305
248	Sneathia	0.0245564	0	0	0	0.234698
249	Phaselicystis	0	0	0.000891027	0	0.658336
250	Absconditabacteriales_(SR1)	0	0.00743865	0	0	0.0718978
251	Saccharimonadaceae	0	0.00350054	0	0	0.0718978
252	TM7x	0	0.00437568	6.44878e-05	0	0.336512
253	OM190	0	0	0.0109353	0	0.658336
254	Gemmata	0	0	0.0406632	0	0.658336
255	Brevundimonas	0	0	0	9.00278e-05	0.179669
256	Hirschia	0	0	0.00194406	0	0.658336
257	Methylobacterium-Methylorubrum	0	0	0.00064802	0	0.658336
258	Hyphomicrobium	0	0	0.00275408	0	0.658336
259	Rhodobacter	0	0	0.00615619	0	0.658336
260	uncultured	0.066917	0.00165915	0.110188	0	0.479087
261	Sphingopyxis	0	0	0.00137704	0	0.658336
262	uncultured	0	0	0.00259208	0	0.658336
263	Aeromonas	1.61504	0	0	0	0.549668
264	Lautropia	0.00103711	0.0159712	0.00221879	0.00432199	0.0712916
265	unclassification	0	0	0.0267308	0	0.658336
266	Methylibium	0	0	0.00218707	0	0.658336
267	Rhizobacter	0	0	0.000405012	0	0.658336
268	Kingella	0	0.00371933	0	0	0.0718978
269	Neisseria	0.0302001	1.59493	0.00680948	0.0195131	0.299765
270	Oxalobacter	0	0	0.000451415	0	0.658336
271	Parasutterella	0.119861	0	0.149055	0.00135362	0.0309655
272	Sutterella	0.820637	0.311035	0.96083	0.288239	0.0956077
273	Cardiobacterium	0	0.00284419	0	0	0.0718978
274	unclassification	9.17364e-05	0	0	0	0.549668
275	unclassification	0.0359496	0.0299379	0.0215002	0	0.289487
276	Citrobacter	0.113251	0	0.00614374	0	0.410948
277	Enterobacter	0.0230712	0.152561	0.0236677	0	0.430906
278	Escherichia-Shigella	1.1836	0.4296	1.4978	0.016854	0.0168333
279	Klebsiella	0.953055	0	0.273306	0.00102438	0.174449
280	Raoultella	0.000847336	0	0	0	0.549668
281	Hafnia-Obesumbacterium	0.0010091	0	0	0	0.549668
282	Ga0077536	0	0	0.000810025	0	0.658336
283	Legionella	0	0	0.000486015	0	0.658336
284	unclassification	9.17364e-05	0	0	0	0.549668
285	Actinobacillus	0	0	0.000150472	0	0.658336
286	Aggregatibacter	0	0.00875136	0.000114684	0	0.336512
287	Haemophilus	0.0783819	0.313002	0.0473863	0.0277488	0.69456
288	Acinetobacter	0	0	0	0.000245592	0.179669
289	Pseudomonas	0.00695385	0	0	0	0.234698
290	Xanthomonas	0	0	4.57238e-05	0	0.658336
291	Treponema	0	0.000437568	0	0	0.0718978
292	Cloacibacillus	0.0171316	0	0	0	0.0339325
293	Jonquetella	0.00306918	0	0	0	0.549668
294	Victivallaceae	0.000248853	0	0	0	0.549668
295	Victivallis	0.00393957	0	0.00980776	0.000360111	0.284586
296	vadinBE97	0.00466611	0	0.000342929	0	0.561497
297	uncultured	0.0013382	0	0	0	0.549668
298	DEV114	0	0	0.00032401	0	0.658336
299	Pedosphaeraceae	0	0	0.000243007	0	0.658336
300	Akkermansia	2.06978	0.00219959	1.53621	0.000941863	0.256409
