# Supplementary material for: Understanding the bacterial compositional network associations between oral and gut microbiome within healthy Koreans
Source: J Oral Microbiol. 2023 Mar 3;15(1):2186591. doi: 10.1080/20002297.2023.2186591 (PMC9987756; doi:10.1080/20002297.2023.2186591)
Supplement: Supplemental Material [file ZJOM_A_2186591_SM1954.zip › Supplementary files/Supplementary Table 6.xlsx]

## Sheet: S type
Supplementary Table 6. Comparison of relative frequency of distinct bacterial genera in significant correlation.
Distinct bacterial taxa in S type	Average relative frequency in S type	Average relative frequency in H type	Mann-Whitney p-value	*Statistical significance
Prevotella	15.0093	6.74728	4.62876e-05	***
Haemophilus	8.66696	25.9794	2.83073e-14	***
Neisseria	7.79818	19.0938	1.81008e-07	***
Actinomyces	3.55517	1.14355	4.44735e-08	***
Selenomonas	0.711477	0.223225	0.000344418	***
Porphyromonas	0.670427	1.77901	8.09948e-05	***
Capnocytophaga	0.575797	0.870184	0.00940917	***
Lachnoanaerobaculum	0.363297	0.111929	0.00160675	**
Megasphaera	0.302928	0.0385722	7.24472e-06	***
Atopobium	0.104341	0.0125786	1.73262e-05	***
*Statistical significance: (**): p < 0.01; (***): p < 0.001

## Sheet: H type
Supplementary Table 6. Comparison of relative frequency of distinct bacterial genera in significant correlation.
Distinct bacterial taxa in H type	Average relative frequency in S type	Average relative frequency in H type	Mann-Whitney p-value	Significance
Streptococcus	15.2652	25.1394	0.000524662	***
Veillonella	9.56643	16.9401	1.24711e-05	***
Prevotella	6.74728	15.0093	4.62876e-05	***
Fusobacterium	3.57448	2.15051	0.00140525	**
Oribacterium	0.813554	0.665597	0.0458913	*
Aggregatibacter	0.34966	0.117427	0.00221221	**
Selenomonas	0.223225	0.711477	0.000344418	***
Lachnoanaerobaculum	0.111929	0.363297	0.00160675	**
Megasphaera	0.0385722	0.302928	7.24472e-06	***
*Statistical significance: (*): p < 0.05; (**): p < 0.01; (***): p < 0.001
