# Supplementary material for: Understanding the bacterial compositional network associations between oral and gut microbiome within healthy Koreans
Source: J Oral Microbiol. 2023 Mar 3;15(1):2186591. doi: 10.1080/20002297.2023.2186591 (PMC9987756; doi:10.1080/20002297.2023.2186591)
Supplement: Supplemental Material [file ZJOM_A_2186591_SM1954.zip › Supplementary files/Supplementary Table 7.xlsx]

## Sheet: Oral_KOGA_genus
Supplementary Table 7. Bacterial relative abundance of each KOGA type about oral and gut.
No.	Bacterial genera	SB	SP	HB	HP	Kruskal-Wallis p-value
1	unclassification	0.00118945	0	8.95287e-05	0	0.245024
2	unclassification	0.00715169	0	0	0	0.356335
3	Actinomyces	3.70477	3.21661	1.27083	0.81625	8.70928e-07
4	F0332	0.0458365	0.0722997	0.00773055	0.00840524	0.0260694
5	uncultured	9.11207e-05	0	0	0	0.658336
6	Alloscardovia	7.78724e-05	0	0	0	0.658336
7	Bifidobacterium	0.00986444	0.024549	0.00792351	0	0.449191
8	Gardnerella	0.00743653	0	0	0	0.658336
9	Scardovia	0.0038833	0	0	0	0.356335
10	Corynebacterium	0.411455	0.407842	0.303651	0.2205	0.908564
11	Lawsonella	0.000706148	0.0013733	0.00224269	0	0.836711
12	unclassification	0	0.000124096	0	0.00314871	0.17096
13	unclassification	0.000867505	0.000496384	0.00070107	0	0.482257
14	Micrococcus	0	0	0.00141206	0	0.549668
15	Rothia	3.93752	3.34051	3.34029	4.24776	0.467724
16	Nitriliruptoraceae	0.000235383	0	0	0	0.658336
17	Cutibacterium	0	0.004983	0.00523294	0.00112306	0.447251
18	Pseudopropionibacterium	0.00127266	0	0	0	0.0860216
19	Atopobium	0.127548	0.05182	0.0126158	0.0124829	9.73233e-05
20	Olsenella	0.0228921	0.0193108	0.000417801	0.00655119	0.0921603
21	uncultured	0.000189503	0	0	0	0.658336
22	Collinsella	0.00535858	0.0141278	0.0438693	0.00342747	0.75079
23	Cryptobacterium	0.00501164	0	0	0	0.658336
24	DNF00809	0.000651904	0	0	0	0.658336
25	Eggerthella	0	0.000936172	0	0	0.179669
26	Bacteroides	0.170341	0.170972	0.177175	0.0292318	0.218608
27	Phocaeicola	0.00295741	0	0	0	0.179175
28	Barnesiella	0.000138736	0	0	0	0.658336
29	Butyricimonas	0.000109735	0	0	0	0.658336
30	Odoribacter	0.00216765	0	0.00023956	0	0.667734
31	F0058	0.0327814	0.0249799	0.0163207	0.0119354	0.642567
32	Porphyromonas	0.728	0.54013	1.77861	1.78006	0.00119327
33	unclassification	0	0	7.63203e-05	0	0.549668
34	Alloprevotella	0.86845	0.994334	1.07015	1.18012	0.980504
35	Prevotella	14.578	15.9856	7.90134	3.77971	0.0001689
36	Prevotellaceae_Ga6A1_group	0.000791923	0	0	0	0.658336
37	uncultured	0.00105922	0	0	0	0.658336
38	Alistipes	0.000777644	0	0.000119372	0	0.434801
39	Rikenellaceae_RC9_gut_group	0.0412473	0.00728824	0.00107981	0.00403501	0.211119
40	Parabacteroides	5.78069e-05	0.00194571	0.000827559	0	0.725195
41	Tannerella	0.0792728	0.00989622	0.0270223	0.00772712	0.338784
42	Capnocytophaga	0.576429	0.574366	0.835847	0.958477	0.0730785
43	Bergeyella	0.0710099	0.0511245	0.100691	0.127238	0.0440671
44	unclassification	0.000219469	0	0	0	0.658336
45	Lentimicrobium	0.0201048	0.0161067	0.0150821	0.0129998	0.723475
46	Campylobacter	0.846061	0.565159	0.321457	0.351119	0.000344134
47	Helicobacter	0	0.005675	0.00316817	0	0.475154
48	Flexilinea	0.00505955	0	0	0	0.179175
49	Desulfobulbus	0.00508439	0.00129714	0	0	0.479903
50	Bilophila	0	0.00291857	0	0.000571246	0.173746
51	Desulfovibrio	0.00176795	0	0	0	0.658336
52	unclassification	0.000120723	0	0	0	0.658336
53	Acholeplasma	7.07179e-05	0	0	0	0.658336
54	Bacillus	0	0	0.0227461	0	0.549668
55	Brevibacillus	0.00230343	0	0	0	0.658336
56	Catenibacterium	0.000598941	0	0	0	0.658336
57	Erysipelatoclostridium	6.93682e-05	0	0.00111073	0	0.832564
58	Holdemanella	0	0	0.00316817	0	0.549668
59	Solobacterium	0.0145622	0.0147675	0.0101547	0.00308089	0.402168
60	[Clostridium]_innocuum_group	0.000781235	0	0	0	0.658336
61	unclassification	0.00501541	0.000277482	0.041086	0.0672062	0.380654
62	Abiotrophia	0.00592325	0.00183106	0.00106848	0.00269	0.854385
63	unclassification	0.00047374	0	0.00176103	0	0.679397
64	Granulicatella	1.00071	0.509489	0.702333	0.732233	0.0710971
65	unclassification	0	0.000456689	0.00158676	0	0.475154
66	Enterococcus	0	0.0951466	0.0225241	0	0.012051
67	Lactobacillus	0.00301512	0	0.00229787	0.000935884	0.491905
68	Pediococcus	0	0	0.00174543	0	0.549668
69	Leuconostoc	0	0	0.000178081	0	0.549668
70	Weissella	9.42905e-05	0	0	0	0.658336
71	P5D1-392	0	0.00697214	0	0.000358865	0.173746
72	Lactococcus	0.000400196	0.000548027	0.00801363	0	0.837853
73	Streptococcus	23.7484	28.2875	16.2141	12.8251	0.00344088
74	Mycoplasma	0.0197309	0.00154232	5.08802e-05	0.00171374	0.706146
75	RF39	0.000782084	0	0	0	0.658336
76	Gemella	1.11148	0.554755	1.19466	1.46463	0.306742
77	Staphylococcus	0.00459284	0.00473384	0.00174431	0.014617	0.454614
78	Christensenellaceae_R-7_group	0.000134271	0	8.95287e-05	0	0.834761
79	Fastidiosipila	0.000941638	0	0	0	0.658336
80	Clostridia_UCG-014	0.0337923	0.0225639	0.0169938	0.027013	0.83204
81	Clostridia_vadinBB60_group	0.00274735	0	0.000102321	0.00472307	0.560858
82	Clostridium_sensu_stricto_1	0.00125649	0.033303	0.028556	0	0.165153
83	Defluviitaleaceae_UCG-011	0.0270823	0.00727471	0.00180798	0.00512897	0.754713
84	unclassification	0.00544989	0.0314046	0.112995	0.0114485	0.850588
85	Agathobacter	0.00275031	0.00372929	0	0	0.478559
86	Anaerostipes	0.00378474	0.00858437	0.000238743	0.00161489	0.688643
87	Blautia	0.0511615	0.141126	0.222682	0.0480471	0.230281
88	Butyrivibrio	0.0274485	0.0108959	0.00703687	0.00579271	0.577206
89	Catonella	0.208897	0.121991	0.120104	0.153801	0.264857
90	Coprococcus	0.00128688	0	0.000166125	0	0.834761
91	Dorea	0.00211854	0.00324286	0.00176048	0	0.833396
92	Eisenbergiella	0	0.00221467	0	0	0.179669
93	Fusicatenibacter	0.00514184	0.023835	0.00517032	0.0136734	0.849529
94	Johnsonella	0.0193823	0.0135336	0.0285627	0.0242711	0.926348
95	Lachnoanaerobaculum	0.440241	0.189163	0.115992	0.101481	0.0124941
96	Lachnoclostridium	0.0239663	0.0167483	0.00416911	0	0.614828
97	Lachnospira	0.0234398	0.00632357	0.00174121	0.00680667	0.741872
98	Lachnospiraceae_ND3007_group	0	0.00502643	0.000429451	0	0.46616
99	Lachnospiraceae_NK4A136_group	0	0.00454	0.00047912	0	0.46616
100	Lachnospiraceae_UCG-004	0	0.001135	0	0	0.179669
101	Oribacterium	0.73516	0.508165	0.560651	1.46388	0.134927
102	Roseburia	0.00501353	0.00470214	0.000358115	0	0.822422
103	Sellimonas	0.000781235	0	0	0	0.658336
104	Shuttleworthia	0.0028089	0.0113336	0	0	0.333897
105	Stomatobaculum	0.233871	0.259413	0.136723	0.0856532	0.0775531
106	Tyzzerella	0	0.00692084	0.00881424	0	0.366224
107	[Eubacterium]_eligens_group	0	0.00277334	0.00274743	0	0.161636
108	[Eubacterium]_hallii_group	0.000663261	0.00276833	0	0	0.512532
109	[Eubacterium]_oxidoreducens_group	0	0.00162143	0	0	0.179669
110	[Ruminococcus]_gauvreauii_group	0.00124998	0.0102744	0	0.00131024	0.196597
111	[Ruminococcus]_gnavus_group	0.054656	0.210746	0.57643	0.0541701	0.574644
112	[Ruminococcus]_torques_group	0	0.00843143	0	0	0.179669
113	uncultured	0.686713	0.230568	0.0448699	0	0.000837333
114	Butyricicoccus	0	0.001135	0.00478319	0	0.366224
115	UCG-009	0	0	0.000319413	0	0.549668
116	UCG-002	0.0334244	0.000972857	0.000494971	0	0.827242
117	UCG-005	0.000131681	0.00178357	0	0	0.512532
118	CAG-352	0.00134071	0	0.00272694	0	0.300656
119	Faecalibacterium	0.06748	0.0625102	0.0210855	0.0218239	0.67528
120	Fournierella	0	0.00275643	0	0	0.179669
121	Incertae_Sedis	0	0.00178357	0.00023956	0	0.46616
122	Ruminococcus	0.00160236	0.00745857	0.000806575	0.00265709	0.923731
123	Subdoligranulum	0.0406504	0.0153759	0.0108528	0.00354279	0.879154
124	uncultured	0	0.001661	0.000411291	0	0.46616
125	[Eubacterium]_coprostanoligenes_group	0	0	0.000371228	0	0.549668
126	Peptococcus	0.0120064	0.0076762	0.00491117	0.00524095	0.309991
127	Amnipila	0.00517477	0.00679215	0.00869413	0.00430507	0.879495
128	Family_XIII_UCG-001	0.000878135	0	0.00121098	0	0.371521
129	Mogibacterium	0.00104342	0.000456689	0.000204081	0	0.28427
130	[Eubacterium]_brachy_group	0.0231442	0.000682528	0.0023586	0	0.371663
131	[Eubacterium]_nodatum_group	0.0504923	0.0457149	0.0194662	0.00563474	0.0199431
132	[Eubacterium]_saphenum_group	0.0109652	0	0	0	0.179175
133	uncultured	0.00384408	0	0	0	0.356335
134	unclassification	0.00966517	0.021946	0.0231632	0.0265208	0.48371
135	Clostridioides	0	0	0.000319413	0	0.549668
136	Filifactor	0.0306681	0.00650491	0.00243762	0.00142811	0.461511
137	Intestinibacter	8.09296e-05	0	0	0	0.658336
138	Paraclostridium	0	0	0.000371228	0	0.549668
139	Peptoclostridium	0.00403602	0.00840867	0.0462849	0	0.585901
140	Peptostreptococcus	0.356114	0.315465	0.224719	0.157192	0.402008
141	Romboutsia	0.000438938	0.00308071	0	0	0.512532
142	Terrisporobacter	0	0	0.000798533	0	0.549668
143	[Eubacterium]_yurii_group	0.0183926	0.00677438	0.013399	0.0253904	0.102581
144	Fenollaria	0.000144867	0	0	0	0.658336
145	Parvimonas	0.0693149	0.0295519	0.0550178	0.0343251	0.965841
146	Peptoniphilus	0.000169012	0	0	0	0.658336
147	Phascolarctobacterium	0.00358427	0.00635624	0.00250436	0	0.413518
148	unclassification	0.0575508	0	0.0409411	0.00692554	0.289134
149	Centipeda	0.0775716	0.0178357	0.0121804	0.0598256	0.241983
150	Megamonas	0.0333128	0.09114	0.491679	0.0250265	0.694428
151	Selenomonas	0.697439	0.743248	0.266181	0.112767	0.00123688
152	uncultured	0.0196694	0.0115077	0.000149215	0	0.277626
153	unclassification	5.19149e-05	0	0	0	0.658336
154	Anaeroglobus	0.00961883	0.00163855	0.00333312	0.00142811	0.572362
155	Dialister	0.069578	0.0241246	0.038794	0.0082263	0.923086
156	Megasphaera	0.25909	0.402142	0.0509163	0.00683014	3.81477e-05
157	Veillonella	17.4573	15.7696	10.2474	7.81526	0.000154991
158	Fusobacterium	2.33773	1.72679	4.08813	2.25366	0.00289779
159	unclassification	0.000278378	0	0	0	0.356335
160	Leptotrichia	3.74755	2.10625	1.92462	1.66768	0.252175
161	Sneathia	0.00794669	0	0	0	0.356335
162	Streptobacillus	0.00464836	0	0	0	0.356335
163	uncultured	0.01424	0.0131218	0	0.028613	0.335056
164	Absconditabacteriales_(SR1)	0.0891315	0.0491866	0.230614	0.0617609	0.302721
165	Gracilibacteria	0.000920418	0	0.0447038	0.0181764	0.386903
166	JGI_0000069-P22	0.00235229	0.00391336	0	0.0162378	0.305121
167	unclassification	0	0.00729643	0.000835885	0	0.366661
168	unclassification	9.42905e-05	0	0.00262055	0	0.832564
169	Candidatus_Saccharimonas	0.0249227	0.0153075	0.0102456	0.0248021	0.798946
170	Saccharimonadaceae	0.059218	0.00734978	0.0146948	0.0166476	0.742394
171	TM7x	0.222486	0.176984	0.128	0.120483	0.733461
172	Saccharimonadales	0.0715224	0.01599	0.0187784	0.00265709	0.138341
173	Acetobacter	0	0	0.000407041	0	0.549668
174	Roseomonas	0	0.00110733	0	0	0.179669
175	Brevundimonas	0	0.00276833	0	0.0024333	0.173746
176	Paracoccus	0	0.0221467	0	0	0.179669
177	Sphingomonas	0.0194906	0.00304517	0	0	0.523984
178	Aeromonas	0	0	0.000429451	0	0.549668
179	Anaerobiospirillum	0	0	0.000638827	0	0.549668
180	Succinivibrio	4.53533e-05	0	0	0	0.658336
181	unclassification	0	0	2.54401e-05	0	0.549668
182	Lautropia	1.33324	3.94272	1.05013	2.35175	0.135343
183	unclassification	0	0.000682528	0	0	0.179669
184	Aquabacterium	0	0	5.08802e-05	0	0.549668
185	Brachymonas	0	0.000972857	0	0	0.179669
186	Comamonas	0.0260588	0.0268208	0.0052406	0.0244559	0.17526
187	unclassification	0.00667277	0.0244836	0.000997372	0.0245964	0.360698
188	Alysiella	0.00199385	0.00692561	0.000805758	0.00823348	0.162936
189	Eikenella	0.0156823	0.0053942	0.00878667	0.0253	0.4155
190	Kingella	0.0253238	0.0417558	0.018723	0.0226806	0.941133
191	Neisseria	7.86787	7.64046	16.5721	25.5781	1.86346e-07
192	uncultured	0.000307257	0	0	0	0.658336
193	Propionivibrio	0	0	0.000498375	0	0.549668
194	Sutterella	0	0	0.0010562	0	0.234698
195	unclassification	0.00152999	0	0	0	0.658336
196	Cardiobacterium	0.0668256	0.0577183	0.0392768	0.0841163	0.69736
197	Citrobacter	0	0.003405	0	0	0.179669
198	Escherichia-Shigella	0.0278009	0.110628	0.0368154	0.0233554	0.921452
199	Klebsiella	0.000820916	0.00193783	0.00833249	0	0.487251
200	Raoultella	0.0073892	0	0	0	0.658336
201	Serratia	0	0	0.0109329	0	0.0917306
202	Halomonas	0.000242988	0	0	0	0.658336
203	unclassification	0.0247095	0.0269332	0.110096	0.0494269	0.564498
204	Actinobacillus	0.215301	0.221678	0.391754	1.22748	0.0321807
205	Aggregatibacter	0.136081	0.075209	0.357601	0.329241	0.0242805
206	Haemophilus	8.75595	8.46556	25.6157	26.9144	1.6388e-12
207	Acinetobacter	0.0228393	0	0	0	0.658336
208	Enhydrobacter	0.000363405	0.00616143	0	0.0030527	0.0962237
209	Moraxella	0.0190309	0	0.090289	0	0.832564
210	Pseudomonas	0	0.0116434	0.0001272	0.00010612	0.179593
211	Xanthomonas	0.00117691	0	0	0	0.658336
212	Treponema	0.241543	0.0547476	0.0508784	0.10652	0.866176
213	Fretibacterium	0.302586	0.0176198	0.0887947	0.00538563	0.833922
214	Pyramidobacter	0.000471453	0	0	0	0.658336
215	Akkermansia	0.0226919	0	0.000399267	0	0.834761

## Sheet: Oral_KOGA_species
Supplementary Table 7. Bacterial relative abundance of each KOGA type about oral and gut.
No.	Bacterial species	SB	SP	HB	HP	Kruskal-Wallis p-value
1	unclassification	0.00118945	0	8.95287e-05	0	0.245024
2	unclassification	0.00715169	0	0	0	0.356335
3	unclassification	0.55655	0.357631	0.2308	0.160129	0.565791
4	Actinomyces dentalis	0.0079275	0	0	0	0.658336
5	Actinomyces gerencseriae	0.00420545	0	0.000149215	0	0.667734
6	Actinomyces graevenitzii	0.438889	0.182497	0.0608089	0.0321381	0.000241433
7	Actinomyces israelii	0.000465574	0	0	0	0.356335
8	Actinomyces lingnae	0.00314465	0.00648319	0.00348255	0	0.805839
9	Actinomyces massiliensis	0.0199546	0.035185	0.00522489	0.0153521	0.146346
10	Actinomyces pacaensis	0.0127604	0.00274013	0	0	0.479903
11	Mycobacterium tuberculosis	0.00128825	0.00114172	0	0	0.109733
12	Schaalia meyeri	0.00484366	0	0	0	0.658336
13	Schaalia odontolytica	2.64858	2.63093	0.970207	0.608632	2.42125e-05
14	uncultured Actinobacteridae	0	0	0.000153481	0	0.549668
15	uncultured Actinomyces	0.00132242	0	0	0	0.658336
16	uncultured bacterium	0.00483565	0	0	0	0.658336
17	uncultured bacterium	0.0336234	0.0638655	0.00729807	0.00840524	0.0465862
18	unidentified	0.0122131	0.00843418	0.000432481	0	0.0923298
19	unclassification	9.11207e-05	0	0	0	0.658336
20	unclassification	7.78724e-05	0	0	0	0.658336
21	unclassification	0	0.0126631	0.00373518	0	0.158091
22	Bifidobacterium adolescentis	0.00122041	0	0	0	0.356335
23	Bifidobacterium animalis	0	0.00242045	0	0	0.179669
24	Bifidobacterium bifidum	0	0.00379052	0	0	0.179669
25	Bifidobacterium dentium	0.00838041	0	0	0	0.179175
26	Bifidobacterium longum	0.000263617	0.005675	0.00418832	0	0.444853
27	Gardnerella vaginalis	0.00743653	0	0	0	0.658336
28	Scardovia wiggsiae	0.0038833	0	0	0	0.356335
29	unclassification	0.000651904	9.13378e-05	0	0	0.523984
30	Corynebacterium argentoratense	0.00181266	0	0	0	0.658336
31	Corynebacterium durum	0.209464	0.13397	0.226893	0.181656	0.562064
32	Corynebacterium matruchotii	0.199526	0.273781	0.0767578	0.0388442	0.350729
33	uncultured bacterium	0.000706148	0.0013733	0.00224269	0	0.836711
34	unclassification	0	0.000124096	0	0.00314871	0.17096
35	unclassification	0.000867505	0.000496384	0.00070107	0	0.482257
36	unclassification	0	0	0.00141206	0	0.549668
37	unclassification	3.31647	2.65228	2.98744	3.85031	0.473583
38	Actinomyces sp.	0.000524309	0	7.63203e-05	0	0.667734
39	Rothia aeria	0.405777	0.159263	0.234974	0.283399	0.822918
40	Rothia dentocariosa	0.000769919	0.000186144	0	0	0.479903
41	Rothia mucilaginosa	0.187542	0.512484	0.104616	0.114046	0.175272
42	Rothia sp.	0	0.000324159	0.0131801	0	0.475154
43	uncultured bacterium	0.0264378	0.0159786	0	0	0.111917
44	uncultured bacterium	0.000235383	0	0	0	0.658336
45	unclassification	0	0.004983	0.00523294	0.00112306	0.447251
46	uncultured bacterium	0.00127266	0	0	0	0.0860216
47	unclassification	0.0136674	0.000307444	0.000727738	0	0.185171
48	Atopobium vaginae	0.00236617	0	0	0	0.658336
49	Lancefieldella rimae	0.00570141	0	0	0	0.356335
50	uncultured bacterium	0.105813	0.0515125	0.011888	0.0124829	0.00147023
51	Olsenella sp.	0.0199814	0.0193108	0.000417801	0.00655119	0.155967
52	Olsenella uli	0.00286349	0	0	0	0.356335
53	bacterium WCE2013	4.71453e-05	0	0	0	0.658336
54	uncultured bacterium	0.000189503	0	0	0	0.658336
55	unclassification	0.00535858	0.0120199	0.0424613	0.00342747	0.75019
56	Collinsella tanakaei	0	0	0.00140807	0	0.549668
57	uncultured actinobacterium	0	0.00210786	0	0	0.179669
58	Cryptobacterium curtum	0.00501164	0	0	0	0.658336
59	Coriobacteriales bacterium	0.000651904	0	0	0	0.658336
60	unclassification	0	0.000936172	0	0	0.179669
61	unclassification	0.0059576	0.00908482	0.00280066	0	0.496386
62	Bacteroides coprocola	0.00697652	0.00432339	0.0079857	0	0.684058
63	Bacteroides coprophilus	0.00544414	0.0283312	0.00526472	0	0.107659
64	Bacteroides eggerthii	0	0.00205343	0	0	0.179669
65	Bacteroides fragilis	0.000982717	0.005592	0	0	0.11437
66	Bacteroides ovatus	0.00114458	0	0	0	0.658336
67	Bacteroides plebeius	0.00732513	0.0250767	0.00692892	0.0103331	0.156998
68	Bacteroides thetaiotaomicron	0.000115614	0.00291857	0	0	0.512532
69	Bacteroides uniformis	0.0136046	0.0102269	0.000507329	0	0.46181
70	Bacteroides vulgatus	0.117271	0.0833645	0.068545	0.0188987	0.978787
71	Prevotella heparinolytica	0.00395166	0	0	0	0.179175
72	uncultured bacterium	0.0075673	0	0.0851428	0	0.561497
73	Phocaeicola abscessus	0.00295741	0	0	0	0.179175
74	uncultured organism	0.000138736	0	0	0	0.658336
75	unclassification	0.000109735	0	0	0	0.658336
76	unclassification	4.71453e-05	0	0	0	0.658336
77	Bacteroidetes sp.	0.00212051	0	0	0	0.356335
78	Odoribacter splanchnicus	0	0	0.00023956	0	0.549668
79	uncultured bacterium	0.0327814	0.0249799	0.0163207	0.0119354	0.642567
80	unclassification	0.219709	0.259657	0.918588	1.12076	0.00650218
81	Porphyromonas catoniae	0.00442651	0	0.00182738	0.0129902	0.689208
82	Porphyromonas endodontalis	0.144678	0.0120614	0.0218143	0.0235719	0.258143
83	Porphyromonas gingivalis	0.105153	0.0487422	0.0057052	0.0485293	0.0888174
84	Porphyromonas macacae	0.000588457	0	0	0	0.658336
85	Porphyromonas pasteri	0.206631	0.188419	0.797659	0.548425	0.00102995
86	Porphyromonas uenonis	0	0	0.00047912	0	0.549668
87	uncultured bacterium	0.0468144	0.0304283	0.0324565	0.0257867	0.852053
88	uncultured organism	0	0.000821785	0	0	0.0196352
89	unidentified eubacterium	0	0	7.63203e-05	0	0.549668
90	unclassification	0	0	7.63203e-05	0	0.549668
91	unclassification	0.205556	0.117214	0.784248	0.766104	0.0629346
92	Alloprevotella rava	0.07824	0.155434	0.0184403	0.000742843	0.0186124
93	Alloprevotella tannerae	0.151963	0.137821	0.100961	0.0267465	0.204152
94	Prevotella sp.	0.000941531	0	0.0001272	0	0.834761
95	uncultured Bacteroidetes	0.431635	0.583866	0.166378	0.38653	0.232269
96	uncultured Prevotella	0.000114439	0	0	0	0.658336
97	unclassification	0.85603	0.928469	0.236719	0.150479	0.000626843
98	Prevotella amnii	0.00214887	0	0	0	0.658336
99	Prevotella aurantiaca	0.16523	0.324741	0.173214	0.0446257	0.806561
100	Prevotella baroniae	0.00279832	0.0213011	0	0.0122818	0.539966
101	Prevotella buccae	0.00527676	0.00988829	0.0160348	0	0.532348
102	Prevotella buccalis	0.00161769	0	0	0	0.658336
103	Prevotella copri	0.013234	0.0366604	0.00343294	0	0.332801
104	Prevotella dentalis	0.00399028	0.00262436	0.00190594	0	0.751411
105	Prevotella denticola	0.13094	0.0383668	0.0746176	0.0228568	0.951597
106	Prevotella enoeca	0.00187496	0.00625627	0	0	0.512532
107	Prevotella fusca	0.0105579	0	0	0	0.356335
108	Prevotella genomosp.	0.0512028	0.00917134	0.0335467	0.0046047	0.522268
109	Prevotella histicola	0.78256	1.46782	0.211025	0.0341717	1.81416e-05
110	Prevotella intermedia	0.604144	0.0671548	0.0619871	0.0390115	0.783162
111	Prevotella jejuni	0.591253	1.50855	0.144037	0.0208423	0.000477997
112	Prevotella loescheii	0.00553196	0	0.0176663	0.0174259	0.0988677
113	Prevotella maculosa	0.0223265	0	0.00979381	0	0.515933
114	Prevotella marshii	0	0.00685995	0.000638827	0.00140779	0.0267925
115	Prevotella melaninogenica	8.24699	8.43328	4.6159	1.48109	0.00137458
116	Prevotella micans	0.00638984	0.00104271	0.00397392	0	0.854622
117	Prevotella multiformis	0	0	0.00158443	0	0.549668
118	Prevotella nanceiensis	0.430262	0.646466	1.06757	1.11619	0.0794596
119	Prevotella nigrescens	0.514006	0.208435	0.144362	0.146636	0.7871
120	Prevotella oralis	0.00946922	0.00553667	0.00208033	0.0037131	0.898788
121	Prevotella oris	0.120885	0.0601816	0.16734	0.0342918	0.623318
122	Prevotella oulorum	0.143109	0.0775679	0.0243777	0.0218117	0.0280534
123	Prevotella pallens	0.939563	1.16226	0.491568	0.371656	0.00591781
124	Prevotella pleuritidis	0.0305182	0.012241	0.0134304	0.00904957	0.389927
125	Prevotella saccharolytica	0.0024007	0	0.00310316	0.000885698	0.663194
126	Prevotella salivae	0.418194	0.431638	0.0910906	0.0920175	0.000831782
127	Prevotella scopos	0.00714906	0.0189334	0.0129277	0	0.490464
128	Prevotella shahii	0.120833	0.0576616	0.125657	0.0431554	0.918099
129	Prevotella sp.	0.171029	0.140026	0.0847925	0.10071	0.67393
130	Prevotella stercorea	0	0.000540265	0.000343561	0	0.475154
131	Prevotella veroralis	0.0950605	0.210245	0.00864856	0	0.0143767
132	Trichuris trichiura	0	0	0	0.000374354	0.0718978
133	metagenome	0.00167096	0.00616143	0.00616169	0	0.836187
134	unidentified	0.0234	0.00549311	0.00211104	0.000242353	0.739981
135	unidentified eubacterium	0.0463204	0.0799937	0.0496899	0.0101788	0.49814
136	uncultured bacterium	0.000791923	0	0	0	0.658336
137	uncultured Prevotella	0.00105922	0	0	0	0.658336
138	unclassification	0.000777644	0	0.000119372	0	0.434801
139	Bacteroidales oral	0.027654	0.0053454	0.000747563	0.00403501	0.491521
140	Porphyromonas-like sp.	0.0028746	0	0.00033225	0	0.427438
141	uncultured bacterium	0	0.00194284	0	0	0.179669
142	uncultured eubacterium	0.0107187	0	0	0	0.356335
143	Parabacteroides distasonis	5.78069e-05	0.00194571	0.000558973	0	0.818971
144	Parabacteroides merdae	0	0	0.000268586	0	0.549668
145	unclassification	9.2491e-05	0.00366212	0.00323944	0	0.82719
146	Tannerella forsythia	0.0475719	0.00168709	0.0086628	0	0.432515
147	Tannerella sp.	0.0316084	0.00454701	0.0147619	0.00772712	0.19461
148	uncultured bacterium	0	0	0.000358115	0	0.549668
149	unclassification	0.0296314	0.102435	0.0427844	0.0306993	0.478184
150	Capnocytophaga gingivalis	0.130106	0.14334	0.204529	0.159488	0.833112
151	Capnocytophaga granulosa	0.0162422	0.0376171	0.0349025	0.0326695	0.465348
152	Capnocytophaga haemolytica	0.00329536	0	0	0.000717731	0.34989
153	Capnocytophaga leadbetteri	0.213913	0.203042	0.307483	0.290746	0.370996
154	Capnocytophaga ochracea	0.0326118	0.0321301	0.0111552	0	0.142467
155	Capnocytophaga sp.	0.00878585	0.0130774	0.00354394	0	0.364413
156	Capnocytophaga sputigena	0.132671	0.0401632	0.204314	0.331844	0.00942794
157	uncultured Bacteroidetes	6.07471e-05	0	0	0	0.658336
158	uncultured Capnocytophaga	0.0091118	0.00256093	0.0265988	0.11157	0.465021
159	unidentified	0	0	0.000536483	0.000742843	0.27427
160	unclassification	0.00138573	0	0	0.0200654	0.00723087
161	uncultured Bergeyella	0.00214401	0.00632834	0.00245764	0	0.671912
162	uncultured bacterium	0.0674802	0.0447962	0.0982337	0.107172	0.0318896
163	unclassification	0.000219469	0	0	0	0.658336
164	Bacteroidia bacterium	0.0152227	0.0101021	0.0109833	0.00985107	0.852741
165	unidentified	0.00488215	0.00600451	0.00409882	0.00314871	0.767581
166	unclassification	0.122584	0.0904482	0.0799195	0.0957504	0.759303
167	Campylobacter concisus	0.687313	0.463655	0.221647	0.250941	0.000221259
168	Campylobacter curvus	0.000364483	0	0	0	0.658336
169	Campylobacter gracilis	0.0272005	0.0110556	0.0158129	0	0.144193
170	Campylobacter pinnipediorum	0.00159922	0	0.000502002	0.00168459	0.261289
171	Campylobacter rectus	0	0	0	0.00125603	0.0718978
172	Campylobacter showae	9.11207e-05	0	0	0.00148639	0.336512
173	Campylobacter upsaliensis	0	0	0.00187743	0	0.549668
174	uncultured Treponema	0.000182241	0	0	0	0.658336
175	unidentified	0.00672603	0	0.00169806	0	0.137021
176	unclassification	0	0.005675	0.00316817	0	0.475154
177	Anaerolineaceae bacterium	0.00505955	0	0	0	0.179175
178	unclassification	0.00171872	0	0	0	0.658336
179	unidentified	0.00336567	0.00129714	0	0	0.523984
180	unclassification	0	0.00291857	0	0.000571246	0.173746
181	unclassification	0.00176795	0	0	0	0.658336
182	unclassification	0.000120723	0	0	0	0.658336
183	Acholeplasma sp.	7.07179e-05	0	0	0	0.658336
184	Bacillus ginsengihumi	0	0	0.0227461	0	0.549668
185	unclassification	0.00230343	0	0	0	0.658336
186	uncultured Catenibacterium	0.000598941	0	0	0	0.658336
187	unclassification	0	0	0.00111073	0	0.549668
188	Erysipelatoclostridium ramosum	6.93682e-05	0	0	0	0.658336
189	uncultured bacterium	0	0	0.00316817	0	0.549668
190	unclassification	0.00494177	0	0.00199947	0	0.442108
191	Solobacterium moorei	0.00962043	0.0147675	0.00815521	0.00308089	0.373876
192	unclassification	0.000781235	0	0	0	0.658336
193	unclassification	0.00501541	0.000277482	0.041086	0.0672062	0.380654
194	uncultured bacterium	0.00592325	0.00183106	0.00106848	0.00269	0.854385
195	unclassification	0.00047374	0	0.00176103	0	0.679397
196	unclassification	0.995497	0.509489	0.696813	0.732233	0.066651
197	uncultured organism	0.00521515	0	0.0055205	0	0.834761
198	unclassification	0	0.000456689	0.00158676	0	0.475154
199	unclassification	0	0.0951466	0.0225241	0	0.012051
200	unclassification	0.00194345	0	0.00229787	0	0.438988
201	Lactobacillus fermentum	0.000661209	0	0	0	0.658336
202	Lactobacillus iners	0.000410458	0	0	0.000935884	0.34989
203	unclassification	0	0	0.00174543	0	0.549668
204	Leuconostoc mesenteroides	0	0	0.000178081	0	0.549668
205	Weissella koreensis	9.42905e-05	0	0	0	0.658336
206	Granulicatella sp.	0	0	0	0.000358865	0.0718978
207	Streptococcus sp.	0	0.00697214	0	0	0.179669
208	unclassification	0	0.000548027	0	0	0.179669
209	Lactococcus lactis	0.000400196	0	0.00801363	0	0.679397
210	unclassification	10.5272	9.40019	12.5264	11.0963	0.673021
211	Streptococcus anginosus	0.0118888	0.00421926	0	0	0.326867
212	Streptococcus constellatus	0.0198836	0	0.00581326	0	0.226606
213	Streptococcus gordonii	0.0499531	0.481018	0.00301846	0	0.389214
214	Streptococcus mutans	0.00263685	0.063846	0	0	0.202285
215	Streptococcus parasanguinis	0.95007	1.56586	0.32535	0.0413887	0.000874491
216	Streptococcus salivarius	11.5156	16.2168	3.1269	1.47172	5.75522e-08
217	Streptococcus sanguinis	0.669265	0.548311	0.226667	0.215665	0.424629
218	Streptococcus vestibularis	0.00195352	0.00729643	0	0	0.0578926
219	Metamycoplasma faucium	0.0169185	0.000893752	0	0.00171374	0.459504
220	Metamycoplasma orale	0	0.000648572	5.08802e-05	0	0.46616
221	Metamycoplasma salivarium	0.00281245	0	0	0	0.658336
222	uncultured bacterium	0.000782084	0	0	0	0.658336
223	unclassification	1.10641	0.554755	1.19433	1.46463	0.318068
224	Gemella asaccharolytica	0.000507036	0	0	0	0.658336
225	Gemella sanguinis	0.000295171	0	0	0	0.658336
226	metagenome	0.000197981	0	0	0	0.658336
227	uncultured organism	0.00407408	0	0.000328272	0	0.23946
228	unclassification	0.00459284	0.00473384	0.00174431	0.014617	0.454614
229	unclassification	0	0	8.95287e-05	0	0.549668
230	human gut	0.000134271	0	0	0	0.658336
231	Clostridiales bacterium	0.000941638	0	0	0	0.658336
232	unclassification	0.0162552	0.0107145	0.0054157	0.0172393	0.468935
233	Clostridiales bacterium	0.0175371	0.0118494	0.0114021	0.00977371	0.839436
234	uncultured bacterium	0	0	0.000176048	0	0.549668
235	Clostridiales bacterium	0.00274735	0	0.000102321	0.00472307	0.560858
236	unclassification	0.00120934	0.028763	0.028556	0	0.100727
237	Clostridium paraputrificum	0	0.00259429	0	0	0.179669
238	Clostridium perfringens	0	0.00194571	0	0	0.179669
239	uncultured bacterium	4.71453e-05	0	0	0	0.658336
240	unclassification	4.71453e-05	0	0	0	0.658336
241	Lachnospiraceae bacterium	0.0270352	0.00727471	0.00180798	0.00512897	0.754713
242	unclassification	0.00544989	0.0314046	0.112995	0.0114485	0.850588
243	unclassification	0.00275031	0.00372929	0	0	0.478559
244	unclassification	0.00237244	0.00858437	0.000238743	0.00161489	0.636856
245	uncultured bacterium	0.0014123	0	0	0	0.658336
246	unclassification	0.0416732	0.110243	0.194098	0.033096	0.399737
247	Blautia sp.	0.00181316	0.0200871	0.00917334	0.0149512	0.397948
248	uncultured Blautia	0.00171872	0	0	0	0.658336
249	uncultured bacterium	0.0059564	0.0107965	0.0194115	0	0.678055
250	Eubacterium sp.	0.0273778	0.0108959	0.00586348	0.00579271	0.376832
251	Firmicutes oral	7.07179e-05	0	0.00117339	0	0.832564
252	unclassification	0.0199894	0.000186144	0.0131474	0.103086	0.158513
253	uncultured bacterium	0.167084	0.121805	0.106414	0.0507153	0.131084
254	unidentified	0.0218238	0	0.000542671	0	0.667734
255	unclassification	0	0	0.000166125	0	0.549668
256	unidentified	0.00128688	0	0	0	0.658336
257	uncultured bacterium	0.00211854	0.00324286	0.00176048	0	0.833396
258	unclassification	0	0.00221467	0	0	0.179669
259	unclassification	0.00249995	0	0	0	0.658336
260	uncultured organism	0.00264189	0.023835	0.00517032	0.0136734	0.793036
261	unclassification	0.00277173	0	0	0	0.658336
262	Johnsonella ignava	0.000300331	0.00392539	0	0	0.191373
263	uncultured Lachnospiraceae	0	0	0.000102321	0	0.549668
264	uncultured bacterium	0.0163102	0.0096082	0.0284604	0.0242711	0.713984
265	unclassification	0.285403	0.0647463	0.00938701	0.00315058	0.00320358
266	Lachnoanaerobaculum umeaense	0.00770911	0	0.00676408	0	0.570399
267	Lachnospiraceae bacterium	0	0	0.000401602	0	0.549668
268	uncultured bacterium	0.147038	0.124416	0.0994389	0.0983307	0.828233
269	uncultured organism	9.07066e-05	0	0	0	0.658336
270	unclassification	0	0.005675	0.00095824	0	0.46616
271	unidentified	0.0239663	0.0110733	0.00321087	0	0.859001
272	unclassification	0	0	0.000383703	0	0.549668
273	uncultured bacterium	0.0234398	0.00632357	0.00135751	0.00680667	0.494142
274	metagenome	0	0.00502643	0	0	0.179669
275	uncultured bacterium	0	0	0.000429451	0	0.549668
276	uncultured organism	0	0.00454	0.00047912	0	0.46616
277	uncultured bacterium	0	0.001135	0	0	0.179669
278	unclassification	0.000489649	0.00420024	0.00285682	0	0.309567
279	Oribacterium parvum	7.07179e-05	0.000216106	0	0	0.512532
280	Oribacterium sinus	0	0.00379751	0	0	0.0196352
281	uncultured organism	0.734599	0.499951	0.557794	1.46388	0.126867
282	unclassification	0.00313271	0.00470214	0.000358115	0	0.822422
283	Lachnospiraceae bacterium	0.00188082	0	0	0	0.658336
284	uncultured organism	0.000781235	0	0	0	0.658336
285	Shuttleworthia satelles	0.0028089	0.0113336	0	0	0.333897
286	Eubacterium sp.	0.000699796	0.00143204	0	0	0.2065
287	Stomatobaculum longum	0.00211663	0.000137007	0	0	0.479903
288	uncultured bacterium	0.231054	0.257844	0.136723	0.0856532	0.0891162
289	unclassification	0	0.00692084	0	0	0.179669
290	Tyzzerella sp.	0	0	0.00881424	0	0.234698
291	unclassification	0	0.00277334	0.00274743	0	0.161636
292	unclassification	0.000663261	0.00276833	0	0	0.512532
293	uncultured bacterium	0	0.00162143	0	0	0.179669
294	unclassification	0	0.00778286	0	0.00131024	0.173746
295	uncultured organism	0.00124998	0.0024915	0	0	0.523984
296	unclassification	0.054656	0.210746	0.57643	0.0541701	0.574644
297	unclassification	0	0.00502643	0	0	0.179669
298	Ruminococcus torques	0	0.003405	0	0	0.179669
299	unclassification	0.00121077	0.00572207	0.00457624	0	0.82719
300	Eubacterium sp.	0.685502	0.224846	0.0402937	0	0.0006367
301	unclassification	0	0.001135	0	0	0.179669
302	Butyricicoccus pullicaecorum	0	0	0.00422422	0	0.549668
303	uncultured bacterium	0	0	0.000558973	0	0.549668
304	uncultured bacterium	0	0	0.000319413	0	0.549668
305	unclassification	0.0331274	0	0.000494971	0	0.834761
306	uncultured organism	0.000296971	0.000972857	0	0	0.512532
307	unclassification	0	0.00178357	0	0	0.179669
308	uncultured bacterium	0.000131681	0	0	0	0.658336
309	uncultured bacterium	0.00134071	0	0.00272694	0	0.300656
310	unclassification	0.06748	0.0625102	0.0210855	0.0218239	0.67528
311	uncultured organism	0	0.00275643	0	0	0.179669
312	unclassification	0	0.00178357	0	0	0.179669
313	uncultured bacterium	0	0	0.00023956	0	0.549668
314	unclassification	0	0.00227	0	0	0.179669
315	Ruminococcus bicirculans	0.00127766	0.00372929	0.000567015	0	0.480769
316	Ruminococcus callidus	0	0	0	0.000885698	0.0718978
317	metagenome	0.000197522	0	0	0	0.658336
318	uncultured Ruminococcus	0	0.00145929	0	0	0.179669
319	uncultured bacterium	0	0	0.00023956	0	0.549668
320	uncultured organism	0.000127175	0	0	0.0017714	0.336512
321	unclassification	0.0405463	0.0153759	0.0108528	0.00354279	0.879154
322	uncultured bacterium	0.000104052	0	0	0	0.658336
323	uncultured bacterium	0	0.001661	0	0	0.179669
324	uncultured organism	0	0	0.000411291	0	0.549668
325	human gut	0	0	0.000371228	0	0.549668
326	unclassification	0.00903772	0.00711777	0.00491117	0.00524095	0.544204
327	Peptococcus sp.	0.00296869	0.000558432	0	0	0.523984
328	unclassification	0.00517477	0.00679215	0.00869413	0.00430507	0.879495
329	unclassification	0.000878135	0	0.00121098	0	0.371521
330	unclassification	0.00104342	0.000456689	0.00010176	0	0.155697
331	Mogibacterium timidum	0	0	0.000102321	0	0.549668
332	[Eubacterium] brachy	0.0231442	0.000682528	0.0023586	0	0.371663
333	unclassification	9.07066e-05	0	0	0	0.658336
334	Eubacterium sulci	0.0403377	0.0457149	0.0189546	0.00563474	0.0238222
335	[Eubacterium] nodatum	0.0100639	0	0.000511604	0	0.434801
336	Eubacterium saphenum	0.0109652	0	0	0	0.179175
337	Peptostreptococcaceae bacterium	0.00384408	0	0	0	0.356335
338	unclassification	0.00966517	0.021946	0.0231632	0.0265208	0.48371
339	unclassification	0	0	0.000319413	0	0.549668
340	Filifactor alocis	0.0306681	0.00650491	0.00243762	0.00142811	0.461511
341	unclassification	8.09296e-05	0	0	0	0.658336
342	uncultured Clostridium	0	0	0.000371228	0	0.549668
343	unclassification	0.00403602	0.00678725	0.0462849	0	0.690433
344	[Clostridium] hiranonis	0	0.00162143	0	0	0.179669
345	unclassification	0.356114	0.315236	0.224464	0.157192	0.398661
346	Peptostreptococcus stomatis	0	0	0.000179061	0	0.549668
347	uncultured Peptostreptococcus	0	0.000228344	7.63203e-05	0	0.46616
348	unclassification	0.000438938	0.00308071	0	0	0.512532
349	unclassification	0	0	0.000798533	0	0.549668
350	unclassification	0.0017189	0	0	0.00413326	0.0938157
351	uncultured bacterium	0.0166737	0.00677438	0.013399	0.0212571	0.476696
352	unclassification	0.000144867	0	0	0	0.658336
353	unclassification	0.0683398	0.0295519	0.0550178	0.0343251	0.969624
354	Peptostreptococcaceae bacterium	0.000612888	0	0	0	0.658336
355	Tissierellia bacterium	0.000362169	0	0	0	0.658336
356	unclassification	0.000169012	0	0	0	0.658336
357	unclassification	0.00280218	0	0.000166125	0	0.667734
358	Phascolarctobacterium faecium	0.000782084	0.00469095	0.00132909	0	0.412519
359	gut metagenome	0	0	0.000638827	0	0.549668
360	uncultured Veillonellaceae	0	0.00166529	0.000370321	0	0.46616
361	unclassification	0.0575508	0	0.0409411	0.00692554	0.289134
362	unclassification	0.0730522	0.00551286	0.00809563	0.0598256	0.139943
363	uncultured Selenomonas	4.71453e-05	0	0	0	0.658336
364	uncultured bacterium	0.00447227	0.0123229	0.00408476	0	0.740842
365	unclassification	0.00527762	0.0361579	0.0348259	0.00514121	0.898864
366	Megamonas funiformis	0	0.005675	0.00211258	0	0.46616
367	uncultured bacterium	0	0.000810714	0.00047912	0	0.475154
368	uncultured organism	0.0280352	0.0484964	0.454262	0.0198853	0.652269
369	unclassification	0.049969	0.0302366	0.027826	0.00839252	0.344612
370	Schwartzia sp.	0.00110802	0	0.00939193	0	0.618609
371	Selenomonas artemidis	0.00508523	0.00421571	0.00391591	0.00171374	0.941224
372	Selenomonas flueggei	0.0115035	0	0	0	0.356335
373	Selenomonas noxia	0.108925	0.160121	0.0397278	0.0223785	0.436759
374	Selenomonas sp.	0.389675	0.495356	0.141415	0.0572739	0.000987645
375	Selenomonas sputigena	0.117462	0.0533184	0.0362339	0.0168317	0.120375
376	Veillonellaceae bacterium	0.012861	0	0.00767059	0.00617684	0.427892
377	unidentified	0.000850459	0	0	0	0.658336
378	Mitsuokella sp.	0.0187279	0.0115077	0.000149215	0	0.383085
379	Veillonellaceae bacterium	0.000941531	0	0	0	0.658336
380	unclassification	5.19149e-05	0	0	0	0.658336
381	Anaeroglobus geminatus	0.00961883	0.00163855	0.00333312	0.00142811	0.572362
382	unclassification	0.000334109	0.00344457	0	0	0.11437
383	Dialister invisus	0.0583184	0.0149325	0.0368077	0.00594131	0.867577
384	Dialister pneumosintes	0.00946149	0.00574755	0.00198635	0.00228498	0.799735
385	Veillonellaceae bacterium	0.000893349	0	0	0	0.658336
386	uncultured bacterium	0.000570619	0	0	0	0.658336
387	Megasphaera micronuciformis	0.257738	0.402142	0.0509163	0.00683014	3.76361e-05
388	unidentified	0.0013521	0	0	0	0.658336
389	unclassification	13.877	11.0691	9.90975	7.43925	0.0120894
390	Veillonella atypica	3.44137	4.64757	0.336284	0.076772	3.58479e-11
391	Veillonella parvula	0.0112874	0	0	0	0.356335
392	Veillonella rogosae	0.0124998	0	0	0.000159181	0.34989
393	Veillonella sp.	0.0532375	0.00538299	0.00141206	0.297622	0.0458705
394	uncultured Firmicutes	6.07471e-05	0	0	0	0.658336
395	uncultured methanogenic	0.0618638	0.047573	0	0.00145412	0.122112
396	unclassification	0.586484	0.157043	0.241221	0.217278	0.379573
397	Fusobacterium gonidiaformans	0	0.0105761	0	0	0.179669
398	Fusobacterium mortiferum	0.00140622	0	0.495809	0	0.278733
399	Fusobacterium necrophorum	0	0	0.000528145	0	0.549668
400	Fusobacterium nucleatum	0.0599125	0.0128439	0.156941	0	0.192889
401	Fusobacterium periodonticum	1.68505	1.54541	3.18833	2.03639	0.00153834
402	gut metagenome	0.0027999	0.000553667	0.00328551	0	0.8382
403	uncultured Fusobacteria	0.000395962	0	0	0	0.658336
404	uncultured bacterium	0.000317473	0.000365351	0	0	0.523984
405	unidentified	0.00136533	0	0.00201261	0	0.679397
406	unclassification	0.000278378	0	0	0	0.356335
407	unclassification	2.15145	0.955777	0.156165	0.303146	0.0018937
408	Leptotrichia buccalis	0.0163604	0.00924214	0.00895841	0.022041	0.81618
409	Leptotrichia goodfellowii	0.000624432	0.000806624	0.000954973	0	0.687807
410	Leptotrichia hofstadii	0.0219994	0.00972857	0.0147456	0	0.479308
411	Leptotrichia hongkongensis	0.000546724	0.000124096	0	0	0.523984
412	Leptotrichia sp.	0.394387	0.148987	0.0490821	0.00678587	0.00785631
413	Leptotrichia trevisanii	0.0019801	0	0.00124594	0.00143546	0.673949
414	Leptotrichia wadei	0.0304678	0.0274232	0.00978599	0	0.309688
415	uncultured bacterium	1.12783	0.943194	1.67367	1.33427	0.378086
416	uncultured organism	0.00160117	0	0	0	0.356335
417	unidentified	0.000303736	0.0109654	0.0100153	0	0.237907
418	unclassification	0.00309363	0	0	0	0.658336
419	Sneathia amnii	0.00398386	0	0	0	0.658336
420	Sneathia sanguinegens	0.000869205	0	0	0	0.658336
421	unclassification	0.00445181	0	0	0	0.658336
422	uncultured bacterium	0.000196543	0	0	0	0.658336
423	Leptotrichia-like sp.	0.01424	0.0131218	0	0.028613	0.335056
424	SR1 bacterium	0.0891315	0.0491866	0.230614	0.0617609	0.302721
425	Gracilibacteria bacterium	0.000920418	0	0.0447038	0.0181764	0.386903
426	unclassification	0.000473622	0	0	0	0.356335
427	Candidatus Gracilibacteria	0.00117252	0.00391336	0	0.0162378	0.312002
428	Gracilibacteria bacterium	0.000706148	0	0	0	0.658336
429	unclassification	0	0.00729643	0.000835885	0	0.366661
430	unclassification	9.42905e-05	0	0.00262055	0	0.832564
431	unclassification	0.00637266	0.004983	0.00141108	0	0.401937
432	TM7 phylum	0.000335179	0	0	0	0.658336
433	uncultured bacterium	0.0182148	0.0103245	0.00883451	0.0248021	0.549063
434	unclassification	0.00925351	0.000319682	0	0	0.32938
435	uncultured Candidatus	0.0200056	0	0.00888955	0.00362122	0.605807
436	uncultured bacterium	0.0299589	0.0070301	0.00580524	0.0130264	0.762236
437	unclassification	0.0203343	0	0	0.00501895	0.367058
438	uncultured bacterium	0.202151	0.176984	0.128	0.115464	0.769169
439	Candidatus Saccharibacteria	0.0416256	0.00193783	0.00437434	0	0.573275
440	TM7 phylum	0.0298968	0.0140522	0.0144041	0.00265709	0.395582
441	unclassification	0	0	0.000407041	0	0.549668
442	unclassification	0	0.00110733	0	0	0.179669
443	unclassification	0	0.00276833	0	0.0024333	0.173746
444	unclassification	0	0.0221467	0	0	0.179669
445	unclassification	0.0194906	0	0	0	0.658336
446	Sphingomonas panni	0	0.00304517	0	0	0.179669
447	unclassification	0	0	0.000429451	0	0.549668
448	Anaerobiospirillum succiniciproducens	0	0	0.000638827	0	0.549668
449	unclassification	4.53533e-05	0	0	0	0.658336
450	unclassification	0	0	2.54401e-05	0	0.549668
451	unclassification	0.544173	1.79045	0.761972	0.952208	0.0828456
452	Lautropia mirabilis	0	0	0.000280428	0	0.549668
453	Lautropia sp.	0	0	5.08802e-05	0	0.549668
454	uncultured Lautropia	0	0.000912634	0	0	0.179669
455	uncultured bacterium	0.789005	2.15135	0.287734	1.39954	0.606323
456	unidentified	6.07471e-05	0	8.95287e-05	0	0.832564
457	unclassification	0	0.000682528	0	0	0.179669
458	unclassification	0	0	5.08802e-05	0	0.549668
459	unidentified	0	0.000972857	0	0	0.179669
460	Comamonas denitrificans	0	0.000553667	0	0	0.179669
461	Ottowia sp.	0.0260588	0.0163764	0.0052406	0.0230278	0.280864
462	uncultured Lautropia	0	0.00989072	0	0.00142811	0.173746
463	unclassification	0.00667277	0.0244836	0.000997372	0.0245964	0.360698
464	unclassification	0.00199385	0.00400704	0.000805758	0.00636171	0.498743
465	uncultured bacterium	0	0.00291857	0	0.00187177	0.173746
466	unclassification	0.00544525	0.00134063	0.00803911	0.0170335	0.50236
467	Eikenella sp.	0	0.00405357	0	0	0.179669
468	uncultured bacterium	0.010237	0	0.000747563	0.00826651	0.395693
469	unclassification	0.000120723	0.00387567	0.000507329	0.00590465	0.79727
470	Kingella oralis	3.46841e-05	0	0	0	0.658336
471	uncultured Kingella	0.00301038	0.0256805	0.000879071	0.00148569	0.348816
472	uncultured bacterium	0.022158	0.0121996	0.0173366	0.0152903	0.917994
473	unclassification	7.62504	7.30581	16.1079	24.7206	2.92989e-07
474	Neisseria bacilliformis	0.00349068	0	0.0182694	0	0.38251
475	Neisseria elongata	0.058769	0.0880781	0.228031	0.443471	0.0284296
476	Neisseria oralis	0.123505	0.219156	0.178236	0.344265	0.861372
477	Neisseria sp.	0.0219971	0.00588588	0.0219907	0.0264757	0.0222169
478	uncultured bacterium	0.0257778	0.0182246	0.0133457	0.0310151	0.150668
479	unidentified	0.00929034	0.00330456	0.00432305	0.012246	0.251034
480	uncultured bacterium	0.000307257	0	0	0	0.658336
481	Propionibacter sp.	0	0	0.000498375	0	0.549668
482	Sutterella wadsworthensis	0	0	0.000257671	0	0.549668
483	uncultured bacterium	0	0	0.000798533	0	0.549668
484	unclassification	0.00152999	0	0	0	0.658336
485	unclassification	6.07471e-05	0.00275643	0	0	0.512532
486	Cardiobacterium valvarum	0.0108027	0.00228883	0.00582236	0.0089168	0.574039
487	uncultured Cardiobacterium	0.0030924	0.0211355	0.0025168	0	0.444201
488	uncultured bacterium	0.0528698	0.0315375	0.0309377	0.0751995	0.488209
489	unclassification	0	0.003405	0	0	0.179669
490	unclassification	0.0278009	0.10852	0.0368154	0.0233554	0.921452
491	Streptomyces sp.	0	0.00210786	0	0	0.179669
492	unclassification	0.000820916	0.00193783	0.00833249	0	0.487251
493	unclassification	0.0073892	0	0	0	0.658336
494	unclassification	0	0	0.0109329	0	0.0917306
495	unclassification	0.000242988	0	0	0	0.658336
496	unclassification	0.0247095	0.0269332	0.110096	0.0494269	0.564498
497	unclassification	0.0261599	0	5.11604e-05	0.116311	0.241654
498	Haemophilus parahaemolyticus	0.189141	0.221678	0.353061	0.933481	0.0322539
499	uncultured Haemophilus	0	0	0.0386424	0.177687	0.00634855
500	unclassification	0.0192252	0.00283147	0.153587	0.12454	0.00385673
501	Aggregatibacter actinomycetemcomitans	0	0.00117891	0	0	0.179669
502	Aggregatibacter aphrophilus	0.0276826	0.00538299	0.0486802	0.0617036	0.464037
503	Aggregatibacter sp.	0.00124532	0	0.00650664	0.0188085	0.19521
504	Azospirillum sp.	0	0.00100472	0.000127761	0	0.366661
505	uncultured bacterium	0.0879282	0.064811	0.1487	0.124189	0.203022
506	unclassification	1.64746	2.82819	6.65133	6.58775	5.69379e-05
507	Haemophilus haemolyticus	0.0265887	0.0386439	0.101778	0.127018	0.653564
508	Haemophilus influenzae	0.037821	0.0710898	0.0989265	0.215165	0.600216
509	Haemophilus parainfluenzae	6.3886	5.15167	17.6429	18.6226	1.05246e-11
510	Haemophilus pittmaniae	0.430002	0.145379	0.479668	0.465364	0.571034
511	Haemophilus sp.	0.0380635	0.022949	0.108644	0.33771	0.0353369
512	Haemophilus sputorum	0.184103	0.205977	0.493052	0.507616	0.122083
513	uncultured bacterium	0.0033086	0.00166993	0.0394529	0.0512201	0.00432849
514	Acinetobacter baumannii	0.0228393	0	0	0	0.658336
515	unclassification	0.000363405	0.00616143	0	0.0030527	0.0962237
516	unclassification	0.0190309	0	0.090289	0	0.832564
517	unclassification	0	0	0.0001272	0.00010612	0.315101
518	Pseudomonas fragi	0	0.0108129	0	0	0.179669
519	Pseudomonas lutea	0	0.0008305	0	0	0.179669
520	unclassification	0.00117691	0	0	0	0.658336
521	unclassification	0.0193486	0.00785077	0.000799016	0.0103117	0.62216
522	Treponema denticola	0.126316	0.0145476	0.0137737	0.00428434	0.717033
523	Treponema lecithinolyticum	0.0177635	0.00421571	0	0.00205895	0.126104
524	Treponema maltophilum	0.00523734	0	0.00435132	0	0.522996
525	Treponema medium	0.0241338	0	0.0068475	0.00257061	0.394105
526	Treponema refringens	3.26969e-05	0.00119167	0	0.00449225	0.455451
527	Treponema socranskii	0.0256282	0.011683	0.0149734	0.00449225	0.795433
528	Treponema sp.	0.00293419	0.00119167	0.000249188	0	0.823786
529	Treponema vincentii	0.00479097	0.00138858	0.00256945	0.0129152	0.923945
530	uncultured bacterium	0.0152726	0.0116358	0.00731479	0.0653951	0.181165
531	unidentified	8.5563e-05	0.00104271	0	0	0.512532
532	unclassification	0.302586	0.0176198	0.0887947	0.00538563	0.833922
533	Pyramidobacter piscolens	0.000471453	0	0	0	0.658336
534	unclassification	0	0	0.000399267	0	0.549668
535	Akkermansia muciniphila	0.0226919	0	0	0	0.658336

## Sheet: Gut_KOGA_genus
Supplementary Table 7. Bacterial relative abundance of each KOGA type about oral and gut.
No.	Bacterial genera	HB	HP	SB	SP	Kruskal-Wallis p-value
1	unclassification	0.000100365	0	0.000165087	0	0.834761
2	Elev-16S-1166	0	0	0.000567017	0	0.658336
3	Blastocatella	0	0	0.00202506	0	0.658336
4	Actinomyces	0.00569061	0.0203469	0.00727584	0.00939551	0.822818
5	Mobiluncus	0	0	0	0.000201395	0.179669
6	Varibaculum	0.00705083	0	0.000527546	0	0.832564
7	Bifidobacterium	5.75166	0.319768	6.79502	1.52587	2.42963e-05
8	Gardnerella	0	0	0.0878615	0	0.658336
9	Corynebacterium	0	0.0100641	0	0.000739602	0.17096
10	Lawsonella	0.00091246	0	0	0	0.549668
11	Rothia	0.00112758	0.0533833	0.00509219	0.00153047	0.557393
12	unclassification	0.000501827	0	0	0	0.549668
13	Atopobium	0.000663607	0.00240662	0.00685307	0	0.660548
14	Olsenella	0.000893695	0	0.00314134	0	0.834761
15	uncultured	0.00173822	0	0.00199622	0	0.625024
16	Collinsella	1.1383	0.435829	2.00864	0.849749	0.369119
17	Raoultibacter	0	0	0.000286572	0	0.356335
18	uncultured	0.00676513	0	0.0276412	0	0.37083
19	Adlercreutzia	0.00689194	0	0.0304097	0.000887523	0.0427602
20	CHKCI002	0	0	0.00122715	0	0.658336
21	Eggerthella	0.0234972	0.00182533	0.0564312	0.000142706	0.000596232
22	Enterorhabdus	0.00197385	0	0.00438863	0.00348732	0.354537
23	Gordonibacter	0.0010013	0	0.00277454	0	0.442108
24	Senegalimassilia	0.0117973	0.011449	0.0165488	0.0578004	0.0104662
25	Slackia	0.00842008	0	0.00753041	0.00626498	0.206085
26	uncultured	0.00651334	0.00239955	0.00898797	0.00197168	0.909207
27	uncultured	0.0017577	0	0.000500112	0	0.561497
28	Bacteroides	21.8686	2.5091	19.4162	2.09582	8.18024e-12
29	Barnesiella	0.0441756	0.0107001	0.104648	0.0527744	0.386986
30	Coprobacter	0.0123827	0.00901705	0.0018961	0.00534189	0.453107
31	uncultured	0.00177312	0	0.00694655	0	0.834761
32	Butyricimonas	0.0584614	0.018904	0.0359332	0.016596	0.891986
33	Odoribacter	0.0703098	0.00157798	0.0422309	0.0186839	0.0191015
34	Muribaculaceae	0.191447	0.0690674	0.140978	0.0161948	0.469412
35	Porphyromonas	0.0052922	0.0275668	0	0.00450541	0.273384
36	unclassification	0	0	0	0.0138238	0.179669
37	Alloprevotella	0.0405844	1.54945	0.0435071	0.317757	0.00489372
38	Paraprevotella	0.31632	0.0798587	0.250425	0.192123	0.851998
39	Prevotella	2.56703	63.5826	1.93734	67.6171	1.02006e-15
40	Prevotellaceae_Ga6A1_group	0.0590817	0	0.00166674	0.0161714	0.82719
41	Prevotellaceae_NK3B31_group	0	0	0	0.000201395	0.179669
42	Prevotellaceae_UCG-001	0	0	0	0.0220074	0.179669
43	uncultured	0.00654655	0.048259	0.00537334	0.117145	0.140935
44	Alistipes	0.712942	0.0617028	0.385217	0.127428	0.0465125
45	Rikenella	0.00023694	0	0	0	0.549668
46	Rikenellaceae_RC9_gut_group	0	0.0109879	0	0	0.0027384
47	Parabacteroides	0.796476	0.269315	1.24799	0.164759	0.0038493
48	Tannerella	0	0.0122519	0	0	0.0718978
49	uncultured	0.0232043	0.00179966	0	0.00160435	0.447251
50	uncultured	0	0	0.00097203	0	0.658336
51	uncultured	0	0	0.00267308	0	0.658336
52	Capnocytophaga	0	0.0774495	4.40247e-05	0.0026357	0.191334
53	uncultured	0.000267641	0	0	0	0.549668
54	Bergeyella	0	0.00634473	0	0	0.0718978
55	Bdellovibrio	0	0	0.000243007	0	0.658336
56	Campylobacter	8.29509e-05	0.0505391	0.000167825	0.00181256	0.903712
57	A4b	0	0	0.00153905	0	0.658336
58	Gastranaerophilales	0.00899942	0	0.0104064	0.000514095	0.839183
59	Vermiphilaceae	0	0	0.00097203	0	0.658336
60	Bilophila	0.0927067	0.00618834	0.115781	0.0281312	0.0523065
61	Desulfovibrio	0.0181624	0	0.00414337	0.00739637	0.292034
62	Elusimicrobium	0.00809614	0	0	0	0.549668
63	unclassification	0.000167276	0	0	0	0.549668
64	Anaeroplasma	0	0	0	0.000248338	0.179669
65	Bacillus	6.11576e-05	0	0.00825447	0	0.667734
66	Asteroleplasma	0	0	0.116996	0	0.658336
67	Candidatus_Stoquefichus	0	0	0.00188916	0	0.356335
68	Catenibacterium	0.0409063	0.128002	0.150718	0.142932	0.17439
69	Coprobacillus	0	0	0.00413691	0	0.658336
70	Erysipelatoclostridium	0.0222088	0	0.0617192	0.000180056	0.0950972
71	Erysipelotrichaceae_UCG-003	0.0891597	0.0384734	0.079648	0.0716417	0.9015
72	UCG-004	0.0545615	0	0	0	0.549668
73	Faecalitalea	0.00205681	0	0.0155105	0.0084897	0.0430171
74	Holdemanella	0.183048	0.132452	0.123973	0.194786	0.00580435
75	Holdemania	0.000974275	0	0.00125697	0.000315097	0.709519
76	Merdibacter	0.00196321	0	5.88368e-05	0	0.832564
77	Solobacterium	0	0.00393811	0.00540013	0	0.265035
78	Turicibacter	0.0280382	0.0150868	0.0264604	0.0053888	0.819488
79	[Clostridium]_innocuum_group	0.0256533	0	0.00956657	0	0.275984
80	uncultured	0.000461262	0	0.000245534	0	0.679397
81	Izemoplasmatales	0.0124969	0	0.00126742	0.000844585	0.739881
82	Aerococcus	0	0	0.00135768	0	0.658336
83	Granulicatella	0.000101546	0.00853257	0.000366988	0	0.645668
84	unclassification	0	0	0.00116665	0	0.658336
85	Enterococcus	0.0223341	0	0.0275408	0.00891275	0.312245
86	Lactobacillus	0.298471	0.0419205	0.580776	0.803468	0.730912
87	Pediococcus	0.00324658	0	0	0	0.549668
88	Leuconostoc	0.0022574	0	0.000963263	0.000151046	0.79622
89	Weissella	0.00757748	0.0161603	0.00137882	0.0291401	0.0347486
90	Lactococcus	0.00012973	0	0.00123894	0.00706844	0.820722
91	Streptococcus	0.650536	0.157735	0.489644	0.462917	0.413212
92	RF39	0.00136316	0	0.00338659	0.000604185	0.79473
93	Gemella	0	0.00525081	0.000206359	0.000315097	0.462397
94	Macrococcus	0	0	0.000752358	0	0.658336
95	Staphylococcus	8.64866e-05	0	0.000137621	0	0.834761
96	unclassification	0.0451264	0	0.00810548	0.00466467	0.498096
97	Catabacter	0	0	0.000370483	0	0.658336
98	Christensenellaceae_R-7_group	0.384259	0.00900581	0.23999	0.0333831	0.145812
99	uncultured	0.00631254	0	0.00115962	0.000405125	0.734783
100	unclassification	6.69102e-05	0	0	0	0.549668
101	Fastidiosipila	0.000829509	0	0	0.00211465	0.46616
102	Ruminiclostridium	0.00228587	0	0	0	0.234698
103	Clostridia_UCG-014	0.257807	0.0253245	0.136402	0.00852708	0.796274
104	Clostridia_vadinBB60_group	0.0186178	0.0175448	0.0486434	0.000597023	0.805493
105	Clostridium_sensu_stricto_1	0.548813	0.121217	0.373685	0.121651	0.371889
106	Clostridium_sensu_stricto_13	0.00297867	0	0	0	0.549668
107	Eubacterium	0.00383723	0	0.00216377	0.00118336	0.655561
108	Defluviitaleaceae_UCG-011	0.000836378	0	0.00487494	0.000768288	0.265588
109	unclassification	1.33135	0.23685	1.3132	0.354109	2.86799e-05
110	Agathobacter	1.36457	0.516526	1.5087	0.678532	0.247495
111	Anaerostignum	0.000336367	0	0	0	0.549668
112	Anaerostipes	1.38443	0.490108	1.65936	0.505549	1.67771e-05
113	Blautia	8.48696	4.50277	14.7959	5.57354	3.2089e-05
114	Butyrivibrio	0.203175	0	0.0128409	0	0.552443
115	CAG-56	0.214966	0.0267808	0.107079	0.0437748	0.543678
116	Catenibacillus	0.000672733	0	0.00341325	0	0.673695
117	Catonella	0	0.00350054	0	0	0.0718978
118	Cellulosilyticum	0.00463725	0	0.000127194	0	0.832564
119	Coprococcus	0.801099	0.744645	0.994897	0.520851	0.968363
120	Dorea	1.17922	0.841374	0.967179	0.838489	0.841651
121	Eisenbergiella	0.113885	0	0.0307212	0	0.196384
122	Epulopiscium	0.00169243	0	0	0	0.549668
123	Frisingicoccus	0.00473956	0	0.00685581	0	0.52078
124	Fusicatenibacter	2.81508	0.651379	3.47817	0.833196	7.95811e-05
125	GCA-900066575	0.0055277	0.00157798	0.00621468	0.00117036	0.818259
126	GCA-900066755	0	0	0.000160557	0	0.658336
127	Herbinix	0.00299672	0	0	0	0.549668
128	Howardella	0	0.0127134	0.00483305	0.00246342	0.330595
129	Hungatella	0.0461415	0.00293054	0.0143972	0	0.255443
130	Lachnoanaerobaculum	0	0.00459446	0	0	0.0718978
131	Lachnoclostridium	1.68168	0.719765	1.2899	0.607027	0.0370207
132	Lachnospira	1.61294	0.459643	1.59083	0.471523	0.0143218
133	Lachnospiraceae_FCS020_group	0.0773052	0.0184718	0.146459	0.0651097	0.0352046
134	Lachnospiraceae_NC2004_group	0.00256085	0.00103783	0.00342334	0.000336437	0.739944
135	Lachnospiraceae_ND3007_group	0.610449	0.282385	0.795099	0.257326	0.0774973
136	Lachnospiraceae_NK4A136_group	0.666147	0.327498	0.345636	0.151959	0.583861
137	Lachnospiraceae_UCG-001	0.0649616	0.0356661	0.034606	0.00345044	0.689017
138	Lachnospiraceae_UCG-003	0.0800622	0	0.0117492	0	0.416182
139	Lachnospiraceae_UCG-004	0.112297	0.037536	0.0955141	0.0203593	0.618754
140	Lachnospiraceae_UCG-008	0.00488412	0	0.0045818	0.00183623	0.651897
141	Lachnospiraceae_UCG-010	0.0354421	0.046814	0.0292303	0.0224345	0.237056
142	Lactonifactor	0	0	0.000525824	0	0.658336
143	Marvinbryantia	0.0506784	0.0507103	0.0480086	0.0272672	0.725831
144	Moryella	0.00601598	0.00293054	0.00383817	0.00130307	0.974126
145	Oribacterium	0	0.0457258	0	0	0.0718978
146	Roseburia	1.10541	0.534227	0.416406	0.22991	0.246353
147	Sellimonas	0.0793913	0	0.0601692	0.0216516	0.144096
148	Shuttleworthia	0	0	0.000823029	0	0.658336
149	Stomatobaculum	0	0.00328176	0	0	0.0718978
150	Tuzzerella	0	0	0.00185391	0	0.356335
151	Tyzzerella	1.1718	0.0648902	0.430694	0.0279999	0.0113682
152	UC5-1-2E3	0.00145549	0	0.014653	0	0.667734
153	[Eubacterium]_eligens_group	0.783511	0.294361	0.432572	0.583828	0.903543
154	[Eubacterium]_fissicatena_group	0	0	0.00510369	0	0.356335
155	[Eubacterium]_hallii_group	1.00793	0.223914	1.03734	0.445736	0.000210463
156	[Eubacterium]_oxidoreducens_group	0.00825176	0	0.00152138	0.00394178	0.120279
157	[Eubacterium]_ruminantium_group	0.150121	0.0925793	0.0408005	0.194853	0.0627728
158	[Eubacterium]_ventriosum_group	0.0856864	0.0238027	0.169966	0.083188	0.179116
159	[Eubacterium]_xylanophilum_group	0.0201988	0	0.00787524	0	0.196384
160	[Ruminococcus]_gauvreauii_group	0.378404	0.131657	0.357496	0.290519	0.632246
161	[Ruminococcus]_gnavus_group	1.74419	0.0322062	1.0464	0.0673207	4.40389e-05
162	[Ruminococcus]_torques_group	1.24073	0.644662	1.21053	0.937149	0.60454
163	uncultured	0.512152	0.0865686	0.488272	0.0919014	0.0108462
164	Monoglobus	0.173213	0.0383037	0.292863	0.113298	0.289286
165	unclassification	0.000100365	0	0.0015582	0.000183605	0.829835
166	unclassification	0.00121896	0	0.0199702	0.00171358	0.499343
167	Butyricicoccus	0.165526	0.0511576	0.267805	0.101605	0.0111383
168	UCG-008	0.00144058	0	0	0	0.549668
169	UCG-009	0.0103631	0.00180341	0.00973461	0.00112766	0.855688
170	unclassification	0.0109123	0.00360682	0.0091484	0.000875102	0.596741
171	Colidextribacter	0.116501	0.0133782	0.142874	0.0127969	0.00884529
172	Flavonifractor	0.108043	0	0.199071	0.00937943	0.00036456
173	Intestinimonas	0.000158559	0	0.00895406	0.00040279	0.652423
174	NK4A214_group	0.0861864	0.0419737	0.0470541	0.0174142	0.56097
175	Oscillibacter	0.107043	0.00396623	0.258189	0.0141114	0.000425007
176	Oscillospira	0.0120827	0	0.00688792	0.000624258	0.357618
177	Papillibacter	0	0	0.000246988	0	0.658336
178	UCG-002	0.777252	0.570419	0.312135	0.204673	0.765128
179	UCG-003	0.0868943	0.0287369	0.040606	0.0323918	0.488333
180	UCG-005	0.334186	0.142144	0.16804	0.0580683	0.569332
181	uncultured	0.152446	0.0276103	0.13526	0.0311727	0.00966355
182	Hydrogenoanaerobacterium	0.00189321	0	0	0	0.234698
183	unclassification	0.112123	0.0357633	0.0462806	0.000675208	0.365431
184	Anaerofilum	0.00025946	0	0.000473303	0	0.673695
185	Anaerotruncus	0.000778516	0	0.00632566	0	0.129937
186	Angelakisella	0.00100405	0	0.00052485	0.000251744	0.738873
187	CAG-352	0.00428225	0.0108972	0.437675	0	0.230699
188	Candidatus_Soleaferrea	0	0	0.000720172	0.000225069	0.196832
189	DTU089	0.00385775	0	0.0101924	0.000367211	0.389818
190	Faecalibacterium	13.2976	5.83011	12.0477	4.91805	0.00308622
191	Fournierella	0.00595787	0	0	0.000604185	0.475154
192	Incertae_Sedis	0.242361	0.0556308	0.39418	0.0214759	0.00732474
193	Negativibacillus	0.0573852	0.00778372	0.0894033	0.00388151	0.0894428
194	Paludicola	0	0	0.000277862	0	0.658336
195	Phocea	0.00584819	0	0.00226859	0	0.421347
196	Ruminococcus	1.90082	0.721499	1.75928	0.433823	0.593327
197	Subdoligranulum	1.65274	0.826862	1.86199	0.665252	0.146096
198	UBA1819	0.0404304	0	0.0258191	0.00231238	0.00967786
199	[Eubacterium]_siraeum_group	0.0984173	0.00139974	0.0478683	0.0193855	0.70078
200	uncultured	0.0903733	0.0704807	0.0891046	0.0168176	0.105456
201	UCG-010	0.107054	0.0255673	0.013298	0	0.137501
202	UCG-011	9.17364e-05	0	0.000165334	0	0.834761
203	[Clostridium]_methylpentosum_group	0.000144144	0	0.000198111	0	0.834761
204	[Eubacterium]_coprostanoligenes_group	0.49596	0.115617	0.345862	0.0763725	0.706486
205	uncultured	0.000401461	0	0.000616345	0.000367211	0.8382
206	Peptococcus	0.00183467	0	0.00447667	0	0.570399
207	uncultured	0.000468372	0	0.00284212	0	0.673695
208	Family_XIII_AD3011_group	0.00610977	0	0.00767015	0.0065408	0.452662
209	Family_XIII_UCG-001	0.00251501	0	0.00604536	0.00282669	0.506641
210	S5-A14a	0	0	0	0.00105732	0.179669
211	[Eubacterium]_brachy_group	0	0	0.000654931	0.00140195	0.203906
212	[Eubacterium]_nodatum_group	0	0	0.000183494	0	0.658336
213	unclassification	0	0	0.00636796	0	0.356335
214	Clostridioides	0.00158875	0	0	0	0.549668
215	Intestinibacter	0.154888	0.174874	0.249241	0.0395121	0.0241025
216	Paeniclostridium	0	0	0.00054298	0	0.658336
217	Peptostreptococcaceae	0	0	0.000658903	0.000100698	0.479903
218	Peptostreptococcus	0.0086269	0.00634473	0.0112909	0	0.583637
219	Romboutsia	0.169465	0.167523	0.230049	0.0958203	0.533475
220	Terrisporobacter	0.00349427	0	0.071406	0.0133119	0.463996
221	Anaerococcus	0	0	0.0103674	0.00130907	0.523984
222	Ezakiella	0.000248853	0	0	0.00438034	0.46616
223	Fenollaria	0.000935646	0	0.000844404	0.00256779	0.829928
224	Finegoldia	0	0	9.53954e-05	0.0061929	0.512532
225	Gallicola	0	0	0	0.000251744	0.179669
226	Murdochiella	0	0	0	0.00166151	0.179669
227	Parvimonas	0.0369318	0	0.00747738	0	0.561497
228	Peptoniphilus	0.0043964	0	0.000381181	0.00644464	0.836187
229	uncultured	0.00183063	0	0	0	0.549668
230	DTU014	0.000301096	0	0	0	0.549668
231	Acidaminococcus	0.139594	0	0.0172501	0.1368	0.00249389
232	Phascolarctobacterium	1.33986	2.2628	1.66879	0.316445	0.109905
233	Succiniclasticum	0.0750751	0	0.425986	0	0.834761
234	Megamonas	0.627604	1.67153	0.490563	1.4227	0.0950664
235	Mitsuokella	0.0232967	0.0740591	0.0608622	0.0734705	0.742678
236	Selenomonas	0.00741419	0.0455071	0	0	0.304032
237	uncultured	0	0	0.00780802	0	0.179175
238	Allisonella	0	0.00779915	0.00133554	0.00312898	0.205313
239	Anaeroglobus	0.00315214	0	0	0	0.549668
240	Dialister	0.450224	0.197776	0.355491	0.327796	0.669721
241	Megasphaera	0.574267	0.399424	0.423541	1.21362	0.561402
242	Negativicoccus	0	0	0	0.000503488	0.179669
243	Veillonella	1.03303	1.05791	1.5878	0.00895979	0.00495166
244	uncultured	0.00328444	0	0	0	0.549668
245	unclassification	0	0	0	9.00278e-05	0.179669
246	Fusobacterium	0.0320081	0.103047	0.113242	0.0238441	0.418076
247	Leptotrichia	0.00333013	0.147898	0.000317985	0	0.644305
248	Sneathia	0.0245564	0	0	0	0.234698
249	Phaselicystis	0	0	0.000891027	0	0.658336
250	Absconditabacteriales_(SR1)	0	0.00743865	0	0	0.0718978
251	Saccharimonadaceae	0	0.00350054	0	0	0.0718978
252	TM7x	0	0.00437568	6.44878e-05	0	0.336512
253	OM190	0	0	0.0109353	0	0.658336
254	Gemmata	0	0	0.0406632	0	0.658336
255	Brevundimonas	0	0	0	9.00278e-05	0.179669
256	Hirschia	0	0	0.00194406	0	0.658336
257	Methylobacterium-Methylorubrum	0	0	0.00064802	0	0.658336
258	Hyphomicrobium	0	0	0.00275408	0	0.658336
259	Rhodobacter	0	0	0.00615619	0	0.658336
260	uncultured	0.066917	0.00165915	0.110188	0	0.479087
261	Sphingopyxis	0	0	0.00137704	0	0.658336
262	uncultured	0	0	0.00259208	0	0.658336
263	Aeromonas	1.61504	0	0	0	0.549668
264	Lautropia	0.00103711	0.0159712	0.00221879	0.00432199	0.0712916
265	unclassification	0	0	0.0267308	0	0.658336
266	Methylibium	0	0	0.00218707	0	0.658336
267	Rhizobacter	0	0	0.000405012	0	0.658336
268	Kingella	0	0.00371933	0	0	0.0718978
269	Neisseria	0.0302001	1.59493	0.00680948	0.0195131	0.299765
270	Oxalobacter	0	0	0.000451415	0	0.658336
271	Parasutterella	0.119861	0	0.149055	0.00135362	0.0309655
272	Sutterella	0.820637	0.311035	0.96083	0.288239	0.0956077
273	Cardiobacterium	0	0.00284419	0	0	0.0718978
274	unclassification	9.17364e-05	0	0	0	0.549668
275	unclassification	0.0359496	0.0299379	0.0215002	0	0.289487
276	Citrobacter	0.113251	0	0.00614374	0	0.410948
277	Enterobacter	0.0230712	0.152561	0.0236677	0	0.430906
278	Escherichia-Shigella	1.1836	0.4296	1.4978	0.016854	0.0168333
279	Klebsiella	0.953055	0	0.273306	0.00102438	0.174449
280	Raoultella	0.000847336	0	0	0	0.549668
281	Hafnia-Obesumbacterium	0.0010091	0	0	0	0.549668
282	Ga0077536	0	0	0.000810025	0	0.658336
283	Legionella	0	0	0.000486015	0	0.658336
284	unclassification	9.17364e-05	0	0	0	0.549668
285	Actinobacillus	0	0	0.000150472	0	0.658336
286	Aggregatibacter	0	0.00875136	0.000114684	0	0.336512
287	Haemophilus	0.0783819	0.313002	0.0473863	0.0277488	0.69456
288	Acinetobacter	0	0	0	0.000245592	0.179669
289	Pseudomonas	0.00695385	0	0	0	0.234698
290	Xanthomonas	0	0	4.57238e-05	0	0.658336
291	Treponema	0	0.000437568	0	0	0.0718978
292	Cloacibacillus	0.0171316	0	0	0	0.0339325
293	Jonquetella	0.00306918	0	0	0	0.549668
294	Victivallaceae	0.000248853	0	0	0	0.549668
295	Victivallis	0.00393957	0	0.00980776	0.000360111	0.284586
296	vadinBE97	0.00466611	0	0.000342929	0	0.561497
297	uncultured	0.0013382	0	0	0	0.549668
298	DEV114	0	0	0.00032401	0	0.658336
299	Pedosphaeraceae	0	0	0.000243007	0	0.658336
300	Akkermansia	2.06978	0.00219959	1.53621	0.000941863	0.256409

## Sheet: Gut_KOGA_species
Supplementary Table 7. Bacterial relative abundance of each KOGA type about oral and gut.
No.	Bacterial species	HB	HP	SB	SP	Kruskal-Wallis p-value
1	unclassification	0.000100365	0	0.000165087	0	0.834761
2	unclassification	0	0	0.000567017	0	0.658336
3	uncultured bacterium	0	0	0.00202506	0	0.658336
4	unclassification	0.000694329	0.0185966	0	0.00754394	0.427226
5	Actinomyces graevenitzii	0	0.00175027	0.000166765	0	0.336512
6	Chlamydia trachomatis	0	0	0.001812	0	0.658336
7	Schaalia odontolytica	0.000433977	0	0.00137488	0.000945291	0.822422
8	Schaalia turicensis	0.0045623	0	0.00392219	0.000906278	0.8382
9	Mobiluncus curtisii	0	0	0	0.000201395	0.179669
10	unclassification	0.00705083	0	0.000527546	0	0.832564
11	unclassification	2.38469	0.0662655	2.54538	0.359755	0.00210871
12	Bifidobacterium adolescentis	2.2215	0.225659	2.57733	0.975141	0.73966
13	Bifidobacterium animalis	0.00164814	0	0.0180491	0	0.356024
14	Bifidobacterium bifidum	0.0750643	0.00802015	0.12667	0.0141088	0.581769
15	Bifidobacterium breve	0.0992926	0	0.0105354	0	0.261941
16	Bifidobacterium dentium	0.0155105	0	0.0391787	0	0.834761
17	Bifidobacterium faecale	0	0	0.000770241	0	0.179175
18	Bifidobacterium longum	0.951298	0.0198235	1.461	0.17687	0.000147924
19	Bifidobacterium pseudolongum	0.00264792	0	0	0	0.549668
20	Bifidobacterium scardovii	0	0	0.0161175	0	0.658336
21	Gardnerella vaginalis	0	0	0.0878615	0	0.658336
22	Corynebacterium durum	0	0.00765744	0	0.000739602	0.17096
23	Corynebacterium matruchotii	0	0.00240662	0	0	0.0718978
24	Lawsonella clevelandensis	0.00091246	0	0	0	0.549668
25	unclassification	0.00112758	0.0433192	0.00509219	0.00153047	0.557393
26	Rothia aeria	0	0.0100641	0	0	0.0718978
27	unclassification	0.000501827	0	0	0	0.549668
28	Atopobium vaginae	0.000663607	0	0.00685307	0	0.834761
29	uncultured bacterium	0	0.00240662	0	0	0.0718978
30	unclassification	0.000893695	0	0	0	0.549668
31	Olsenella sp.	0	0	0.00314134	0	0.658336
32	uncultured bacterium	0.00173822	0	0.00199622	0	0.625024
33	unclassification	1.13548	0.435829	2.00313	0.845342	0.376957
34	Collinsella sp.	0	0	0.00518008	0.00440742	0.211887
35	Collinsella tanakaei	0	0	0.000330185	0	0.658336
36	uncultured actinobacterium	0.00282402	0	0	0	0.549668
37	unclassification	0	0	0.000286572	0	0.356335
38	gut metagenome	0.00534028	0	0.00264086	0	0.679397
39	uncultured bacterium	0.00115721	0	0.0250004	0	0.667734
40	uncultured organism	0.000267641	0	0	0	0.549668
41	Adlercreutzia equolifaciens	0.00300391	0	0.00296195	0	0.449352
42	uncultured bacterium	0.00388804	0	0.0274478	0.000887523	0.15081
43	uncultured bacterium	0	0	0.00122715	0	0.658336
44	unclassification	0.0220936	0.00182533	0.0416525	0.000142706	0.00941802
45	uncultured bacterium	0.00140363	0	0.0147788	0	0.245024
46	uncultured bacterium	0.00197385	0	0.00438863	0.00348732	0.354537
47	Gordonibacter pamelaeae	0.0010013	0	0.00277454	0	0.442108
48	uncultured bacterium	0.0117973	0.011449	0.0165488	0.0578004	0.0104662
49	Slackia isoflavoniconvertens	0.00112975	0	0.0030664	0.00626498	0.0324184
50	uncultured bacterium	0.00729033	0	0.00446401	0	0.570399
51	uncultured bacterium	0.00651334	0.00239955	0.00898797	0.00197168	0.909207
52	uncultured bacterium	0.0017577	0	0.000500112	0	0.561497
53	unclassification	0.939704	0.262056	0.561186	0.0188178	0.0196234
54	Bacteroidaceae bacterium	0.00676119	0.0252083	0.010168	0.0105544	0.823916
55	Bacteroides caccae	0.17638	0.112357	0.105194	0.0385078	0.681254
56	Bacteroides caecigallinarum	0.0110648	0	0	0	0.234698
57	Bacteroides cellulosilyticus	0.0486292	0	0.153656	0.00164484	0.11157
58	Bacteroides clarus	0.0429133	0	0.0458155	0.000293769	0.79622
59	Bacteroides coprocola	2.19377	0.250853	2.24555	0.157007	0.0862125
60	Bacteroides coprophilus	1.26778	0.257356	1.32215	0.175892	0.771684
61	Bacteroides dorei	0.388577	0.360111	0.19546	0.0168436	0.247577
62	Bacteroides eggerthii	0.103775	0.00219902	0.0617675	0	0.328642
63	Bacteroides faecis	0	0	0.0572304	0	0.0398836
64	Bacteroides finegoldii	0	0	0.0113102	0.0101731	0.199588
65	Bacteroides fragilis	0.803989	0.0109906	1.65505	0.0235995	0.00463951
66	Bacteroides intestinalis	0.000694329	0.00872594	0.00506738	0	0.690868
67	Bacteroides kribbi	0.0149745	0	0.00136535	0	0.832564
68	Bacteroides massiliensis	0.466075	0	0.0251446	0.0178983	0.455499
69	Bacteroides nordii	0.0149549	0.00202884	0.0241561	0	0.183314
70	Bacteroides ovatus	0.563436	0.0204504	1.37975	0.00745401	0.0001159
71	Bacteroides plebeius	2.19155	0.110315	3.49906	0.621131	0.240716
72	Bacteroides salyersiae	0.0133888	0	0	0	0.234698
73	Bacteroides stercoris	0.643162	0.0263817	0.285885	0.53863	0.448387
74	Bacteroides thetaiotaomicron	0.327592	0.0307106	0.146038	0.0425479	0.0135812
75	Bacteroides uniformis	1.10198	0.0802182	0.870494	0.0617828	1.8331e-06
76	Bacteroides vulgatus	10.2596	0.934036	6.54032	0.326868	1.04169e-07
77	Bacteroides xylanisolvens	0.0308493	0	0.00693366	0	0.128404
78	uncultured bacterium	0.0674406	0.0107396	0.0746866	0.0261757	0.0570232
79	uncultured organism	0.189519	0.00436297	0.132716	0	0.105298
80	unclassification	0.0341137	0.0107001	0.0226948	0.0478727	0.432888
81	uncultured bacterium	0.0100619	0	0.00501881	0.00490168	0.353868
82	uncultured organism	0	0	0.0769346	0	0.179175
83	unclassification	0.00331715	0.00901705	8.80493e-05	0.00352371	0.463091
84	Coprobacter secundus	0.00768725	0	0	0	0.234698
85	uncultured organism	0.00137834	0	0.00180805	0.00181818	0.5042
86	unclassification	0.00177312	0	0	0	0.549668
87	uncultured organism	0	0	0.00694655	0	0.658336
88	unclassification	0.0136205	0	0.00104893	0	0.433236
89	Butyricimonas sp.	0	0	0.00953954	0	0.658336
90	Butyricimonas virosa	0.0329927	0	0.0166674	0.00601098	0.624347
91	uncultured bacterium	0.00299951	0.00722598	0.00241231	0.00217682	0.423783
92	uncultured organism	0.00884865	0.011678	0.00626499	0.00840824	0.815895
93	unclassification	0.00656704	0	0	0.000477374	0.365505
94	Odoribacter sp.	0	0	0	0.000587537	0.179669
95	Odoribacter splanchnicus	0.0625699	0.00157798	0.0422309	0.0175619	0.0491337
96	uncultured Odoribacter	0	0	0	5.70826e-05	0.179669
97	uncultured bacterium	0.00117292	0	0	0	0.549668
98	unclassification	0.000733078	0	0	0.00333377	0.46616
99	uncultured Barnesiella	0.000964841	0	0	0	0.549668
100	uncultured bacterium	0.189749	0.0690674	0.140978	0.0128611	0.357347
101	unclassification	0.00124426	0	0	0.00450541	0.111437
102	Porphyromonas asaccharolytica	0.00248853	0	0	0	0.549668
103	Porphyromonas bennonis	0.00155941	0	0	0	0.549668
104	Porphyromonas endodontalis	0	0.00175027	0	0	0.0718978
105	Porphyromonas pasteri	0	0.0258165	0	0	0.0718978
106	unclassification	0	0	0	0.0138238	0.179669
107	unclassification	0.0295614	0.500584	0.0160374	0.0423912	0.0738894
108	Alloprevotella rava	0	0.107642	0	0	0.0718978
109	Alloprevotella tannerae	0	0.0218784	0	0	0.0718978
110	Prevotellaceae bacterium	0	0.150957	0.0202787	0.232445	0.101536
111	uncultured Alloprevotella	0	0.643242	0	0.0101049	0.0191693
112	uncultured Bacteroidetes	0	0.0960461	0	0	0.0718978
113	uncultured Prevotella	0	0.0290983	0	0	0.0718978
114	uncultured bacterium	0	0	0	0.0173562	0.179669
115	uncultured organism	0.011023	0	0.00719114	0.0154601	0.851491
116	unclassification	0.0154171	0.0302921	0.0615248	0.0735961	0.084534
117	Paraprevotella clara	0	0	0.000123494	0	0.658336
118	Paraprevotella xylaniphila	0.178578	0	0.0578482	0	0.437171
119	uncultured bacterium	0.122325	0.0495665	0.130929	0.118527	0.582133
120	unclassification	1.34532	42.9441	0.858975	46.7358	1.7325e-15
121	Massiliprevotella massiliensis	0	0	0.0745756	0.00695347	0.523984
122	Prevotella bivia	0.0233754	0	0.00130463	0.000180056	0.681036
123	Prevotella buccalis	0.00511053	0	0	0.00644464	0.0994071
124	Prevotella copri	0.0696605	10.5725	0.160199	6.10284	4.3274e-09
125	Prevotella corporis	0	0	0	0.046623	0.179669
126	Prevotella denticola	0	0.00196906	0	0	0.0718978
127	Prevotella disiens	0.00260386	0.00608651	0.00160523	0.00333377	0.91995
128	Prevotella enoeca	0	0.0013127	0	0	0.0718978
129	Prevotella histicola	0	0.0949522	0.000254388	0	0.336512
130	Prevotella intermedia	0	0	0	0.000540167	0.179669
131	Prevotella jejuni	0	0.582184	0	0	0.0718978
132	Prevotella melaninogenica	0.00833535	1.77259	0.00383973	0.0100368	0.562553
133	Prevotella nanceiensis	0.000301096	0.0205657	0.000160033	0	0.644305
134	Prevotella nigrescens	0	0.0135646	0	0	0.0718978
135	Prevotella oris	0	0.011158	0	0	0.0718978
136	Prevotella oulorum	0	0.0107204	0	0	0.0718978
137	Prevotella pallens	0	0.140022	0	0	0.0718978
138	Prevotella salivae	0	0.0923268	0	0	0.0718978
139	Prevotella shahii	0	0.00590717	0	0	0.0718978
140	Prevotella sp.	0	0.00765744	0	0	0.0718978
141	Prevotella stercorea	0.659361	0.170442	0.607654	0.127968	0.498325
142	Prevotella timonensis	0.00873564	0	0.0010469	0	0.618609
143	Prevotellaceae bacterium	0	0.0545029	0	0.0687365	0.0535212
144	Trichuris trichiura	0	0.00415132	0	0.101018	0.000126615
145	gut metagenome	0	0	0	0.0325323	0.179669
146	human gut	0	0.0191602	0	0.0188108	0.0535212
147	metagenome	0.0870259	6.68307	0.218239	11.4227	2.39703e-15
148	uncultured Bacteroidetes	0.00262282	0	0	0	0.234698
149	uncultured Prevotella	0.346746	0	0.00577424	1.08445	0.818971
150	uncultured Wautersiella	0	0.0194876	0.000251481	1.48071	0.000193353
151	uncultured bacterium	0	0.00519902	0	0.141954	0.00845713
152	uncultured organism	0.0078344	0.348906	0.00336098	0.225404	0.00084243
153	unidentified	0	0	0.000103179	0	0.658336
154	uncultured bacterium	0.0590817	0	0.00166674	0.0161714	0.82719
155	uncultured bacterium	0	0	0	0.000201395	0.179669
156	uncultured bacterium	0	0	0	0.0220074	0.179669
157	Prevotella sp.	0	0.048259	0	0	0.0718978
158	metagenome	0	0	0	0.00794683	0.179669
159	uncultured bacterium	0.00654655	0	0.00537334	0.109198	0.0683606
160	unclassification	0.53483	0.0235814	0.282558	0.0830411	0.14358
161	Alistipes finegoldii	0.00227142	0.0203127	0.0114538	0	0.373722
162	Alistipes indistinctus	0.0024257	0	0.00226261	0.00592022	0.162684
163	Alistipes inops	0.00459281	0.0164561	0.00260547	0	0.516507
164	Alistipes obesi	0.00504251	0	0.00444709	0.00138479	0.632446
165	Alistipes onderdonkii	0.102865	0	0.0470194	0.0244693	0.408585
166	Alistipes putredinis	0.000846367	0	0.00105426	0.000258478	0.493721
167	Alistipes shahii	0.0497925	0	0.0221185	0.00890237	0.16009
168	Alistipes sp.	0.00409138	0.00135256	0.00678168	0.00184029	0.900002
169	Bacteroides sp.	0.00618367	0	0.00491575	0.00161116	0.669056
170	uncultured bacterium	0.00023694	0	0	0	0.549668
171	uncultured bacterium	0	0.0109879	0	0	0.0027384
172	unclassification	0.0228496	0.00402736	0.00142147	0.0400536	0.713418
173	Parabacteroides distasonis	0.385126	0.0863523	0.717601	0.0342511	0.0043622
174	Parabacteroides faecis	0.000188082	0	0	0	0.549668
175	Parabacteroides goldsteinii	0.0164381	0.00129461	0.00331794	0.00382651	0.478182
176	Parabacteroides gordonii	0	0	0.0418037	0	0.658336
177	Parabacteroides johnsonii	0	0.0157798	0.00212361	0	0.336512
178	Parabacteroides merdae	0.352482	0.151484	0.466477	0.0811858	0.326626
179	Parabacteroides sp.	0.0177384	0	0	0	0.0917306
180	gut metagenome	0	0.00279947	0	0	0.0718978
181	uncultured bacterium	0.00165401	0.00757697	0.0152503	0.00544243	0.472352
182	Tannerella sp.	0	0.0122519	0	0	0.0718978
183	gut metagenome	0.0232043	0	0	0.00160435	0.475154
184	uncultured bacterium	0	0.00179966	0	0	0.0718978
185	Chitinophaga sp.	0	0	0.00097203	0	0.658336
186	Hassallia byssoidea	0	0	0.00267308	0	0.658336
187	Capnocytophaga gingivalis	0	0.00918892	4.40247e-05	0	0.336512
188	Capnocytophaga leadbetteri	0	0.0608219	0	0.00233361	0.17096
189	Capnocytophaga sputigena	0	0.00743865	0	0.000302093	0.17096
190	gut metagenome	0.000267641	0	0	0	0.549668
191	uncultured bacterium	0	0.00634473	0	0	0.0718978
192	unclassification	0	0	0.000243007	0	0.658336
193	unclassification	0	0.00568838	0	0	0.0718978
194	Campylobacter concisus	0	0.0448507	0.000167825	0	0.357303
195	Campylobacter hominis	0	0	0	0.00130907	0.179669
196	Campylobacter ureolyticus	8.29509e-05	0	0	0.000503488	0.46616
197	wastewater metagenome	0	0	0.00153905	0	0.658336
198	unclassification	0.00525245	0	0.000185241	0	0.832564
199	gut metagenome	0	0	0	0.000514095	0.179669
200	uncultured bacterium	0.00374697	0	0.0102212	0	0.667734
201	uncultured bacterium	0	0	0.00097203	0	0.658336
202	unclassification	0.0927067	0.00618834	0.105113	0.0235398	0.0548427
203	bacterium NLAE-zl-H528	0	0	0.0014891	0.000135042	0.479903
204	uncultured bacterium	0	0	0.00917877	0.00445637	0.523984
205	unclassification	0.00945641	0	0	0	0.549668
206	Desulfovibrio desulfuricans	0.00363361	0	0	0	0.234698
207	Desulfovibrio piger	0.00507243	0	0.00308024	0.00739637	0.0828828
208	metagenome	0	0	0.00106313	0	0.658336
209	uncultured bacterium	0.00809614	0	0	0	0.549668
210	unclassification	0.000167276	0	0	0	0.549668
211	uncultured bacterium	0	0	0	0.000248338	0.179669
212	unclassification	0	0	0.00825447	0	0.356335
213	Bacillus coagulans	6.11576e-05	0	0	0	0.549668
214	uncultured bacterium	0	0	0.116996	0	0.658336
215	unclassification	0	0	0.00188916	0	0.356335
216	unclassification	0	0	0.00109657	0.000315097	0.523984
217	uncultured bacterium	0.0409063	0.128002	0.149622	0.142617	0.17439
218	Coprobacillus cateniformis	0	0	0.00413691	0	0.658336
219	unclassification	0	0	0.00269953	0	0.179175
220	Clostridiales bacterium	5.76578e-05	0	0	0	0.549668
221	Erysipelatoclostridium ramosum	0.0175101	0	0.0545639	0	0.277926
222	Massiliomicrobiota timonensis	0	0	0.0021265	0	0.0398836
223	[Clostridium] saccharogumia	0	0	0.000322439	0	0.658336
224	[Clostridium] spiroforme	0.00464097	0	0.00200686	0.000180056	0.680852
225	unclassification	0.0891597	0.0384734	0.079648	0.0716417	0.9015
226	uncultured organism	0.0545615	0	0	0	0.549668
227	unclassification	0	0	0.00741487	0	0.0398836
228	Absiella argi	0.00205681	0	0.00747812	0.0084897	0.478086
229	Longicatena caecimuris	0	0	0.000617471	0	0.658336
230	unclassification	0.0566013	0.117144	0.0130596	0.183155	0.00770373
231	uncultured bacterium	0.126446	0.0153079	0.110913	0.0116306	0.237572
232	unclassification	0.000571207	0	0.000504609	0.000315097	0.8382
233	Holdemania filiformis	0.000100365	0	0	0	0.549668
234	Holdemania massiliensis	0.000302703	0	0.000752358	0	0.834761
235	Eubacterium sp.	0	0	5.88368e-05	0	0.658336
236	uncultured bacterium	0.00196321	0	0	0	0.549668
237	Solobacterium moorei	0	0.00393811	0.000871597	0	0.336512
238	uncultured bacterium	0	0	0.00452854	0	0.356335
239	unclassification	0.0280382	0.0150868	0.0264604	0.0053888	0.819488
240	unclassification	0.0256533	0	0.00887847	0	0.373785
241	uncultured organism	0	0	0.000688103	0	0.658336
242	Clostridiales bacterium	0.000461262	0	0.000245534	0	0.679397
243	gut metagenome	0.000267641	0	0.00126742	0	0.834761
244	uncultured organism	0.0122293	0	0	0.000844585	0.475154
245	Aerococcus christensenii	0	0	0.00135768	0	0.658336
246	unclassification	0.000101546	0.00853257	0.000366988	0	0.645668
247	unclassification	0	0	0.00116665	0	0.658336
248	unclassification	0.0223341	0	0.025663	0.00891275	0.314481
249	Enterococcus avium	0	0	0.00187787	0	0.658336
250	unclassification	0.00429107	0.00116158	0.00831001	0.00108849	0.294472
251	Lactobacillus curvatus	0.00119739	0	0	0	0.549668
252	Lactobacillus fermentum	0	0	0	0.0474006	0.179669
253	Lactobacillus gasseri	0	0	0	0.0118501	0.179669
254	Lactobacillus iners	0	0	0.0950082	0	0.356335
255	Lactobacillus jensenii	0	0	0.00116373	0	0.658336
256	Lactobacillus mucosae	0	0	0.0011703	0	0.658336
257	Lactobacillus murinus	0	0	0.000891027	0	0.658336
258	Lactobacillus reuteri	0	0	0	0.0880297	0.179669
259	Lactobacillus ruminis	0.28726	0.0202848	0.467414	0.13685	0.906748
260	Lactobacillus sakei	0.00572253	0.0204742	0.00681865	0	0.246008
261	Lactobacillus salivarius	0	0	0	0.518249	0.0196352
262	Pediococcus acidilactici	0.00324658	0	0	0	0.549668
263	unclassification	0.00181622	0	4.16913e-05	0	0.832564
264	Leuconostoc gelidum	0.000441183	0	0	0.000151046	0.365505
265	Leuconostoc inhae	0	0	8.25435e-05	0	0.658336
266	Leuconostoc lactis	0	0	0.000171968	0	0.658336
267	Leuconostoc mesenteroides	0	0	0.000667061	0	0.658336
268	unclassification	0.00757748	0.0161603	0.0007802	0.027847	0.148517
269	Weissella koreensis	0	0	0.000598621	0.00115802	0.476884
270	Weissella viridescens	0	0	0	0.000135042	0.179669
271	Lactococcus lactis	0	0	0.00123894	0.00706844	0.476884
272	Lactococcus piscium	0.00012973	0	0	0	0.549668
273	unclassification	0.572909	0.144872	0.188569	0.259508	0.650153
274	Streptococcus anginosus	0.00721673	0	0	0.00266848	0.475154
275	Streptococcus parasanguinis	0.00570651	0	0.133213	0.00890932	0.231497
276	Streptococcus salivarius	0.0647039	0.0128635	0.167174	0.191831	0.122262
277	Streptococcus sanguinis	0	0	0.00068787	0	0.658336
278	unclassification	0.00092824	0	0	0	0.234698
279	gut metagenome	0	0	0.00137171	0	0.658336
280	human gut	0	0	0.000558949	0	0.658336
281	metagenome	0	0	0.000342929	0	0.658336
282	uncultured bacterium	0.000434916	0	0.001113	0.000604185	0.680022
283	unclassification	0	0.00525081	0	0.000315097	0.17096
284	uncultured bacterium	0	0	0.000206359	0	0.658336
285	Macrococcus caseolyticus	0	0	0.000752358	0	0.658336
286	unclassification	8.64866e-05	0	0.000137621	0	0.834761
287	unclassification	0.0451264	0	0.00810548	0.00466467	0.498096
288	Catabacter hongkongensis	0	0	0.000370483	0	0.658336
289	unclassification	0.160788	0	0.064476	0.00470255	0.249197
290	bacterium YE57	0.00771094	0	0.00440736	0.00154229	0.455635
291	bacterium enrichment	0.000535282	0	0	0	0.549668
292	gut metagenome	0.00754557	0	0.00376403	0.00135868	0.851752
293	human gut	0.12736	0	0.0890727	0.000435395	0.0863273
294	metagenome	0.00258525	0	0.00126742	0.00342372	0.514998
295	uncultured Firmicutes	0.0075149	0	0.00791483	0	0.442314
296	uncultured bacterium	0.0134126	0	0.00702903	0.000881306	0.546911
297	uncultured marine	0.00102867	0	0.00198738	0.000315097	0.259785
298	uncultured organism	0.0138357	0.000599887	0.00195629	0	0.213973
299	uncultured prokaryote	0.0379859	0.00840592	0.0434347	0.020724	0.454295
300	uncultured soil	0	0	4.57238e-05	0	0.658336
301	uncultured spirochete	0.0039568	0	0.0146341	0	0.570399
302	unclassification	0	0	0.000944376	0.000405125	0.479903
303	uncultured bacterium	0.00631254	0	0.000215241	0	0.410948
304	unclassification	6.69102e-05	0	0	0	0.549668
305	Clostridiales bacterium	0.000829509	0	0	0.00211465	0.46616
306	uncultured bacterium	0.00171713	0	0	0	0.549668
307	uncultured organism	0.000568737	0	0	0	0.549668
308	unclassification	0.151231	0.0209488	0.0604068	0.00546422	0.81844
309	Clostridiales bacterium	0	0.00437568	0	0	0.0718978
310	gut metagenome	0.101598	0	0.0638013	0.00306286	0.660762
311	uncultured Acetivibrio	0.00137166	0	0	0	0.549668
312	uncultured bacterium	0.00360608	0	0.0121936	0	0.673695
313	unclassification	0.000733078	0	0	0	0.549668
314	gut metagenome	0.00955849	0	0.00495541	0.000450139	0.528831
315	metagenome	0.00643923	0.0175448	0.00859734	0	0.148708
316	uncultured Clostridia	0.000302703	0	0	0	0.549668
317	uncultured Thermoanaerobacterales	0.000580657	0	0.0015209	0	0.834761
318	uncultured bacterium	0.000535282	0	0.0333845	0.000146884	0.271609
319	uncultured organism	0.000468372	0	0.000185241	0	0.832564
320	Clostridium sp.	0.00297867	0	0	0	0.549668
321	unclassification	0.389869	0.107121	0.287853	0.0787268	0.293513
322	Clostridium paraputrificum	0.00811153	0	0.000759233	0	0.618609
323	Clostridium perfringens	0.00192936	0	0.0153982	0.00313954	0.466133
324	Clostridium septicum	0	0	0.00231552	0	0.658336
325	human gut	0.00366518	0	0	0	0.234698
326	metagenome	0.145238	0.0140958	0.0673587	0.0395596	0.721697
327	uncultured bacterium	0	0	0	0.000225069	0.179669
328	unclassification	0.00364984	0	0.00208039	0.00118336	0.684547
329	Eubacterium limosum	0.000187388	0	8.33826e-05	0	0.832564
330	uncultured bacterium	0.000836378	0	0.00487494	0.000768288	0.265588
331	unclassification	1.33135	0.23685	1.3132	0.354109	2.86799e-05
332	unclassification	1.10714	0.449712	1.2366	0.596978	0.438714
333	Eubacterium ramulus	0.25047	0.0668145	0.191348	0.0815533	0.234193
334	uncultured bacterium	0.00695866	0	0.0807582	0	0.673695
335	uncultured Firmicutes	0.000336367	0	0	0	0.549668
336	unclassification	1.36732	0.490108	1.65078	0.505549	9.77365e-05
337	Anaerostipes caccae	0.0171046	0	0.00857641	0	0.437171
338	unclassification	8.27927	4.40326	14.4993	5.48136	6.22026e-05
339	Blautia faecis	0.000366946	0	0.000401356	0	0.834761
340	Blautia hydrogenotrophica	0.00912417	0	0.0242159	0	0.250628
341	Blautia luti	0	0.000778372	6.6037e-05	0.000540402	0.455451
342	Blautia sp.	0.0887559	0.0021769	0.113847	0.00301593	0.0350669
343	Ruminococcus sp.	0	0	0.00128494	0	0.658336
344	metagenome	0.0712895	0.0965575	0.141888	0.0886213	0.237043
345	uncultured Blautia	0.00248102	0	0	0	0.549668
346	uncultured bacterium	0.0356765	0	0.0149405	0	0.52078
347	Butyrivibrio crossotus	0.203175	0	0	0	0.234698
348	uncultured organism	0	0	0.0128409	0	0.658336
349	uncultured Ruminococcus	0.000551338	0	7.48982e-05	0	0.679397
350	uncultured bacterium	0.214415	0.0267808	0.107004	0.0437748	0.543678
351	Catenibacillus scindens	0	0	0.00307364	0	0.356335
352	uncultured bacterium	0.000672733	0	0.000339609	0	0.832564
353	uncultured bacterium	0	0.00350054	0	0	0.0718978
354	uncultured bacterium	0.00463725	0	0.000127194	0	0.832564
355	unclassification	0.446066	0.265233	0.627112	0.375811	0.789634
356	Coprococcus comes	0	0	0.000123494	9.00278e-05	0.523984
357	Coprococcus eutactus	0	0.0939235	0.045136	0.00614631	0.458771
358	metagenome	0.253833	0.182699	0.236514	0.115645	0.989413
359	uncultured Coprococcus	2.88289e-05	0	0	0	0.549668
360	uncultured bacterium	0	0	0	0.000171248	0.179669
361	unidentified	0.101171	0.202789	0.0860114	0.0229872	0.56709
362	unclassification	0.0210336	0	0.00402125	0.00777945	0.0386746
363	Dorea formicigenerans	0.214855	0.208236	0.207486	0.133413	0.954434
364	Dorea longicatena	0	0.00285403	0	0.000248338	0.17096
365	uncultured bacterium	0.943333	0.630283	0.755672	0.697049	0.796674
366	unclassification	0.0272909	0	0.00503563	0	0.832564
367	uncultured organism	0.0865942	0	0.0256856	0	0.168156
368	uncultured organism	0.00169243	0	0	0	0.549668
369	unclassification	0	0	0.00181024	0	0.658336
370	uncultured bacterium	0.00473956	0	0.00504556	0	0.623087
371	unclassification	0.0660466	0.000288047	0.0592363	0.000220666	0.574142
372	human gut	0.000580997	0	0	0	0.549668
373	uncultured bacterium	0.00284383	0	0.0112432	0	0.834761
374	uncultured organism	2.74561	0.651091	3.4077	0.832976	0.00010116
375	unclassification	0.00345349	0.00157798	0.0036689	0.00117036	0.945917
376	uncultured bacterium	0.00207422	0	0.00254577	0	0.673695
377	uncultured bacterium	0	0	0.000160557	0	0.658336
378	Clostridium sp.	0.00299672	0	0	0	0.549668
379	uncultured organism	0	0.0127134	0.00483305	0.00246342	0.330595
380	unclassification	0.0236406	0	0.00707102	0	0.190873
381	uncultured bacterium	0.0130742	0.00293054	0.00732616	0	0.672529
382	uncultured organism	0.00942661	0	0	0	0.549668
383	unclassification	0	0.00459446	0	0	0.0718978
384	unclassification	0.726681	0.319431	0.682515	0.240918	0.0451406
385	Eubacterium sp.	0.0109107	0	0.0100121	0	0.375248
386	[Clostridium] aldenense	0.00479573	0	0.0140526	0	0.13155
387	[Clostridium] scindens	0.00944245	0.00337183	0.00801467	0	0.417326
388	human gut	0.101647	0.0200527	0.181612	0.030476	0.709173
389	metagenome	6.69102e-05	0	0	0	0.549668
390	uncultured organism	0.822906	0.37691	0.390612	0.335633	0.685835
391	unidentified	0.00522798	0	0.00308152	0	0.570399
392	unclassification	0.794693	0.312137	0.904019	0.127821	0.120294
393	gut metagenome	0.000149394	0	0.000526507	0.000251744	0.859001
394	uncultured bacterium	0.818098	0.147506	0.686282	0.343451	0.090786
395	unclassification	0	0	0.00321235	0	0.658336
396	metagenome	0.00012973	0	0.000471503	0	0.667734
397	uncultured Clostridium	0.0232583	0	0.0045627	0.00122728	0.266004
398	uncultured organism	0.0539172	0.0184718	0.138213	0.0638824	0.0190033
399	unclassification	0	0	6.85857e-05	0	0.658336
400	uncultured bacterium	0.00256085	0.00103783	0.00335476	0.000336437	0.739944
401	unclassification	0	0	0.0150137	0	0.179175
402	metagenome	0.494149	0.282385	0.660502	0.256621	0.146412
403	uncultured Clostridiales	0	0	0.000124874	0	0.356335
404	uncultured bacterium	0.116301	0	0.119458	0.000704883	0.0635794
405	unclassification	0.296421	0.22243	0.182104	0.125094	0.756781
406	gut metagenome	0	0	0.00133412	0	0.658336
407	metagenome	0.070791	0	0	0	0.549668
408	uncultured Clostridium	0.00173967	0	0.0202792	0	0.434801
409	uncultured organism	0.297195	0.105068	0.141919	0.026865	0.937476
410	unclassification	0.0034972	0.021396	0.00415965	0	0.740572
411	Lachnospiraceae bacterium	0.00577939	0	0.0169972	0	0.250628
412	metagenome	0.055685	0.0142701	0.0134491	0.00345044	0.8268
413	uncultured bacterium	0.0800622	0	0.0117492	0	0.416182
414	unclassification	0.0931736	0.037536	0.0935825	0.0194507	0.658808
415	uncultured Clostridium	2.88289e-05	0	0	0	0.549668
416	uncultured bacterium	0.00180376	0	0.00193161	0.000908613	0.548872
417	uncultured organism	0.0172904	0	0	0	0.549668
418	Ruminococcus sp.	0	0	9.26207e-05	0.000225069	0.512532
419	metagenome	0.0040585	0	0.00448918	0.00161116	0.738564
420	uncultured organism	0.000825627	0	0	0	0.549668
421	unclassification	0	0.00161261	0.00131567	0	0.264659
422	uncultured bacterium	0.00157205	0	0.00168584	0.000906278	0.478545
423	uncultured organism	0.0338701	0.0452013	0.0262288	0.0215282	0.136059
424	unclassification	0	0	0.000525824	0	0.658336
425	unclassification	0.0366824	0.0307321	0.0144385	0.00190917	0.481327
426	metagenome	0.0104709	0.0199782	0.0332922	0.025358	0.155929
427	uncultured bacterium	0.00294405	0	0	0	0.549668
428	uncultured organism	0.000580997	0	0.000277862	0	0.832564
429	human gut	0.00601598	0.00293054	0.00383817	0.00130307	0.974126
430	unclassification	0	0.00875136	0	0	0.0718978
431	uncultured organism	0	0.0369745	0	0	0.0718978
432	unclassification	1.03646	0.488648	0.349827	0.182446	0.1535
433	Roseburia faecis	0	0	4.40247e-05	0	0.658336
434	Roseburia hominis	0.0329527	0.00679872	0.0353058	0.0265365	0.892157
435	gut metagenome	0.0267584	0	0.0136415	0.00253853	0.555307
436	uncultured Roseburia	0.00924117	0.0387794	0.0175881	0.0183891	0.764772
437	unclassification	0.0351887	0	0.00298959	0	0.416182
438	Lachnoclostridium phocaeense	0	0	0.00501449	0	0.179175
439	Sellimonas intestinalis	0	0	0.000123494	0	0.658336
440	uncultured bacterium	0.0426226	0	0.0520416	0.0216516	0.35731
441	uncultured organism	0.00157994	0	0	0	0.549668
442	uncultured bacterium	0	0	0.000823029	0	0.658336
443	uncultured bacterium	0	0.00328176	0	0	0.0718978
444	uncultured bacterium	0	0	0.00185391	0	0.356335
445	unclassification	0.0328486	0	0.038228	0	0.256268
446	Anaerotignum lactatifermentans	0.0223643	0.000802015	0.0487948	0	0.402927
447	Tyzzerella sp.	1.05239	0.0249222	0.251248	0	0.0430419
448	uncultured bacterium	0.00391893	0	0	0	0.549668
449	uncultured organism	0	0	0	0.000151046	0.179669
450	unidentified	0.0602703	0.0391659	0.0924235	0.0278489	0.441565
451	uncultured bacterium	0.00145549	0	0.014653	0	0.667734
452	unclassification	0.745746	0.294361	0.432572	0.583693	0.904922
453	human gut	0.000100365	0	0	0.000135042	0.475154
454	uncultured bacterium	0.0376637	0	0	0	0.549668
455	unclassification	0	0	0.00265513	0	0.658336
456	Faecalicatena fissicatena	0	0	0.00244856	0	0.658336
457	unclassification	1.00793	0.223914	1.02081	0.445075	0.000196701
458	uncultured bacterium	0	0	0.016532	0.000660979	0.326867
459	uncultured bacterium	0.00825176	0	0.00152138	0.00394178	0.120279
460	unclassification	0.00658501	0	0	0	0.549668
461	uncultured bacterium	0.143536	0.0925793	0.0408005	0.194853	0.0412462
462	unclassification	0.0111535	0.00202884	0.0340154	0.00153658	0.300024
463	uncultured Eubacterium	0	0	0.000896363	0	0.658336
464	uncultured Lachnospiraceae	0.0634427	0.016589	0.11719	0.0757542	0.740854
465	uncultured bacterium	0.0110901	0.00518485	0.0178051	0.0058972	0.503809
466	uncultured organism	0	0	5.88368e-05	0	0.658336
467	unclassification	0.0201988	0	0.00787524	0	0.196384
468	unclassification	0.370129	0.131657	0.357496	0.290519	0.681043
469	uncultured bacterium	0.00827541	0	0	0	0.549668
470	unclassification	1.74419	0.0322062	1.00938	0.0258077	9.62131e-06
471	uncultured bacterium	0	0	0.0370181	0.041513	0.523984
472	unclassification	0.822513	0.467953	0.802353	0.764355	0.860046
473	Ruminococcus lactaris	0.193851	0.15369	0.196033	0.081556	0.669872
474	Ruminococcus torques	0.223546	0.0230195	0.204953	0.0912382	0.437753
475	uncultured Clostridiales	0	0	0.00095708	0	0.658336
476	uncultured Clostridium	0	0	0.00159861	0	0.658336
477	uncultured bacterium	0.000825627	0	0.00463765	0	0.667734
478	unclassification	0.452764	0.066172	0.369751	0.0716024	0.0184803
479	Eubacterium sp.	0	0.00415689	0.000474625	0	0.336512
480	bacterium enrichment	0.000401461	0	0.00456095	0	0.126474
481	metagenome	0	0.00601443	0.00460255	0.00279086	0.548873
482	uncultured Eubacterium	0.0170786	0.00597381	0.0145258	0.0146331	0.57326
483	uncultured organism	0.0419082	0.00425144	0.0943568	0.00287495	0.358732
484	unclassification	0.0025513	0	0.0135052	0.000151046	0.173762
485	uncultured Clostridium	0	0	6.85857e-05	0	0.658336
486	uncultured Firmicutes	0.00167276	0	0	0	0.549668
487	uncultured bacterium	0.00825746	0	0.00388643	0.000512192	0.553397
488	uncultured organism	0.160732	0.0383037	0.275402	0.112635	0.616651
489	unclassification	0.000100365	0	0.0015582	0.000183605	0.829835
490	unclassification	0.00121896	0	0.0199702	0.00171358	0.499343
491	unclassification	0.0847913	0.00693583	0.211596	0.0876787	0.00681405
492	Agathobaculum butyriciproducens	5.76578e-05	0	0	0	0.549668
493	Butyricicoccus pullicaecorum	0.0014517	0	0.0104774	0	0.570399
494	Butyricicoccus sp.	0.0200766	0.0151974	0.0194501	0.00544668	0.84408
495	bacterium NLAE-zl-H60	0	0	0.00331821	0	0.356335
496	uncultured bacterium	0.0591487	0.0290244	0.0229635	0.00847951	0.827362
497	uncultured bacterium	0.00144058	0	0	0	0.549668
498	unclassification	0.000535282	0.00180341	0.00439029	0.00112766	0.651528
499	uncultured bacterium	0.0098278	0	0.00534433	0	0.247767
500	unclassification	0.0109123	0.00360682	0.0091484	0.000875102	0.596741
501	unclassification	0.0957089	0.0133782	0.0888609	0.00819425	0.0282293
502	Anaerostipes hadrus	0	0	0	0.000151046	0.179669
503	Clostridiales bacterium	0.00255348	0	0	0.00283587	0.475154
504	gut metagenome	0.00490495	0	0.00706201	0	0.834761
505	uncultured Clostridia	0.00339551	0	0	0	0.0917306
506	uncultured bacterium	0.00613276	0	0.0462519	0.00161573	0.443985
507	uncultured organism	0.00380541	0	0.000699566	0	0.832564
508	unclassification	0.104548	0	0.192603	0.00937943	0.000488167
509	Flavonifractor plautii	0.00349526	0	0.00550736	0	0.834761
510	uncultured bacterium	0	0	0.000961081	0	0.356335
511	unclassification	0	0	0.00179067	0	0.658336
512	Intestinimonas butyriciproducens	0	0	0.00661884	0.00040279	0.479903
513	uncultured Clostridiales	0.000158559	0	0.000228619	0	0.834761
514	uncultured bacterium	0	0	0.000315944	0	0.658336
515	unclassification	0.0149708	0.0157798	0.00840896	0.00339948	0.778929
516	gut metagenome	0.0257988	0	0.00382832	0	0.561497
517	metagenome	0.0189665	0.0202263	0.0245668	0.00821278	0.837247
518	uncultured organism	0.0213317	0	0.00901764	0.00580193	0.686261
519	uncultured rumen	0.00511863	0.00596752	0.0012324	0	0.704184
520	unclassification	0.097741	0.00283909	0.222061	0.0083168	0.00291063
521	gut metagenome	0.000752327	0	0.00691261	9.00278e-05	0.665102
522	human gut	0.00116819	0.00112713	0.00661684	0.00283654	0.509364
523	uncultured bacterium	0.0067035	0	0	0.00239063	0.139044
524	uncultured organism	0.000677479	0	0.022599	0.000477374	0.139701
525	unclassification	0.00385873	0	0.00405981	0	0.834761
526	uncultured bacterium	0.00822395	0	0.00282812	0.000624258	0.404314
527	uncultured bacterium	0	0	0.000246988	0	0.658336
528	unclassification	0.433296	0.333431	0.175453	0.047651	0.314013
529	uncultured Firmicutes	0	0.000331879	9.26207e-05	0	0.336512
530	uncultured bacterium	0	0.00207566	0	0	0.0718978
531	uncultured marine	0.000627144	0	0.000395328	0	0.832564
532	uncultured organism	0.27785	0.229982	0.096129	0.153296	0.171394
533	uncultured rumen	0.0654783	0.00459914	0.0400645	0.00372581	0.225534
534	unclassification	0.0282224	0.00420413	0.0128546	0.00187824	0.747852
535	Marseillibacter massiliensis	0	0	0	0.000100698	0.179669
536	gut metagenome	0	0	0	0.000100698	0.179669
537	metagenome	0.000289591	0	0.000500112	0	0.570399
538	uncultured bacterium	0.00278726	0.00186655	0	0	0.276573
539	uncultured organism	0.0555951	0.0226662	0.0272513	0.0303121	0.459328
540	unclassification	0.140274	0	0.0438202	0.0152088	0.20519
541	gut metagenome	0.04167	0.00299944	0.0387649	0.0171037	0.698205
542	metagenome	0	0	0.00146853	0	0.179175
543	uncultured Clostridiales	0.000167276	0	0	0	0.549668
544	uncultured Ruminococcaceae	0.00615574	0	0.00102964	0	0.832564
545	uncultured organism	0.145645	0.139144	0.0819991	0.0256987	0.322728
546	uncultured rumen	0.000273874	0	0.00095708	5.70826e-05	0.8382
547	unclassification	0.116555	0.0249052	0.0975072	0.0213064	0.0886481
548	Clostridium sp.	0.0317049	0	0.0215866	0.00674711	0.176162
549	uncultured bacterium	0	0	0.00111885	0.000477374	0.331725
550	uncultured organism	0.00418657	0.00270512	0.015047	0.00264181	0.126421
551	Selenomonadales bacterium	0.00189321	0	0	0	0.234698
552	unclassification	0.112123	0.0357633	0.0462806	0.000675208	0.365431
553	uncultured bacterium	0.00025946	0	0.000473303	0	0.673695
554	unclassification	0.000778516	0	0.0060056	0	0.133452
555	Anaerotruncus sp.	0	0	0.000320067	0	0.658336
556	unclassification	0.000293231	0	0	0.000251744	0.475154
557	Ruminococcus sp.	0.000710819	0	0.00052485	0	0.832564
558	uncultured bacterium	0	0.0108972	0.437675	0	0.0875815
559	uncultured organism	0.00428225	0	0	0	0.549668
560	Ruminococcaceae bacterium	0	0	0.000242219	0	0.356335
561	uncultured Anaerotruncus	0	0	0.00043223	0	0.658336
562	uncultured bacterium	0	0	4.57238e-05	0.000225069	0.512532
563	unclassification	0.00368478	0	0.0101924	0.000367211	0.366913
564	uncultured organism	0.000172973	0	0	0	0.549668
565	unclassification	13.2222	5.75221	11.7829	4.88589	0.00295205
566	metagenome	0.0748961	0.0643728	0.26304	0.0303984	0.423341
567	uncultured Clostridiaceae	0	0	6.85857e-05	0	0.658336
568	uncultured bacterium	0.000535282	0.0135265	0.00174207	0.00176221	0.440541
569	uncultured bacterium	0.00595787	0	0	0.000604185	0.475154
570	unclassification	0.11391	0.0339314	0.0775048	0.0160268	0.442511
571	Clostridium sp.	0.000602192	0	0	0	0.549668
572	[Clostridium] leptum	0.101066	0.000879608	0.278834	0.00459646	0.329059
573	uncultured bacterium	0.011298	0	0.00514314	0	0.0728661
574	uncultured organism	0.0154845	0.0208198	0.032698	0.000852717	0.0290157
575	Ruminococcus sp.	0	0	0.00589979	0	0.356335
576	uncultured bacterium	0.0484359	0.00778372	0.0799221	0.00362464	0.0922348
577	uncultured organism	0.00894937	0	0.00358133	0.000256872	0.505321
578	uncultured Ruminococcus	0	0	0.000277862	0	0.658336
579	unclassification	0.00584819	0	0.00226859	0	0.421347
580	unclassification	0.597345	0.0560413	0.668617	0.15906	0.0602187
581	Clostridiaceae bacterium	0	0	0.000254388	0	0.658336
582	Ruminococcus bicirculans	0.737554	0.254289	0.359454	0.0471891	0.415347
583	Ruminococcus callidus	0.313997	0.222745	0.300152	0.0882067	0.363563
584	gut metagenome	0	0.0211327	0	0	0.0718978
585	metagenome	0.0455856	0.112701	0.14441	0.0999987	0.957199
586	uncultured Ruminococcaceae	0.000167276	0	0	0	0.549668
587	uncultured Ruminococcus	0.0328195	0.0358385	0.00520665	0	0.14088
588	uncultured bacterium	0.00336286	0	8.80493e-05	0.00102249	0.482612
589	uncultured organism	0.169987	0.0187511	0.281103	0.0383452	0.447722
590	unclassification	1.55262	0.798687	1.80118	0.659123	0.144746
591	uncultured bacterium	0.100119	0.028174	0.0608062	0.00612983	0.913958
592	uncultured organism	0.0404304	0	0.0258191	0.00231238	0.00967786
593	unclassification	0.0265374	0	0	0	0.549668
594	[Eubacterium] siraeum	0.0629913	0	0.0475596	0.0193855	0.367286
595	uncultured bacterium	0.00888866	0.00139974	0.000308736	0	0.603306
596	unclassification	0.0117324	0	0.00753521	0.00154229	0.287727
597	gut metagenome	0.0303738	0.0228763	0.0347136	0.00379211	0.611756
598	human gut	0.0230685	0.0162701	0.0280794	0.00365363	0.450092
599	metagenome	0.00555586	0	0.0013275	0	0.196384
600	uncultured Clostridium	0.000167276	0	0	0	0.549668
601	uncultured Ruminococcus	7.20722e-05	0	0.000315351	0	0.667734
602	uncultured bacterium	0.0143482	0.0313343	0.00461579	0	0.398694
603	uncultured organism	0.00505528	0	0.00920035	0.00782959	0.361906
604	uncultured rumen	0	0	0.00331741	0	0.658336
605	unclassification	0.0186285	0	0.00952144	0	0.181866
606	gut metagenome	0.0450679	0	0.000293724	0	0.105053
607	metagenome	0.00509754	0.000399925	0	0	0.276573
608	uncultured bacterium	0.0340787	0.0251673	0.00348282	0	0.508502
609	uncultured organism	0.00104538	0	0	0	0.234698
610	unidentified	0.00313572	0	0	0	0.549668
611	uncultured bacterium	9.17364e-05	0	0.000165334	0	0.834761
612	Ruminococcus sp.	0.000144144	0	0.000198111	0	0.834761
613	unclassification	0.117931	0.0163916	0.0494556	0.0353924	0.956879
614	Clostridiales bacterium	0.00354605	0	0.00472083	0	0.673695
615	Eubacteriaceae bacterium	0.000100901	0	0.000651951	0	0.667734
616	gut metagenome	0.185234	0.0703132	0.161133	0.0294548	0.575467
617	human gut	0.166514	0.00388382	0.122644	0.0115253	0.672832
618	uncultured bacterium	0.00570143	0.0149095	0.007257	0	0.45153
619	uncultured organism	0	0.0101188	0	0	0.0718978
620	uncultured rumen	0.0169329	0	0	0	0.549668
621	unclassification	0.000401461	0	0	0.000367211	0.475154
622	uncultured bacterium	0	0	0.000616345	0	0.658336
623	unclassification	0.00183467	0	0	0	0.234698
624	uncultured bacterium	0	0	0.00447667	0	0.658336
625	unclassification	0.00013382	0	0.0026135	0	0.834761
626	metagenome	0	0	0.00011431	0	0.658336
627	uncultured bacterium	0.000334551	0	0.00011431	0	0.832564
628	unclassification	0	0	0.00146219	0	0.356335
629	gut metagenome	0.000304637	0	0	0	0.549668
630	uncultured Eubacterium	0.00126272	0	0.00180699	0	0.623087
631	uncultured bacterium	0.00282512	0	0.00308035	0.00147876	0.674762
632	uncultured organism	0.00171729	0	0.00132062	0.00506204	0.290775
633	uncultured bacterium	0.00251501	0	0.00604536	0.00282669	0.506641
634	uncultured Anaerovorax	0	0	0	0.00105732	0.179669
635	uncultured bacterium	0	0	0.000654931	0.00140195	0.203906
636	unidentified	0	0	0.000183494	0	0.658336
637	unclassification	0	0	0.00636796	0	0.356335
638	Clostridioides difficile	0.00158875	0	0	0	0.549668
639	unclassification	0.154888	0.174874	0.247397	0.0395121	0.025351
640	uncultured bacterium	0	0	0.00184431	0	0.658336
641	unclassification	0	0	0.00054298	0	0.658336
642	uncultured organism	0	0	0.000658903	0.000100698	0.479903
643	unclassification	0.0086269	0.00634473	0.0107737	0	0.705992
644	Peptostreptococcus anaerobius	0	0	0.000517213	0	0.658336
645	unclassification	0.169465	0.167523	0.230049	0.0958203	0.533475
646	unclassification	0.0023017	0	0.00374404	0	0.834761
647	uncultured bacterium	0.00119257	0	0.067662	0.0133119	0.386293
648	Anaerococcus vaginalis	0	0	0.0103674	0.00130907	0.523984
649	unclassification	0.000248853	0	0	0.00438034	0.46616
650	unclassification	0.000935646	0	0.000844404	0.00256779	0.829928
651	unclassification	0	0	9.53954e-05	0.0061929	0.512532
652	Peptoniphilaceae bacterium	0	0	0	0.000251744	0.179669
653	Murdochiella asaccharolytica	0	0	0	0.00166151	0.179669
654	unclassification	0.0369318	0	0.00747738	0	0.561497
655	unclassification	0.00356689	0	0.000381181	0.00342372	0.836187
656	Peptoniphilus lacrimalis	0.000829509	0	0	0.00302093	0.46616
657	uncultured organism	0.00183063	0	0	0	0.549668
658	unidentified	0.000301096	0	0	0	0.549668
659	unclassification	0.128012	0	0	0.0413736	0.0175995
660	Acidaminococcus fermentans	0.0115826	0	0.0172501	0.080612	0.444201
661	Acidaminococcus sp.	0	0	0	0.0148141	0.0196352
662	unclassification	0.047543	0.873545	0.0438455	0.133395	0.00594872
663	Phascolarctobacterium faecium	1.08746	1.34994	1.54246	0.102861	0.122571
664	Ruminococcus sp.	0.00047594	0.0325545	0	0	0.271715
665	uncultured Firmicutes	0.000165902	0	0	0	0.549668
666	uncultured Veillonellaceae	0.00107321	0	0.000261556	0.000270083	0.836711
667	uncultured bacterium	0.203146	0.00676497	0.0822233	0.0799188	0.411841
668	unclassification	0	0	0.00105165	0	0.658336
669	uncultured bacterium	0.0750751	0	0.424934	0	0.834761
670	unclassification	0.137868	0.82124	0.187303	0.432337	0.174773
671	Megamonas funiformis	0.0460183	0.219729	0.0176497	0.212122	0.159739
672	uncultured Clostridiales	0.00351457	0	0	0	0.549668
673	uncultured organism	0.440204	0.630556	0.285611	0.77824	0.126705
674	unclassification	0.015024	0	0.0371304	0.047409	0.408991
675	uncultured bacterium	0.00827273	0.0740591	0.0237318	0.0260615	0.706898
676	Selenomonas lacticifex	0.00741419	0	0	0	0.549668
677	Selenomonas sp.	0	0.0417877	0	0	0.0718978
678	Selenomonas sputigena	0	0.00371933	0	0	0.0718978
679	uncultured organism	0	0	0.00780802	0	0.179175
680	uncultured bacterium	0	0.00779915	0.00133554	0.00312898	0.205313
681	Anaeroglobus geminatus	0.00315214	0	0	0	0.549668
682	unclassification	0.152903	0.0673691	0.144867	0.177393	0.966205
683	Dialister invisus	0.196613	0.00186655	0.172211	0.0719461	0.473071
684	Dialister propionicifaciens	0.00232263	0	0	0	0.549668
685	Dialister succinatiphilus	0.0846773	0.0259243	0.0323766	0.0551328	0.717774
686	gut metagenome	6.7697e-05	0	0.000176099	0	0.834761
687	uncultured Veillonellaceae	0	0	0.00368371	0	0.658336
688	uncultured bacterium	0.0136404	0.102617	0.00217696	0.0233242	0.200093
689	unclassification	0	0.0599599	0.0015209	0.0175706	0.198267
690	Megasphaera elsdenii	0.573804	0.326774	0.397657	1.13031	0.512716
691	Megasphaera hexanoica	0	0	0.00527104	0.0650655	0.11437
692	Megasphaera micronuciformis	0.000462886	0.0126895	0.0190928	0.000675208	0.691488
693	Negativicoccus massiliensis	0	0	0	0.000503488	0.179669
694	unclassification	0.999266	0.686637	0.799713	0.00444874	0.0131034
695	Veillonella atypica	0.0205251	0.371276	0.113109	0.00451105	0.501431
696	Veillonella montpellierensis	0	0	0.000129303	0	0.658336
697	Veillonella parvula	0.00365564	0	0	0	0.549668
698	Veillonella ratti	0.00752106	0	0.67458	0	0.667734
699	uncultured methanogenic	0.00206139	0	0.000270993	0	0.832564
700	uncultured bacterium	0.00328444	0	0	0	0.549668
701	unclassification	0	0	0	9.00278e-05	0.179669
702	unclassification	0.00494204	0	0.00346877	9.00278e-05	0.839183
703	Fusobacterium mortiferum	0.00133507	0	0.0695217	0.0236641	0.479156
704	Fusobacterium necrogenes	0	0	0	9.00278e-05	0.179669
705	Fusobacterium nucleatum	0.0048941	0	0	0	0.549668
706	Fusobacterium periodonticum	0.000821955	0.103047	0.0110096	0	0.610399
707	Fusobacterium ulcerans	0.00604544	0	0	0	0.0917306
708	Fusobacterium varium	0.0139695	0	0.016146	0	0.834761
709	gut metagenome	0	0	0.0130958	0	0.658336
710	unclassification	0.00333013	0.0275668	0.000317985	0	0.644305
711	Leptotrichia sp.	0	0.00765744	0	0	0.0718978
712	uncultured bacterium	0	0.112674	0	0	0.0718978
713	unclassification	0.0245564	0	0	0	0.234698
714	metagenome	0	0	0.000891027	0	0.658336
715	SR1 bacterium	0	0.00743865	0	0	0.0718978
716	uncultured bacterium	0	0.00350054	0	0	0.0718978
717	uncultured bacterium	0	0.00437568	6.44878e-05	0	0.336512
718	uncultured bacterium	0	0	0.0109353	0	0.658336
719	unclassification	0	0	0.0389622	0	0.658336
720	bacterium enrichment	0	0	0.00170105	0	0.658336
721	unclassification	0	0	0	9.00278e-05	0.179669
722	unclassification	0	0	0.00194406	0	0.658336
723	unclassification	0	0	0.00064802	0	0.658336
724	unclassification	0	0	0.00275408	0	0.658336
725	unclassification	0	0	0.00615619	0	0.658336
726	Azospirillum sp.	0.0551274	0	0.00186175	0	0.832564
727	gut metagenome	0.00214113	0.00165915	0.108326	0	0.392983
728	uncultured organism	0.00964841	0	0	0	0.549668
729	unclassification	0	0	0.00137704	0	0.658336
730	unclassification	0	0	0.00259208	0	0.658336
731	unclassification	1.61504	0	0	0	0.549668
732	unclassification	0	0.00568838	0.000909793	0.00250637	0.318239
733	uncultured bacterium	0.00103711	0.0102828	0.001309	0.00181562	0.32181
734	unclassification	0	0	0.0267308	0	0.658336
735	unclassification	0	0	0.00218707	0	0.658336
736	unclassification	0	0	0.000405012	0	0.658336
737	uncultured bacterium	0	0.00371933	0	0	0.0718978
738	unclassification	0.0302001	1.58575	0.00680948	0.0195131	0.299765
739	Neisseria oralis	0	0.00897014	0	0	0.0718978
740	Neisseria sp.	0	0.000218784	0	0	0.0718978
741	Oxalobacter formigenes	0	0	0.000451415	0	0.658336
742	unclassification	0.0928475	0	0.0956092	0	0.0137487
743	uncultured bacterium	0.00542783	0	0	0.00076194	0.202514
744	uncultured organism	0.0215854	0	0.0534462	0.000591682	0.628564
745	unclassification	0.0725755	0.0687433	0.0323588	0.050831	0.374894
746	Burkholderia sp.	0	0.000676279	0.0123144	0.000987525	0.34878
747	Sutterella parvirubra	0.00367701	0	0	0.0194273	0.46616
748	Sutterella sp.	0	0	0.022373	0	0.658336
749	Sutterella stercoricanis	0	0	0	0.000315097	0.179669
750	Sutterella wadsworthensis	0.505661	0.148717	0.475526	0.0660221	0.233841
751	Sutterellaceae bacterium	0.0459169	0.00979816	0	0	0.276573
752	Sutturella timonensis	0.0340272	0	0.0245116	0	0.561497
753	gut metagenome	0.0187167	0.033533	0.0292755	0.0254464	0.651188
754	metagenome	0	0	0.000171432	0.000755231	0.476884
755	uncultured bacterium	0.140063	0.0495672	0.364299	0.123287	0.0343798
756	unidentified	0	0	0	0.0011668	0.179669
757	uncultured bacterium	0	0.00284419	0	0	0.0718978
758	unclassification	9.17364e-05	0	0	0	0.549668
759	unclassification	0.0359496	0.0299379	0.0215002	0	0.289487
760	unclassification	0.113251	0	0.00614374	0	0.410948
761	unclassification	0.0230712	0.152561	0.0236677	0	0.430906
762	unclassification	1.1836	0.4296	1.4978	0.016854	0.0168333
763	unclassification	0.953055	0	0.273306	0.00102438	0.174449
764	unclassification	0.000847336	0	0	0	0.549668
765	Hafnia paralvei	0.0010091	0	0	0	0.549668
766	unclassification	0	0	0.000810025	0	0.658336
767	unclassification	0	0	0.000486015	0	0.658336
768	unclassification	9.17364e-05	0	0	0	0.549668
769	unclassification	0	0	0.000150472	0	0.658336
770	unclassification	0	0.00350054	0.000114684	0	0.336512
771	uncultured bacterium	0	0.00525081	0	0	0.0718978
772	unclassification	0.00263223	0.00657526	0.0151047	0.00310633	0.845789
773	Haemophilus parainfluenzae	0.0757496	0.306427	0.0322816	0.0246425	0.6497
774	unclassification	0	0	0	0.000245592	0.179669
775	unclassification	0.00695385	0	0	0	0.234698
776	unclassification	0	0	4.57238e-05	0	0.658336
777	Treponema denticola	0	0.000437568	0	0	0.0718978
778	Cloacibacillus evryensis	0.00634158	0	0	0	0.549668
779	Cloacibacillus porcorum	0.01079	0	0	0	0.0917306
780	Jonquetella anthropi	0.00306918	0	0	0	0.549668
781	uncultured organism	0.000248853	0	0	0	0.549668
782	unclassification	0	0	0.000525824	0	0.658336
783	Victivallales bacterium	0.00293827	0	0.00928193	0	0.300656
784	Victivallis vadensis	0.0010013	0	0	0.000360111	0.475154
785	uncultured bacterium	0.00466611	0	0.000342929	0	0.561497
786	uncultured bacterium	0.0013382	0	0	0	0.549668
787	metagenome	0	0	0.00032401	0	0.658336
788	uncultured subdivision	0	0	0.000243007	0	0.658336
789	unclassification	0.088622	0.00219959	0.0429623	0	0.41319
790	Akkermansia muciniphila	1.98116	0	1.49325	0.000941863	0.413018
