# Supplementary material for: Understanding the bacterial compositional network associations between oral and gut microbiome within healthy Koreans
Source: J Oral Microbiol. 2023 Mar 3;15(1):2186591. doi: 10.1080/20002297.2023.2186591 (PMC9987756; doi:10.1080/20002297.2023.2186591)
Supplement: Supplemental Material [file ZJOM_A_2186591_SM1954.zip › Supplementary files/Supplementary Table 8.xlsx]

## Sheet: Sheet1
Supplementary Table 8. List of bacterial species selected for confirming distribution of beneficial and harmful bacteria.
Body sites	Bacterial character	Bacterial species	DOI number of references
Oral	Beneficial or normal flora	Schaalia odontolytica	https://doi.org/10.1038/s41598-021-82709-z
		Streptococcus sanguinis	https://doi.org/10.1111/prd.12382
		Streptococcus gordonii
		Streptococcus salivarius
		Streptococcus parasanguinis
		Haemophilus parainfluenzae	https://doi.org/10.1016/j.archoralbio.2021.105204 https://doi.org/10.1111/prd.12393
		Prevotella melaninogenica	https://doi.org/10.1111/1348-0421.12638
		Prevotella histicola	https://doi.org/10.1186/1472-6831-6-S1-S14
		Porphyromonas pasteri	https://doi.org/10.3389/fmicb.2018.00862
	Harmful	Prevotella intermedia	https://doi.org/10.1111/j.1348-0421.1998.tb02328.x
		Veillonella atypica	https://doi.org/10.1128/AEM.01079-17 https://doi.org/10.1099/mic.0.000366 https://doi.org/10.3389/froh.2021.774115
		Fusobacterium periodonticum	https://doi.org/10.1034/j.1600-051x.2000.027010722.x
		Rothia aeria	https://doi.org/10.1016/j.ijmm.2021.151478
		Rothia mucilaginosa	https://doi.org/10.1002/pbc.21286
Gut	Beneficial or normal flora	Bifidobacterium animalis	https://doi.org/10.4014/jmb.1906.06064
		Bifidobacterium longum
		Roseburia_hominis	https://doi.org/10.38212/2224-6614.3396
		Akkermansia_muciniphila
		Bacteroides plebeius	https://doi.org/10.1128/mBio.01368-21
		Bacteroides coprocola	https://doi.org/10.1371/journal.pone.0137429
		Bacteroides vulgatus	https://doi.org/10.1161/CIRCULATIONAHA.118.033714
		Ruminococcus bicirculans	https://doi.org/10.3389/fnins.2022.803538
		Bifidobacterium bifidum	https://doi.org/10.3390/ijms17091544
		Bifidobacterium breve	https://doi.org/10.1002/fsn3.2154
	Harmful	Fusobacterium nucleatum	https://doi.org/10.1590/S1517-838246420140665
		Prevotella copri	https://doi.org/10.1038/s41419-019-1963-9
		Clostridioides difficile	https://doi.org/10.1016/j.ejim.2018.02.006
		Ruminococcus torques	https://doi.org/10.1007/s10482-018-1104-y
		Desulfovibrio piger	https://doi.org/10.1111/j.1574-6941.2002.tb00942.x
