# Supplementary material for: Understanding the bacterial compositional network associations between oral and gut microbiome within healthy Koreans
Source: J Oral Microbiol. 2023 Mar 3;15(1):2186591. doi: 10.1080/20002297.2023.2186591 (PMC9987756; doi:10.1080/20002297.2023.2186591)
Supplement: Supplemental Material [file ZJOM_A_2186591_SM1954.zip › Supplementary files/Supplementary_Table_5.xlsx]

## Sheet: Sheet2
Supplementary Table 5. Comparison with oral microbiome data of other nations annotated on the public database.
Bacterial genera (each top 10)	Optimal cluster number	Cluster1	Cluster2	Bioprojects (sample count)	Nations
Streptococcus	Two	15.31	25.16	Present study (112) PRJNA940351	Korea (Asian)
Haemophilus		26.06	8.68
Veillonella		9.59	16.95
Neisseria		19.13	7.81
Prevotella		6.76	15.03
Rothia		3.6	3.76
Fusobacterium		3.6	2.15
Leptotrichia		1.86	3.25
Actinomyces		1.15	3.56
Lautropia		1.42	2.14
Streptococcus	Two	16.53	12.23	PRJEB39064 (27) PRJNA503603 (76) PRJNA609009 (21)	China - Taiwan (Asian)
Prevotella		7.03	20.21
Neisseria		19.03	5.9
Veillonella		8.46	10.93
Haemophilus		10.56	3.15
Leptotrichia		2.76	3.96
Porphyromonas		3.65	2.57
Actinomyces		2.85	3.23
Fusobacterium		3.49	2.47
Rothia		2.91	2.15
Streptococcus	Two	29.0923	19.683	PRJNA774299 (22) PRJNA427101 (1319)	Portugal - Spain (European)
Prevotella		11.37	9.8066
Haemophilus		6.3831	11.6486
Neisseria		4.8724	11.4023
Veillonella		8.3727	6.8781
Porphyromonas		3.8822	6.5227
Rothia		4.7995	4.7424
Gemella		3.5928	3.1298
Fusobacterium		2.6869	3.787
Alloprevotella		2.1718	3.4308
Prevotella	Two	15.05	26.19	PRJNA558132 (64)	Australia (Oceanian)
Veillonella		15.43	19.6
Streptococcus		17.29	11.92
Neisseria		12.16	1.83
Leptotrichia		2.66	5.72
Actinomyces		2.9	4.98
Haemophilus		5.53	2.16
Alloprevotella		3.4	3.67
Porphyromonas		4.4	1.41
Megasphaera		1.33	4.06
